# Supplementary material for: Characterization of Microbial Mat Microbiomes in the Modern Thrombolite Ecosystem of Lake Clifton, Western Australia Using Shotgun Metagenomics
Source: Front Microbiol. 2016 Jul 6;7:1064. doi: 10.3389/fmicb.2016.01064 (PMC4933708; doi:10.3389/fmicb.2016.01064)
Supplement: Supplementary file 1 [file Table_1.XLSX]

## Sheet: Sheet1
Table S1. Overview of reads recovered from metagenomic analyses.
Counts
				Sickle	MetaCV
sample id	site	type	raw sequences	quality-filtered reads	assigned reads QS>20	cellular organisms	superkingdom	phylum	class	order	family	genus	species	kegg level 1	kegg level 2	kegg level 3	kegg level 4	eggNOG
LCT14M-9	1	thrombolite-associated mat	24928660	24086702	5011546	37922	4973624	4604310	3171110	3876228	2985616	3368210	2945514	3515574	4429508	5904602	3074184	3404278
LCT14M-12	2	thrombolite-associated mat	1848734	1772472	363118	4062	359056	324746	274066	277310	240532	248812	221168	236916	299344	398800	207366	221240
LCT14M-14	2	thrombolite-associated mat	2597432	2523872	475760	3720	472040	435750	331802	367368	308788	317666	283298	335050	423992	566836	293292	313160
LCT14M-11	2	sediment-associated mat	20652370	19830988	3169618	34712	3134906	2845168	2522412	2390104	2191050	2078368	1879138	2243584	2882088	3862520	1942102	1962732
LCT14M-21	4	sediment-associated mat	55472466	54252234	8999106	79252	8919854	8191958	7137004	6979500	6406384	6066312	5494518	6374636	8123288	10854844	5542246	5455258
LCT14M-22	3	sediment-associated mat	37253528	36326986	6161532	46194	6115338	5673556	5108146	4931490	4581158	4138158	3748228	4412742	5634522	7542988	3831494	3809838
total			142753190	138793254	24180680	205862	23974818	22075488	18544540	18822000	16713528	16217526	14571864	17118502	21792742	29130590	14890684	15166506
Percentages
sample id	site			% raw sequences lost	assigned reads QS>20	cellular organisms	superkingdom	phylum	class	order	family	genus	species	kegg level 1	kegg level 2	kegg level 3	kegg level 4	eggNOG
LCT14M-9	1	thrombolite-associated mat		3.37747	20.8063	0.15744	20.6488	19.1156	13.1654	16.0928	12.3953	13.9837	12.2288	14.5955	18.3898	24.5139	12.763	14.1334
LCT14M-12	2	thrombolite-associated mat		4.12509	20.4865	0.229171	20.2574	18.3216	15.4624	15.6454	13.5704	14.0376	12.4779	13.3664	16.8885	22.4997	11.6993	12.482
LCT14M-14	2	thrombolite-associated mat		2.83203	18.8504	0.147393	18.703	17.2651	13.1465	14.5557	12.2347	12.5865	11.2247	13.2752	16.7993	22.459	11.6207	12.4079
LCT14M-11	2	sediment-associated mat		3.97718	15.9832	0.175039	15.8081	14.3471	12.7195	12.0524	11.0486	10.4804	9.47577	11.3135	14.5333	19.4772	9.79327	9.8973
LCT14M-21	4	sediment-associated mat		2.19971	16.5875	0.146081	16.4415	15.0998	13.1552	12.8649	11.8085	11.1817	10.1277	11.75	14.9732	20.0081	10.2157	10.0554
LCT14M-22	3	sediment-associated mat		2.48713	16.9613	0.127162	16.8341	15.618	14.0616	13.5753	12.6109	11.3914	10.318	12.1473	15.5106	20.7641	10.5472	10.4876
total				2.77397	17.4221	0.148323	17.2738	15.9053	13.3613	13.5612	12.042	11.6847	10.499	12.3338	15.7016	20.9885	10.7287	10.9274
