# Supplementary material for: Characterization of Microbial Mat Microbiomes in the Modern Thrombolite Ecosystem of Lake Clifton, Western Australia Using Shotgun Metagenomics
Source: Front Microbiol. 2016 Jul 6;7:1064. doi: 10.3389/fmicb.2016.01064 (PMC4933708; doi:10.3389/fmicb.2016.01064)
Supplement: Supplementary file 2 [file Table_2.XLSX]

## Sheet: raw
Table S2. Taxonomic overview of thrombolite and sediment-associated mats from Lake Clifton
#sample:	LCT14M-09	5011546	thrombolite-associated mat
#sample:	LCT14M-12	363118	thrombolite-associated mat
#sample:	LCT14M-14	475760	thrombolite-associated mat
#sample:	LCT14M-11	3169618	sediment-associated mat
#sample:	LCT14M-21	8999106	sediment-associated mat
#sample:	LCT14M-22	6161532	sediment-associated mat
#table[1] num of reads per superkingdom
superkingdom	LCT14M-09	LCT14M-12	LCT14M-14	LCT14M-11	LCT14M-21	LCT14M-22
superk_total	4973624	359056	472040	3134906	8919854	6115338
Bacteria	4913700	353124	460014	3099444	8723508	6039446
Archaea	59910	5928	12014	35460	196322	75870
Viruses	14	4	12	2	24	22
#table[2] num of reads per kingdom
kingdom	LCT14M-09	LCT14M-12	LCT14M-14	LCT14M-11	LCT14M-21	LCT14M-22
#table[3] num of reads per phylum
phylum	LCT14M-09	LCT14M-12	LCT14M-14	LCT14M-11	LCT14M-21	LCT14M-22
phylum_tot	4604310	324746	435750	2845168	8191958	5673556
Cyanobacteria	1064858	30742	72088	129486	385228	237046
Proteobacteria	2265792	185544	235098	1759410	4873070	3529986
Firmicutes	114414	12290	12802	78536	242232	160550
Tenericutes	3010	376	272	1944	5112	3226
Actinobacteria	368716	31952	26646	174118	443664	245898
Acidobacteria	24560	2532	2636	18836	55768	29522
Fibrobacteres	1108	110	118	950	2936	2030
Verrucomicrobia	33340	1496	5288	48948	114438	80684
Chlamydiae	5048	742	610	5152	12756	7476
Synergistetes	2924	344	286	2574	9586	6304
Chloroflexi	55022	5834	6520	45896	125722	75298
Aquificae	4220	428	386	2984	9532	5644
Spirochaetes	30856	2968	3798	36032	146906	84804
Bacteroidetes	425670	31378	42830	370658	1215594	897638
Chlorobi	14310	1402	1594	13170	43518	31546
Ignavibacteria	6112	592	804	7074	29392	24566
Deferribacteres	3860	374	428	3598	12870	9994
Nitrospirae	4832	526	534	4242	13082	7830
Deinococcus-Thermus	24832	2330	2642	15596	49204	27946
Chrysiogenetes	1938	152	162	1516	5040	3540
Dictyoglomi	792	92	104	632	2238	1464
Elusimicrobia	708	58	122	726	2254	1560
Thermotogae	5548	490	584	4284	15354	9978
Fusobacteria	2336	206	250	1768	5630	4440
Gemmatimonadetes	6936	502	744	3780	15030	7474
Planctomycetes	73572	5404	7188	77750	166560	99320
Thermodesulfobacteria	1452	132	134	1372	5616	4068
Caldiserica	392	36	38	286	1130	836
Crenarchaeota	9088	1156	884	5156	15406	8736
Euryarchaeota	46672	4384	9958	27758	164334	62422
Korarchaeota	280	34	32	176	746	402
Thaumarchaeota	1070	138	168	710	1864	1152
Nanoarchaeota	42	2	2	50	146	176
#table[4] num of reads per class
class	LCT14M-09	LCT14M-12	LCT14M-14	LCT14M-11	LCT14M-21	LCT14M-22
class_tot	3171110	274066	331802	2522412	7137004	5108146
Gloeobacteria	10878	744	964	2830	8026	4458
Alphaproteobacteria	1379426	98500	141736	1040592	2478056	1945298
Betaproteobacteria	200914	19748	20918	132982	442762	205506
Gammaproteobacteria	348164	34916	38208	293298	1031750	633462
Deltaproteobacteria	164202	18176	17280	165950	570918	538678
Epsilonproteobacteria	11014	1122	1068	8308	24776	17250
Clostridia	57084	6006	5874	41280	137028	95608
Negativicutes	3176	368	322	2220	6598	4226
Bacilli	51358	5616	6284	32622	91426	55726
Erysipelotrichi	276	28	24	208	656	394
Mollicutes	3010	376	272	1944	5112	3226
Actinobacteria	368716	31952	26646	174118	443664	245898
Acidobacteriia	9654	1032	952	6794	18900	10606
Solibacteres	7080	630	866	5610	18718	8818
Fibrobacteria	1108	110	118	950	2936	2030
Verrucomicrobiae	2386	196	256	3664	8342	7386
Opitutae	29118	1162	4762	42156	99416	69228
Chlamydiia	5048	742	610	5152	12756	7476
Synergistia	2924	344	286	2574	9586	6304
Anaerolineae	6632	762	954	5886	31376	16540
Chloroflexi	24918	2936	2996	22100	44028	30798
Dehalococcoidetes	1950	216	238	1546	6872	3508
Thermomicrobia	5398	540	690	3720	10948	5532
Caldilineae	13988	1150	1364	10736	27172	15950
Aquificae	4220	428	386	2984	9532	5644
Spirochaetia	30856	2968	3798	36032	146906	84804
Bacteroidia	19334	2124	2242	21788	78996	69614
Flavobacteriia	80906	7432	8560	119756	284222	444208
Sphingobacteriia	44728	7414	7256	80140	233616	137870
Cytophagia	81664	8712	10018	88804	312334	132400
Chlorobia	14310	1402	1594	13170	43518	31546
Ignavibacteria	6112	592	804	7074	29392	24566
Deferribacteres	3860	374	428	3598	12870	9994
Nitrospira	4832	526	534	4242	13082	7830
Deinococci	24832	2330	2642	15596	49204	27946
Chrysiogenetes	1938	152	162	1516	5040	3540
Dictyoglomia	792	92	104	632	2238	1464
Elusimicrobia	412	32	74	436	1404	890
Thermotogae	5548	490	584	4284	15354	9978
Fusobacteriia	2336	206	250	1768	5630	4440
Gemmatimonadetes	6936	502	744	3780	15030	7474
Planctomycetia	46850	3918	5186	52074	133954	82450
Phycisphaerae	25340	1396	1862	23808	30072	15406
Thermodesulfobacteria	1452	132	134	1372	5616	4068
Caldisericia	392	36	38	286	1130	836
Thermoprotei	9088	1156	884	5156	15406	8736
Archaeoglobi	1306	152	184	874	3608	2700
Halobacteria	24200	1704	7504	11516	106630	18266
Methanobacteria	2036	222	194	1394	5154	3770
Methanococci	1686	184	178	1092	3798	3372
Methanomicrobia	13108	1542	1344	9366	33478	25110
Methanopyri	430	66	54	332	1078	572
Thermoplasmata	644	68	58	404	1226	1022
Thermococci	2540	342	314	1898	5664	3724
#table[5] num of reads per order
order	LCT14M-09	LCT14M-12	LCT14M-14	LCT14M-11	LCT14M-21	LCT14M-22
order_tot	3876228	277310	367368	2390104	6979500	4931490
Chroococcales	668982	20982	39658	75944	243918	145254
Nostocales	149944	3290	13410	17622	47892	33992
Gloeobacterales	10878	744	964	2830	8026	4458
Prochlorales	7134	430	590	2636	7264	4616
Oscillatoriales	41884	856	3416	8126	16242	9926
Rhodospirillales	239136	12474	16016	110462	281820	126486
Sphingomonadales	46700	4244	6112	42704	78462	69950
Rhizobiales	404090	33370	37032	212292	519512	277872
Rickettsiales	8078	700	784	5606	12576	6542
Caulobacterales	40060	3314	3672	31038	56876	33372
Rhodobacterales	351138	24494	51476	436564	1095582	1169426
Parvularculales	24114	1906	2494	24650	34792	21354
Magnetococcales	4608	472	470	3418	10762	6228
Burkholderiales	151732	14868	15282	94134	313826	138888
Rhodocyclales	13616	1424	1526	10484	32856	17086
Neisseriales	7082	656	792	5514	16036	8290
Gallionellales	2990	316	388	2456	8922	4412
Methylophilales	4294	456	506	3416	11118	5920
Nitrosomonadales	7782	752	856	6030	20932	10880
Hydrogenophilales	2184	254	296	2030	8876	3806
Acidithiobacillales	5382	520	580	4256	13746	7224
Pseudomonadales	44690	4278	4592	31992	90762	58196
Vibrionales	12316	1168	1202	8988	26470	17422
Pasteurellales	4576	452	480	3480	10268	6704
Aeromonadales	6704	648	708	4810	14830	9206
Oceanospirillales	30892	2470	3352	23492	76164	47926
Chromatiales	61092	7900	7374	53660	308518	144020
Alteromonadales	59038	5298	6284	52294	146192	142804
Enterobacteriales	33494	3624	3336	20606	58962	34458
Legionellales	6452	600	772	5696	17838	9202
Cardiobacteriales	730	66	100	710	2104	1280
Thiotrichales	8302	716	888	8366	29614	17018
Methylococcales	12840	1314	1550	13910	47860	24876
Xanthomonadales	24842	2312	2534	20054	53022	31432
Myxococcales	76118	8708	8062	64518	124750	75142
Bdellovibrionales	4520	376	544	4580	11106	10538
Desulfarculales	2486	236	228	2504	10400	8028
Desulfobacterales	16836	2418	1890	29052	182800	236018
Syntrophobacterales	11516	1260	1248	11428	66072	46092
Desulfovibrionales	27930	2384	2344	28902	78124	80560
Desulfuromonadales	19030	2108	2276	16456	59654	42976
Desulfurellales	682	60	76	608	2074	1524
Campylobacterales	9492	976	918	6930	20542	14084
Nautiliales	294	26	30	238	808	444
Halanaerobiales	3552	286	306	2320	8750	6208
Clostridiales	42938	4656	4428	30604	98470	68962
Thermoanaerobacterales	8636	910	952	6764	23386	15878
Natranaerobiales	828	60	86	582	2178	1338
Selenomonadales	3176	368	322	2220	6598	4226
Lactobacillales	14494	1664	1458	8740	24042	14850
Bacillales	36354	3892	4766	23500	66270	40142
Erysipelotrichales	276	28	24	208	656	394
Acholeplasmatales	500	58	48	312	968	706
Mycoplasmatales	2362	308	212	1564	3946	2376
Entomoplasmatales	122	10	12	46	168	112
Acidimicrobiales	1798	176	128	1152	4492	2468
Actinomycetales	348086	29824	24738	162018	407680	226794
Bifidobacteriales	4182	470	402	2148	5518	3292
Coriobacteriales	4304	478	430	2790	7886	4802
Solirubrobacterales	4504	472	462	2704	8172	3742
Rubrobacterales	2870	288	292	1860	5988	2764
Acidobacteriales	9654	1032	952	6794	18900	10606
Solibacterales	7080	630	866	5610	18718	8818
Fibrobacterales	1108	110	118	950	2936	2030
Verrucomicrobiales	2386	196	256	3664	8342	7386
Puniceicoccales	21012	578	3502	29876	72458	54660
Methylacidiphilales	1440	118	188	2142	4462	2720
Chlamydiales	5048	742	610	5152	12756	7476
Synergistales	2924	344	286	2574	9586	6304
Anaerolineales	6632	762	954	5886	31376	16540
Chloroflexales	19084	2372	2428	17466	34872	25106
Herpetosiphonales	5242	500	492	3900	8098	4842
Dehalococcoidales	908	100	108	730	3488	1698
Sphaerobacterales	3312	292	424	2176	6302	3162
Thermomicrobiales	1904	236	240	1386	4124	1998
Caldilineales	13988	1150	1364	10736	27172	15950
Aquificales	4220	428	386	2984	9532	5644
Spirochaetales	30856	2968	3798	36032	146906	84804
Bacteroidales	19334	2124	2242	21788	78996	69614
Flavobacteriales	80906	7432	8560	119756	284222	444208
Sphingobacteriales	44728	7414	7256	80140	233616	137870
Cytophagales	81664	8712	10018	88804	312334	132400
Bacteroidetes Order II. Incertae sedis	165848	1514	10204	10824	157350	23830
Chlorobiales	14310	1402	1594	13170	43518	31546
Ignavibacteriales	6112	592	804	7074	29392	24566
Deferribacterales	3860	374	428	3598	12870	9994
Nitrospirales	4832	526	534	4242	13082	7830
Deinococcales	13780	1346	1530	8862	28170	16376
Thermales	10600	958	1058	6414	19684	10666
Chrysiogenales	1938	152	162	1516	5040	3540
Dictyoglomales	792	92	104	632	2238	1464
Elusimicrobiales	412	32	74	436	1404	890
Thermotogales	5548	490	584	4284	15354	9978
Fusobacteriales	2336	206	250	1768	5630	4440
Gemmatimonadales	6936	502	744	3780	15030	7474
Planctomycetales	46850	3918	5186	52074	133954	82450
Phycisphaerales	25340	1396	1862	23808	30072	15406
Thermodesulfobacteriales	1452	132	134	1372	5616	4068
Caldisericales	392	36	38	286	1130	836
Sulfolobales	1704	224	160	862	2706	1648
Acidilobales	330	46	26	202	512	326
Desulfurococcales	2748	358	292	1680	5132	2772
Thermoproteales	4074	502	384	2230	6398	3606
Fervidicoccales	136	16	16	100	336	176
Archaeoglobales	1306	152	184	874	3608	2700
Halobacteriales	24200	1704	7504	11516	106630	18266
Methanobacteriales	2036	222	194	1394	5154	3770
Methanococcales	1686	184	178	1092	3798	3372
Methanocellales	1616	186	176	1206	4176	2846
Methanosarcinales	7272	802	724	5006	18946	14994
Methanomicrobiales	4052	532	416	2972	9608	6490
Methanopyrales	430	66	54	332	1078	572
Thermoplasmatales	644	68	58	404	1226	1022
Thermococcales	2540	342	314	1898	5664	3724
Cenarchaeales	704	74	76	380	1054	586
Nitrosopumilales	314	54	88	252	600	438
Caudovirales	6	2	12	0	6	6
#table[6] num of reads per family
family	LCT14M-09	LCT14M-12	LCT14M-14	LCT14M-11	LCT14M-21	LCT14M-22
family_tot	2985616	240532	308788	2191050	6406384	4581158
Nostocaceae	149944	3290	13410	17622	47892	33992
Prochlorococcaceae	7134	430	590	2636	7264	4616
Acetobacteraceae	38154	2490	2934	20072	51246	26182
Rhodospirillaceae	195072	9758	12754	87882	223680	97656
Sphingomonadaceae	37912	3300	4126	29538	61768	41660
Erythrobacteraceae	6418	718	1490	9904	12782	22304
Rhizobiaceae	56250	4826	5538	34890	88428	52760
Xanthobacteraceae	28684	2234	2498	14726	39322	18756
Bartonellaceae	5250	438	442	2650	5960	3314
Beijerinckiaceae	14126	1098	1332	7504	17670	9016
Bradyrhizobiaceae	74050	6280	6694	41394	102086	56256
Brucellaceae	9286	722	828	5070	12132	7222
Phyllobacteriaceae	52552	4220	5128	29410	67348	35984
Hyphomicrobiaceae	72152	5978	6334	27122	66042	31076
Methylobacteriaceae	44560	3724	3914	25174	63036	32894
Anaplasmataceae	4704	454	484	3168	6986	3742
Rickettsiaceae	2434	192	196	1630	3878	2030
Caulobacteraceae	40060	3314	3672	31038	56876	33372
Rhodobacteraceae	266800	19734	43544	337324	955104	1064998
Hyphomonadaceae	82154	4626	7676	96956	136114	100912
Parvularculaceae	24114	1906	2494	24650	34792	21354
Magnetococcaceae	4608	472	470	3418	10762	6228
Alcaligenaceae	14698	1364	1436	9406	26294	13696
Comamonadaceae	30372	2960	2820	19926	56098	29216
Burkholderiaceae	80762	8116	8404	47026	181104	68350
Oxalobacteraceae	6584	634	656	4120	12112	6480
Rhodocyclaceae	13616	1424	1526	10484	32856	17086
Neisseriaceae	7082	656	792	5514	16036	8290
Gallionellaceae	2990	316	388	2456	8922	4412
Methylophilaceae	4294	456	506	3416	11118	5920
Nitrosomonadaceae	7782	752	856	6030	20932	10880
Hydrogenophilaceae	2184	254	296	2030	8876	3806
Acidithiobacillaceae	5382	520	580	4256	13746	7224
Moraxellaceae	5504	526	606	4298	11532	8150
Pseudomonadaceae	39014	3742	3976	27558	78848	49738
Vibrionaceae	12316	1168	1202	8988	26470	17422
Pasteurellaceae	4576	452	480	3480	10268	6704
Aeromonadaceae	6704	648	708	4810	14830	9206
Alcanivoracaceae	5946	524	704	6024	18360	11636
Halomonadaceae	12342	784	1240	6670	26178	13740
Hahellaceae	5954	566	688	5068	15710	11070
Oceanospirillaceae	6152	552	658	5224	14526	10480
Ectothiorhodospiraceae	24304	2124	3288	21340	100164	38204
Chromatiaceae	33516	5352	3688	28730	191324	98130
Halothiobacillaceae	1926	194	188	1744	6920	3284
Alteromonadaceae	22740	1878	2404	19714	57058	80576
Colwelliaceae	2338	224	262	2198	6080	4354
Ferrimonadaceae	2434	192	222	2106	6294	3986
Idiomarinaceae	2234	182	256	1806	5656	3436
Pseudoalteromonadaceae	3446	298	390	3034	7812	5648
Psychromonadaceae	2220	166	242	1748	5630	3574
Shewanellaceae	14730	1604	1546	12002	33454	22098
Enterobacteriaceae	33494	3624	3336	20606	58962	34458
Coxiellaceae	1482	142	214	1446	4746	2596
Legionellaceae	4920	454	550	4206	12984	6544
Cardiobacteriaceae	730	66	100	710	2104	1280
Francisellaceae	1484	140	106	1340	3400	2980
Piscirickettsiaceae	6806	574	780	7002	26178	14008
Methylococcaceae	12840	1314	1550	13910	47860	24876
Xanthomonadaceae	24842	2312	2534	20054	53022	31432
Myxococcaceae	31672	3308	3328	23512	52246	29646
Cystobacteraceae	6752	744	698	4836	10272	6080
Kofleriaceae	16156	2308	1818	15218	28344	16978
Polyangiaceae	16004	1678	1614	15088	25396	16308
Bacteriovoracaceae	2126	180	242	2344	5698	5540
Bdellovibrionaceae	2368	194	300	2190	5310	4926
Desulfarculaceae	2486	236	228	2504	10400	8028
Desulfobacteraceae	9696	1554	1138	20630	138288	174144
Desulfobulbaceae	6986	830	736	8024	41628	58040
Syntrophaceae	8438	886	906	7876	43954	30188
Syntrophobacteraceae	2994	354	332	3386	20702	14916
Desulfohalobiaceae	2546	206	210	2586	10036	12730
Desulfomicrobiaceae	2796	252	240	2600	9590	9942
Desulfovibrionaceae	21432	1846	1806	21942	54624	51820
Geobacteraceae	13894	1550	1650	11306	41774	28476
Pelobacteraceae	4460	480	536	4398	15182	12342
Desulfurellaceae	682	60	76	608	2074	1524
Campylobacteraceae	3838	384	348	2826	8732	6340
Helicobacteraceae	4856	504	488	3482	9776	6382
Nautiliaceae	294	26	30	238	808	444
Halobacteroidaceae	806	78	64	610	2090	1448
Halanaerobiaceae	2708	208	238	1680	6504	4632
Clostridiaceae	11466	1294	1224	8102	26112	21180
Clostridiales Family XI. Incertae Sedis	492	62	70	430	1348	814
Clostridiales Family XVII. Incertae Sedis	3628	366	354	2216	6336	3338
Clostridiales Family XVIII. Incertae Sedis	2024	224	210	1278	3664	2098
Lachnospiraceae	1864	208	210	1274	3792	2650
Peptococcaceae	12090	1340	1186	8968	31886	20956
Peptostreptococcaceae	1318	144	138	896	3126	2338
Ruminococcaceae	1488	134	154	914	2712	1920
Eubacteriaceae	2376	246	236	1780	5076	3536
Heliobacteriaceae	2012	184	184	1346	3732	2484
Oscillospiraceae	1026	118	110	774	2126	1348
Syntrophomonadaceae	1444	146	166	1130	3682	2398
Thermoanaerobacteraceae	3940	394	456	2928	10704	7002
Thermoanaerobacterales Family III. Incertae Sedis	2586	294	268	1988	6456	4632
Thermodesulfobiaceae	832	92	84	724	2160	1502
Thermoanaerobacterales Family IV. Incertae Sedis	1036	104	134	898	3312	2232
Natranaerobiaceae	828	60	86	582	2178	1338
Acidaminococcaceae	990	138	88	576	1980	1264
Veillonellaceae	2148	226	224	1616	4532	2900
Aerococcaceae	268	38	18	216	552	296
Carnobacteriaceae	384	42	26	246	670	410
Enterococcaceae	1298	158	130	724	2308	1514
Lactobacillaceae	6784	702	666	3814	11078	6664
Streptococcaceae	4364	556	510	2824	6874	4488
Leuconostocaceae	1144	134	92	710	1948	1152
Alicyclobacillaceae	3306	298	326	2270	5800	3258
Bacillaceae	17296	1898	2796	10830	31832	19554
Paenibacillaceae	9334	1000	974	6308	17130	10436
Listeriaceae	818	124	78	526	1498	924
Staphylococcaceae	2564	286	248	1474	4114	2408
Planococcaceae	620	56	48	380	1158	652
Erysipelotrichaceae	276	28	24	208	656	394
Acholeplasmataceae	500	58	48	312	968	706
Mycoplasmataceae	2362	308	212	1564	3946	2376
Entomoplasmataceae	122	10	12	46	168	112
Acidimicrobiaceae	1798	176	128	1152	4492	2468
Acidothermaceae	2428	184	206	898	2708	1662
Frankiaceae	23468	2210	1772	12128	30774	16224
Geodermatophilaceae	12906	920	824	5244	13456	7246
Nakamurellaceae	3736	280	306	1888	4600	2718
Pseudonocardiaceae	24888	2014	1812	12112	30644	16514
Mycobacteriaceae	30946	3190	2788	16672	44496	23060
Corynebacteriaceae	8136	868	588	4154	11440	6780
Gordoniaceae	6282	654	560	3168	8144	4484
Nocardiaceae	15508	1740	1376	8248	20968	11456
Segniliparaceae	1312	132	116	672	1706	942
Tsukamurellaceae	1888	198	160	1016	2274	1330
Actinomycetaceae	1194	122	90	754	1830	1126
Micrococcaceae	13418	1146	924	6202	15470	8958
Beutenbergiaceae	3378	250	198	1412	3420	2148
Dermabacteraceae	1908	188	146	964	2458	1164
Cellulomonadaceae	8110	556	454	3064	7392	3982
Microbacteriaceae	5486	438	382	2536	6426	3602
Intrasporangiaceae	3528	216	198	1394	3172	2056
Promicromonosporaceae	4372	334	320	1664	4082	2300
Jonesiaceae	1228	90	80	482	1390	750
Dermacoccaceae	2020	154	126	860	2120	1220
Sanguibacteraceae	2236	202	146	946	2318	1230
Catenulisporaceae	5044	478	382	2544	6226	3564
Kineosporiaceae	6264	336	242	1824	4224	2374
Streptomycetaceae	47022	4528	3788	24884	60366	32388
Nocardioidaceae	8504	626	590	3468	8936	5688
Propionibacteriaceae	7584	724	590	3872	9596	5940
Micromonosporaceae	22148	1994	1542	10244	25682	14106
Nocardiopsaceae	8182	742	606	4020	10320	5662
Streptosporangiaceae	5662	446	394	2804	6890	3538
Thermomonosporaceae	3766	338	304	1822	4664	2478
Glycomycetaceae	3162	326	252	1710	4316	2494
Bifidobacteriaceae	4182	470	402	2148	5518	3292
Coriobacteriaceae	4304	478	430	2790	7886	4802
Conexibacteraceae	4504	472	462	2704	8172	3742
Rubrobacteraceae	2870	288	292	1860	5988	2764
Acidobacteriaceae	9654	1032	952	6794	18900	10606
Solibacteraceae	7080	630	866	5610	18718	8818
Fibrobacteraceae	1108	110	118	950	2936	2030
Verrucomicrobiaceae	2386	196	256	3664	8342	7386
Puniceicoccaceae	21012	578	3502	29876	72458	54660
Opitutaceae	6922	540	1044	9856	22416	12162
Methylacidiphilaceae	1440	118	188	2142	4462	2720
Parachlamydiaceae	1680	168	186	1524	4380	2434
Chlamydiaceae	1170	198	172	920	2336	1480
Simkaniaceae	1010	198	122	1384	2488	1368
Waddliaceae	958	138	88	912	2574	1578
Synergistaceae	2924	344	286	2574	9586	6304
Anaerolineaceae	6632	762	954	5886	31376	16540
Chloroflexaceae	19084	2372	2428	17466	34872	25106
Herpetosiphonaceae	5242	500	492	3900	8098	4842
Dehalococcoidaceae	908	100	108	730	3488	1698
Sphaerobacteraceae	3312	292	424	2176	6302	3162
Thermomicrobiaceae	1904	236	240	1386	4124	1998
Caldilineaceae	13988	1150	1364	10736	27172	15950
Aquificaceae	1726	192	152	1256	3826	2214
Desulfurobacteriaceae	1090	102	102	750	2376	1466
Hydrogenothermaceae	1326	128	118	890	3008	1782
Brachyspiraceae	1282	170	144	986	3002	1896
Spirochaetaceae	23912	2244	3024	29626	127954	74706
Leptospiraceae	5538	542	606	5206	15196	7742
Bacteroidaceae	5508	632	590	5350	18434	14364
Porphyromonadaceae	8010	822	938	9414	35602	32572
Prevotellaceae	2306	258	286	2146	6962	5414
Rikenellaceae	1422	174	160	1704	5840	5310
Blattabacteriaceae	550	74	82	692	2156	1444
Flavobacteriaceae	69816	6332	7244	104372	243554	408480
Cryomorphaceae	8554	834	966	11240	30600	26282
Saprospiraceae	22744	4610	4326	51122	147142	83580
Sphingobacteriaceae	11938	1444	1570	15050	46692	30086
Cyclobacteriaceae	16022	1954	2204	21700	77036	32154
Cytophagaceae	29924	4192	4138	39070	126964	55924
Flammeovirgaceae	29196	1694	2738	18530	71158	33874
Rhodothermaceae	165848	1514	10204	10824	157350	23830
Chlorobiaceae	14310	1402	1594	13170	43518	31546
Ignavibacteriaceae	6112	592	804	7074	29392	24566
Deferribacteraceae	3860	374	428	3598	12870	9994
Nitrospiraceae	4832	526	534	4242	13082	7830
Deinococcaceae	9538	960	934	5958	15828	8994
Trueperaceae	4166	380	584	2820	12004	7200
Thermaceae	10600	958	1058	6414	19684	10666
Chrysiogenaceae	1938	152	162	1516	5040	3540
Dictyoglomaceae	792	92	104	632	2238	1464
Elusimicrobiaceae	412	32	74	436	1404	890
Thermotogaceae	5548	490	584	4284	15354	9978
Fusobacteriaceae	1042	88	118	958	3166	2746
Leptotrichiaceae	1258	118	128	780	2386	1630
Gemmatimonadaceae	6936	502	744	3780	15030	7474
Planctomycetaceae	46850	3918	5186	52074	133954	82450
Phycisphaeraceae	25340	1396	1862	23808	30072	15406
Thermodesulfobacteriaceae	1452	132	134	1372	5616	4068
Caldisericaceae	392	36	38	286	1130	836
Sulfolobaceae	1704	224	160	862	2706	1648
Acidilobaceae	330	46	26	202	512	326
Desulfurococcaceae	2056	248	214	1264	3858	2110
Pyrodictiaceae	674	108	70	404	1216	630
Thermoproteaceae	3614	462	350	2004	5720	3142
Thermofilaceae	452	34	34	224	664	456
Fervidicoccaceae	136	16	16	100	336	176
Archaeoglobaceae	1306	152	184	874	3608	2700
Halobacteriaceae	24200	1704	7504	11516	106630	18266
Methanobacteriaceae	1898	202	168	1254	4588	3308
Methanothermaceae	122	18	24	104	472	338
Methanocaldococcaceae	598	66	76	410	1368	1144
Methanococcaceae	1030	114	98	640	2190	2038
Methanocellaceae	1616	186	176	1206	4176	2846
Methanosarcinaceae	5072	586	480	3384	13156	10906
Methanosaetaceae	2174	214	244	1574	5610	3836
Methanocorpusculaceae	244	46	28	194	536	452
Methanomicrobiaceae	1736	220	182	1214	4062	2626
Methanoregulaceae	1160	138	110	848	2644	1760
Methanospirillaceae	816	118	76	570	1896	1238
Methanopyraceae	430	66	54	332	1078	572
Picrophilaceae	222	20	16	162	478	374
Thermoplasmataceae	410	48	38	224	668	576
Thermococcaceae	2540	342	314	1898	5664	3724
Cenarchaeaceae	704	74	76	380	1054	586
Nitrosopumilaceae	314	54	88	252	600	438
Microviridae	0	0	0	0	2	2
Myoviridae	6	2	12	0	6	6
#table[7] num of reads per genus
genus	LCT14M-09	LCT14M-12	LCT14M-14	LCT14M-11	LCT14M-21	LCT14M-22
genus_tot	3368210	248812	317666	2078368	6066312	4138158
Acaryochloris	56566	1592	4494	8218	26530	17890
Cyanothece	310080	5034	16816	30172	94198	58612
Microcystis	38076	768	1712	4290	13918	8294
Synechococcus	92234	9728	6420	14912	49860	25962
Synechocystis	25558	628	1506	3244	10312	5746
Thermosynechococcus	15112	566	1418	2466	7132	4206
Anabaena	16042	456	1450	1762	4704	3364
Nostoc	58566	1396	4812	7358	20424	14558
Trichormus	17062	334	1578	2058	5622	3770
Gloeobacter	10878	744	964	2830	8026	4458
Prochlorococcus	7134	430	590	2636	7264	4616
Trichodesmium	41884	856	3416	8126	16242	9926
Acetobacter	2952	194	244	1608	4108	2070
Acidiphilium	13424	836	1078	6790	18636	9362
Gluconacetobacter	9110	646	730	5168	12460	6956
Gluconobacter	2840	220	200	1574	3748	1842
Granulibacter	5920	360	432	3080	7576	3686
Azospirillum	56864	3220	4146	28204	69934	28972
Magnetospirillum	19642	1076	1250	8226	22938	9940
Rhodospirillum	77132	3540	4496	33436	83338	38732
Tistrella	21386	1228	1736	10174	28018	13126
Zymomonas	3198	222	282	1978	4450	2638
Novosphingobium	9656	912	1330	8992	17146	14104
Sphingobium	10812	986	1058	7342	16684	10398
Sphingomonas	6144	540	598	4362	9800	5542
Sphingopyxis	4416	334	458	3682	7582	4914
Erythrobacter	6418	718	1490	9904	12782	22304
Agrobacterium	14160	1190	1456	8934	21250	13564
Rhizobium	11296	1018	1152	6804	17872	10620
Candidatus Liberibacter	1248	102	130	746	1680	782
Sinorhizobium	22874	1974	2184	13996	37560	21708
Azorhizobium	7378	596	618	3926	10268	5066
Starkeya	9806	758	940	4964	13830	6420
Xanthobacter	8606	680	694	4532	11936	5836
Bartonella	5250	438	442	2650	5960	3314
Beijerinckia	6020	464	536	3060	7468	3748
Methylocella	7258	568	714	4074	9294	4880
Bradyrhizobium	27270	2290	2456	15580	38138	21356
Nitrobacter	8550	680	698	4902	11780	6310
Oligotropha	4914	470	462	2462	6626	3368
Rhodopseudomonas	24002	2116	2220	13680	33658	19102
Brucella	3070	200	262	1710	4134	2302
Ochrobactrum	3774	354	328	2006	5184	3158
Candidatus Hodgkinia	48	12	10	40	98	90
Chelativorans	10534	792	1088	5402	14576	8004
Mesorhizobium	16186	1314	1736	10374	25134	15002
Parvibaculum	24802	2024	2200	12972	26384	12248
Hyphomicrobium	26952	2064	2122	12206	25654	14074
Pelagibacterium	12000	860	1142	6220	15476	8702
Rhodomicrobium	30994	2832	2864	8198	23570	7874
Methylobacterium	44560	3724	3914	25174	63036	32894
Anaplasma	1236	122	112	756	1774	874
Ehrlichia	1048	112	80	700	1594	840
Neorickettsia	514	62	68	412	898	534
Wolbachia	1546	134	192	1030	2126	1206
Candidatus Midichloria	748	48	84	614	1396	598
Orientia	492	38	30	364	750	366
Rickettsia	1922	154	166	1248	3074	1636
Asticcacaulis	4866	406	422	3778	6896	4230
Brevundimonas	6212	482	554	4972	8604	5400
Caulobacter	15924	1348	1478	12172	22392	13112
Phenylobacterium	9214	754	868	6860	13770	7650
Candidatus Pelagibacter	3800	250	318	1860	5178	2510
Candidatus Puniceispirillum	10064	620	848	6476	16522	9300
Micavibrio	16150	600	1198	9438	19396	12134
Dinoroseobacter	28680	2182	4834	36854	109312	116158
Jannaschia	22248	1622	3280	25536	64450	84584
Ketogulonicigenium	6122	482	976	7066	20196	20184
Paracoccus	13980	1094	1892	14528	42244	35032
Pseudovibrio	14734	1002	1374	8676	21800	13194
Rhodobacter	34912	2924	5732	42458	126258	116782
Roseobacter	26660	1888	4298	34538	94902	115532
Ruegeria	35122	2606	5696	45266	128826	156436
Phaeobacter	13006	888	2162	16222	47012	59702
Hirschia	15498	892	1354	16008	23772	17074
Hyphomonas	44388	2072	4002	59492	76874	62186
Maricaulis	17508	1394	1926	15598	27632	15808
Parvularcula	24114	1906	2494	24650	34792	21354
Magnetococcus	4608	472	470	3418	10762	6228
Achromobacter	2710	290	280	1698	4986	2528
Bordetella	6442	568	630	3896	10592	5454
Pusillimonas	2066	198	194	1364	4010	2076
Taylorella	798	76	76	596	1702	1058
Advenella	1514	162	156	1054	2580	1384
Acidovorax	5056	542	480	3410	9456	4622
Alicycliphilus	2054	234	162	1334	3978	1786
Comamonas	1476	170	134	972	2504	1496
Delftia	2534	272	250	1610	4490	2352
Polaromonas	4486	406	418	2692	7980	4342
Ramlibacter	2484	202	210	1424	3852	2090
Albidiferax	2060	210	238	1424	4730	2722
Variovorax	4542	410	408	2740	7678	4172
Verminephrobacter	2986	302	272	2152	5848	2950
Burkholderia	54298	5502	5092	33074	88158	45956
Cupriavidus	11414	1156	1020	7270	20138	10608
Polynucleobacter	942	102	98	632	2162	1192
Ralstonia	11906	1148	1950	4754	65022	8380
Candidatus Zinderia	24	0	0	32	52	48
Collimonas	1892	184	206	1104	3276	1708
Herbaspirillum	2268	210	208	1364	3886	2046
Herminiimonas	874	86	100	506	1682	928
Janthinobacterium	950	108	86	644	1906	1082
Leptothrix	2486	270	258	1844	5638	2898
Methylibium	3192	284	264	1916	5138	2596
Thiomonas	1740	234	198	1326	3972	2404
Rubrivivax	4574	366	494	3416	8372	5578
Aromatoleum	3208	316	332	2250	7324	3520
Azoarcus	2612	268	342	2054	5954	3184
Dechloromonas	1994	266	284	1594	4730	2706
Azospira	1866	216	178	1314	4286	2178
Thauera	2922	274	288	2398	7954	4198
Candidatus Accumulibacter	4534	416	486	3588	11684	6856
Candidatus Tremblaya	66	4	6	56	106	70
Chromobacterium	2170	204	216	1426	4184	2316
Laribacter	1646	154	174	1222	3804	1832
Neisseria	1006	122	114	888	2412	1302
Pseudogulbenkiania	1938	152	244	1666	4660	2366
Gallionella	1440	160	172	1112	3734	1950
Sideroxydans	1480	144	204	1240	4826	2260
Methylobacillus	1138	118	106	862	2952	1492
Methylotenera	1772	174	216	1374	4390	2370
Methylovorus	1052	108	146	812	2704	1508
Nitrosomonas	5796	546	636	4478	15454	8232
Nitrosospira	1788	188	182	1304	4660	2282
Thiobacillus	2184	254	296	2030	8876	3806
Acidithiobacillus	5382	520	580	4256	13746	7224
Acinetobacter	2472	286	280	1946	4974	3720
Moraxella	568	58	54	416	1162	762
Psychrobacter	2244	164	248	1772	4794	3268
Azotobacter	2710	262	292	2164	5984	3712
Cellvibrio	2926	260	330	2854	7872	6552
Pseudomonas	32322	3130	3214	21450	61980	37174
Vibrio	8706	806	828	6194	17832	11790
Aliivibrio	1348	132	136	928	2796	1886
Photobacterium	1490	160	150	1232	3764	2474
Actinobacillus	646	70	62	454	1434	808
Aggregatibacter	478	44	54	302	900	640
Gallibacterium	408	54	46	344	980	664
Haemophilus	1398	146	146	1168	3376	2318
Histophilus	334	20	36	166	558	358
Basfia	290	58	32	186	490	316
Pasteurella	456	22	34	270	824	522
Aeromonas	2890	298	310	1994	5878	3602
Oceanimonas	2596	238	234	1766	5824	3512
Tolumonas	1080	104	144	930	2822	1876
Alcanivorax	2850	260	290	2842	8892	5892
Kangiella	3074	264	412	3162	9394	5718
Chromohalobacter	5810	346	574	2674	11300	5176
Halomonas	5386	374	524	3080	12054	6880
Candidatus Portiera	54	4	12	72	184	138
Hahella	5954	566	688	5068	15710	11070
Marinomonas	6152	552	658	5224	14526	10480
Alkalilimnicola	7258	536	990	5588	28070	9734
Halorhodospira	5592	418	652	4276	18112	7160
Thioalkalivibrio	10460	1098	1494	10610	48940	19936
Allochromatium	7250	1376	824	6390	48430	26020
Nitrosococcus	12496	1144	1430	10156	45420	19550
Thiocystis	9876	1868	1032	8252	63802	34802
Halothiobacillus	1926	194	188	1744	6920	3284
Alteromonas	4506	440	504	4110	10388	7880
Glaciecola	3902	338	442	3790	9770	7442
Marinobacter	10882	772	1136	8232	27156	57966
Saccharophagus	2912	284	288	2948	8294	6138
Colwellia	2338	224	262	2198	6080	4354
Ferrimonas	2434	192	222	2106	6294	3986
Idiomarina	2234	182	256	1806	5656	3436
Pseudoalteromonas	3446	298	390	3034	7812	5648
Psychromonas	2220	166	242	1748	5630	3574
Shewanella	14730	1604	1546	12002	33454	22098
Teredinibacter	3916	318	420	4046	10124	7670
Candidatus Carsonella	152	20	8	78	174	124
Buchnera	524	72	80	422	1218	772
Candidatus Blochmannia	292	34	34	302	790	498
Candidatus Hamiltonella	380	34	48	288	802	490
Candidatus Moranella	124	8	18	106	230	152
Candidatus Riesia	82	18	6	70	232	166
Citrobacter	852	90	84	430	1204	666
Cronobacter	890	124	68	456	1342	822
Dickeya	2314	274	256	1494	4214	2394
Edwardsiella	1208	148	132	706	2206	1262
Enterobacter	2526	276	236	1516	3838	2364
Erwinia	2274	246	202	1192	3506	1992
Escherichia	2754	270	254	1700	4590	2492
Klebsiella	1694	206	142	940	2562	1394
Pantoea	2808	264	212	1490	4174	2242
Pectobacterium	1348	128	144	824	2394	1402
Photorhabdus	1156	142	106	708	2076	1212
Proteus	514	68	52	352	1114	658
Rahnella	1112	138	122	628	1826	1104
Salmonella	1196	140	120	646	1726	1102
Serratia	1386	134	150	856	2434	1420
Shigella	208	28	16	120	366	212
Sodalis	530	54	56	286	1012	510
Wigglesworthia	240	26	32	164	426	284
Xenorhabdus	1116	126	102	728	2120	1262
Yersinia	1318	124	148	816	2460	1504
Providencia	594	70	86	456	1242	808
Coxiella	1482	142	214	1446	4746	2596
Legionella	4920	454	550	4206	12984	6544
Dichelobacter	730	66	100	710	2104	1280
Francisella	1484	140	106	1340	3400	2980
Thioalkalimicrobium	1150	90	118	1014	4238	2082
Thiomicrospira	1230	96	122	1222	4480	2686
Methylophaga	4272	370	518	4526	16664	8794
Methylococcus	3898	430	496	3630	14326	6740
Methylomicrobium	5056	518	630	6382	19254	10688
Methylomonas	3252	314	314	2980	10994	5726
Pseudoxanthomonas	4886	458	552	4058	11514	6968
Stenotrophomonas	3754	392	376	2726	7384	3962
Xylella	1504	114	138	1092	2662	1558
Xanthomonas	8798	928	842	6804	15736	9106
Frateuria	2918	232	316	2572	7272	4724
Anaeromyxobacter	15250	1694	1698	12122	28310	15414
Myxococcus	9150	782	828	6034	13550	7698
Corallococcus	5816	674	606	4032	8066	4832
Stigmatella	6752	744	698	4836	10272	6080
Haliangium	16156	2308	1818	15218	28344	16978
Sorangium	16004	1678	1614	15088	25396	16308
Bacteriovorax	2126	180	242	2344	5698	5540
Bdellovibrio	2368	194	300	2190	5310	4926
Desulfarculus	2486	236	228	2504	10400	8028
Desulfatibacillum	3106	496	406	6300	40496	46132
Desulfobacterium	3818	536	372	7514	49482	69238
Desulfococcus	2452	422	308	5216	35462	42100
Desulfobulbus	2482	278	268	2906	14710	20524
Desulfotalea	2050	250	192	2424	14238	23700
Desulfurivibrio	2290	256	246	2308	9868	8670
Desulfobacca	1604	172	242	1792	10356	6694
Syntrophus	1900	194	264	2198	11664	8542
Desulfomonile	4882	514	386	3762	21070	14320
Syntrophobacter	2994	354	332	3386	20702	14916
Desulfohalobium	2546	206	210	2586	10036	12730
Desulfomicrobium	2796	252	240	2600	9590	9942
Desulfovibrio	20770	1796	1762	21274	52878	50546
Lawsonia	516	50	40	458	1450	868
Geobacter	13894	1550	1650	11306	41774	28476
Pelobacter	4460	480	536	4398	15182	12342
Hippea	682	60	76	608	2074	1524
Arcobacter	1548	162	164	1220	3938	3048
Campylobacter	1386	156	116	988	2820	1870
Sulfurospirillum	796	60	62	548	1724	1280
Helicobacter	2882	292	270	2082	5356	3644
Sulfuricurvum	574	72	56	450	1218	724
Sulfurimonas	794	76	98	606	1614	1192
Wolinella	536	58	54	286	1338	694
Nitratifractor	612	74	62	442	1380	938
Nautilia	294	26	30	238	808	444
Nitratiruptor	400	42	34	402	1102	610
Sulfurovum	556	52	50	496	1422	1464
Acetohalobium	806	78	64	610	2090	1448
Halanaerobium	1828	104	142	996	3722	2818
Halothermothrix	820	90	92	620	2606	1684
Alkaliphilus	1300	126	146	1080	4058	3046
Candidatus Arthromitus	242	42	30	180	578	414
Clostridium	9852	1118	1042	6796	21278	17560
Anaerococcus	252	26	34	186	660	388
Finegoldia	228	32	36	236	670	414
Sulfobacillus	1378	114	138	786	2364	1356
Thermaerobacter	2242	252	216	1430	3964	1980
Symbiobacterium	2024	224	210	1278	3664	2098
Butyrivibrio	612	100	84	480	1206	944
Cellulosilyticum	696	58	78	436	1504	1112
Roseburia	538	48	48	356	1066	580
Candidatus Desulforudis	996	110	108	870	3366	1706
Desulfitobacterium	1512	194	136	926	3336	2290
Desulfosporosinus	2698	332	238	1766	6444	4362
Desulfotomaculum	4148	444	426	3312	11392	7694
Pelotomaculum	836	64	80	620	2312	1318
Syntrophobotulus	722	90	76	476	1568	1076
Thermincola	804	76	86	624	2046	1406
Filifactor	326	30	36	196	664	430
Ethanoligenens	796	60	80	490	1356	952
Ruminococcus	644	74	74	422	1342	960
Eubacterium	1644	170	162	1278	3322	2264
Acetobacterium	690	68	66	474	1606	1180
Heliobacterium	2012	184	184	1346	3732	2484
Oscillibacter	1026	118	110	774	2126	1348
Syntrophomonas	680	74	90	584	1854	1266
Syntrophothermus	750	72	76	524	1754	1064
Ammonifex	824	76	92	540	1928	1192
Moorella	940	88	126	728	2762	1688
Carboxydothermus	514	62	74	448	1594	1058
Tepidanaerobacter	516	62	52	438	1470	1084
Thermoanaerobacter	618	60	56	402	1600	1062
Caldanaerobacter	356	26	44	244	858	586
Caldicellulosiruptor	1252	144	104	960	3138	2316
Thermoanaerobacterium	768	82	96	562	1696	1302
Thermosediminibacter	556	68	64	456	1570	998
Coprothermobacter	362	52	28	360	920	612
Thermodesulfobium	468	40	56	364	1224	886
Mahella	1036	104	134	898	3312	2232
Natranaerobius	828	60	86	582	2178	1338
Acidaminococcus	990	138	88	576	1980	1264
Megasphaera	532	50	68	398	1118	690
Selenomonas	1196	134	106	866	2430	1566
Veillonella	396	42	48	314	916	612
Aerococcus	268	38	18	216	552	296
Carnobacterium	384	42	26	246	670	410
Enterococcus	824	128	90	414	1360	908
Melissococcus	158	10	18	108	290	202
Tetragenococcus	282	20	20	166	564	366
Lactobacillus	6376	656	634	3550	10380	6218
Pediococcus	364	46	28	232	624	374
Lactococcus	718	70	72	404	988	640
Streptococcus	3616	484	436	2404	5824	3810
Leuconostoc	764	92	58	402	1108	698
Oenococcus	210	24	16	154	488	260
Weissella	160	18	16	146	320	166
Alicyclobacillus	1886	154	182	1126	2912	1632
Kyrpidia	1402	140	144	1126	2844	1598
Anoxybacillus	426	48	50	342	1014	658
Bacillus	11366	1358	1226	7014	20480	12728
Geobacillus	2456	242	262	1582	4622	2658
Lysinibacillus	686	54	64	404	1142	698
Oceanobacillus	642	58	92	382	1384	796
Halobacillus	1116	86	954	666	1910	1208
Brevibacillus	1532	128	150	942	2662	1594
Paenibacillus	7718	862	812	5274	14290	8744
Exiguobacterium	1192	104	148	838	2158	1416
Listeria	818	124	78	526	1498	924
Macrococcus	286	36	26	168	554	352
Staphylococcus	2236	248	216	1274	3502	2006
Solibacillus	620	56	48	380	1158	652
Erysipelothrix	276	28	24	208	656	394
Acholeplasma	222	32	26	150	446	398
Candidatus Phytoplasma	278	26	22	156	514	302
Mycoplasma	2240	296	206	1490	3750	2264
Ureaplasma	114	12	4	70	182	110
Mesoplasma	122	10	12	46	168	112
Acidimicrobium	1798	176	128	1152	4492	2468
Acidothermus	2428	184	206	898	2708	1662
Frankia	23468	2210	1772	12128	30774	16224
Geodermatophilus	3764	264	232	1504	3868	2024
Modestobacter	3844	290	272	1754	4194	2292
Blastococcus	3880	302	244	1570	4214	2220
Nakamurella	3736	280	306	1888	4600	2718
Actinosynnema	4064	328	356	2048	5198	2934
Amycolatopsis	4950	420	422	2556	6298	3230
Pseudonocardia	5796	458	344	2706	6620	3524
Saccharomonospora	2112	170	136	1114	2838	1608
Saccharopolyspora	4718	392	336	2208	5748	3040
Thermobispora	2512	220	184	1192	3146	1710
Amycolicicoccus	2122	230	196	1096	3038	1624
Mycobacterium	28666	2956	2582	15516	41306	21362
Corynebacterium	8136	868	588	4154	11440	6780
Gordonia	6282	654	560	3168	8144	4484
Nocardia	4866	512	412	2620	6396	3460
Rhodococcus	10394	1208	944	5508	14252	7836
Segniliparus	1312	132	116	672	1706	942
Tsukamurella	1888	198	160	1016	2274	1330
Arcanobacterium	526	62	32	308	770	498
Mobiluncus	654	60	58	438	1028	608
Arthrobacter	7564	666	524	3520	8954	5078
Kocuria	1488	126	112	712	1538	1014
Micrococcus	1376	120	100	626	1722	860
Renibacterium	1076	96	54	504	1182	794
Rothia	1456	106	120	704	1750	1040
Beutenbergia	3378	250	198	1412	3420	2148
Brachybacterium	1908	188	146	964	2458	1164
Cellulomonas	8110	556	454	3064	7392	3982
Clavibacter	2456	192	216	1188	2862	1522
Leifsonia	1028	84	66	456	1184	660
Microbacterium	1756	150	96	816	2136	1316
Intrasporangium	3528	216	198	1394	3172	2056
Isoptericola	2264	166	178	772	1982	1102
Xylanimonas	1888	166	134	850	1992	1130
Jonesia	1228	90	80	482	1390	750
Kytococcus	2020	154	126	860	2120	1220
Sanguibacter	2236	202	146	946	2318	1230
Tropheryma	248	26	26	138	412	248
Catenulispora	5044	478	382	2544	6226	3564
Kineococcus	6264	336	242	1824	4224	2374
Kitasatospora	4880	422	366	2504	5708	3394
Streptomyces	41506	4068	3396	22118	54108	28606
Kribbella	4418	346	292	1724	4488	2828
Nocardioides	3964	274	294	1726	4388	2806
Microlunatus	3656	316	266	1682	3876	2520
Propionibacterium	3864	402	318	2168	5616	3386
Micromonospora	3976	388	278	1976	4628	2434
Salinispora	4714	402	340	2140	5530	2804
Verrucosispora	3096	300	222	1408	3546	1946
Actinoplanes	8664	820	626	4100	10512	6004
Nocardiopsis	6358	590	464	3102	7984	4244
Thermobifida	1684	152	132	850	2218	1332
Streptosporangium	5662	446	394	2804	6890	3538
Thermomonospora	3766	338	304	1822	4664	2478
Stackebrandtia	3162	326	252	1710	4316	2494
Bifidobacterium	3664	416	354	1856	4724	2798
Gardnerella	452	46	34	242	648	378
Atopobium	306	26	24	194	512	352
Coriobacterium	712	78	60	510	1278	744
Cryptobacterium	376	32	42	218	668	468
Eggerthella	1414	154	140	914	2628	1578
Olsenella	660	94	60	392	1016	604
Slackia	640	68	72	398	1280	758
Conexibacter	4504	472	462	2704	8172	3742
Rubrobacter	2870	288	292	1860	5988	2764
Granulicella	3728	418	358	2472	6774	3964
Acidobacterium	2004	184	192	1460	4210	2298
Terriglobus	3344	366	336	2304	6286	3468
Candidatus Chloracidobacterium	3710	432	380	3354	7678	4490
Candidatus Koribacter	3392	368	336	2372	7958	4448
Candidatus Solibacter	7080	630	866	5610	18718	8818
Fibrobacter	1108	110	118	950	2936	2030
Akkermansia	2386	196	256	3664	8342	7386
Coraliomargarita	21012	578	3502	29876	72458	54660
Opitutus	6922	540	1044	9856	22416	12162
Methylacidiphilum	1440	118	188	2142	4462	2720
Candidatus Protochlamydia	658	72	76	626	1622	924
Parachlamydia	974	88	96	840	2548	1396
Chlamydia	758	132	114	568	1428	960
Chlamydophila	248	50	34	168	476	246
Simkania	1010	198	122	1384	2488	1368
Waddlia	958	138	88	912	2574	1578
Aminobacterium	620	72	70	522	2132	1396
Thermanaerovibrio	802	94	70	642	1982	1364
Thermovirga	740	86	58	624	2516	1782
Anaerobaculum	638	84	70	612	2218	1338
Anaerolinea	6632	762	954	5886	31376	16540
Chloroflexus	7942	994	1060	7378	14236	11376
Roseiflexus	9620	1158	1132	8246	17734	11346
Herpetosiphon	5242	500	492	3900	8098	4842
Dehalococcoides	908	100	108	730	3488	1698
Dehalogenimonas	992	108	122	770	3052	1672
Sphaerobacter	3312	292	424	2176	6302	3162
Thermomicrobium	1904	236	240	1386	4124	1998
Caldilinea	13988	1150	1364	10736	27172	15950
Aquifex	356	46	56	366	992	634
Hydrogenobacter	452	42	26	326	988	524
Hydrogenobaculum	352	56	26	200	630	458
Thermocrinis	376	34	28	230	794	408
Desulfurobacterium	384	38	42	252	840	534
Thermovibrio	566	48	48	374	1142	650
Persephonella	538	52	68	362	1284	738
Sulfurihydrogenibium	678	70	46	444	1516	864
Brachyspira	1282	170	144	986	3002	1896
Borrelia	772	78	66	586	1846	1140
Sphaerochaeta	2592	322	300	2830	11388	7368
Spirochaeta	13662	1160	1812	17796	82036	47118
Treponema	4918	516	540	4870	18192	10968
Leptospira	3304	360	398	3204	9460	4592
Turneriella	2148	170	198	1872	5336	3020
Bacteroides	5508	632	590	5350	18434	14364
Candidatus Azobacteroides	356	52	40	482	1954	1648
Odoribacter	1932	210	218	2504	9898	9902
Paludibacter	1550	170	194	1778	7242	6914
Parabacteroides	1596	98	194	1746	6430	5232
Porphyromonas	1440	182	168	1658	5268	4414
Tannerella	1030	124	120	1138	4300	3634
Prevotella	2306	258	286	2146	6962	5414
Alistipes	1422	174	160	1704	5840	5310
Blattabacterium	550	74	82	692	2156	1444
Candidatus Sulcia	162	20	18	250	668	432
Capnocytophaga	1796	196	230	2782	7510	7150
Cellulophaga	4670	438	422	6448	15688	24718
Croceibacter	1554	160	206	2340	6254	8528
Maribacter	5710	488	618	8564	20058	29000
Flavobacterium	5630	676	676	7818	20738	19842
Gramella	2322	238	288	3138	9532	8474
Krokinobacter	1872	210	248	3064	7910	9816
Lacinutrix	1598	184	198	2100	5316	18044
Muricauda	7332	396	494	8936	18320	36620
Robiginitalea	6474	554	596	9704	20512	72876
Weeksella	964	100	128	1330	3792	2876
Zobellia	5028	420	526	6974	16062	21780
Zunongwangia	2918	296	410	3526	11130	9868
Riemerella	776	98	88	950	2508	2162
Aequorivita	1978	210	266	2846	7516	9202
Ornithobacterium	1164	120	134	2084	4580	3476
Fluviicola	3748	342	424	4372	10280	10172
Candidatus Amoebophilus	1252	122	170	1330	5034	1846
Candidatus Cardinium	380	40	54	432	1422	620
Chitinophaga	4110	556	518	5004	14330	8708
Niastella	4042	532	504	5004	14564	8566
Haliscomenobacter	16652	3678	3304	39794	117216	63234
Saprospira	5450	742	874	9282	24732	17044
Pedobacter	4580	534	574	5744	18384	11610
Sphingobacterium	3122	366	436	3684	11598	7000
Solitalea	3282	420	440	4172	12826	8588
Cyclobacterium	8852	962	1132	11266	38898	17836
Belliella	5578	800	812	7950	28486	11400
Cytophaga	3992	502	536	5148	17270	6606
Dyadobacter	4400	570	600	5308	17814	8080
Leadbetterella	2550	364	350	3496	11208	5304
Runella	5676	788	736	7230	22702	10918
Spirosoma	6174	894	822	7612	23762	10714
Flexibacter	4100	620	594	5820	19810	8614
Marivirga	29196	1694	2738	18530	71158	33874
Rhodothermus	27168	610	2228	5384	36166	9970
Salinibacter	129128	850	7392	5052	112416	12784
Chlorobaculum	1574	158	184	1216	4078	2688
Chlorobium	4862	460	546	4354	14366	10326
Pelodictyon	1544	188	182	1542	4904	3118
Chloroherpeton	2876	298	342	2930	9396	7198
Prosthecochloris	1204	124	98	1060	3340	2610
Ignavibacterium	3016	340	320	3590	14716	11258
Melioribacter	2698	224	388	2958	12268	11064
Calditerrivibrio	744	70	76	650	2266	1728
Deferribacter	686	88	88	700	2706	2016
Denitrovibrio	1236	118	150	1080	3780	3080
Flexistipes	944	70	86	952	3282	2500
Candidatus Cloacamonas	732	92	78	864	3072	2738
Thermobaculum	2154	208	230	1444	4552	2384
Candidatus Methylomirabilis	2050	224	260	1960	6660	3352
Nitrospira	3152	346	370	2798	8194	4652
Thermodesulfovibrio	610	56	90	636	2544	1718
Leptospirillum	1052	122	74	796	2278	1420
Deinococcus	9538	960	934	5958	15828	8994
Truepera	4166	380	584	2820	12004	7200
Marinithermus	1740	142	148	982	2968	1462
Meiothermus	3536	312	388	2182	6534	3508
Oceanithermus	1482	142	170	980	3108	1804
Thermus	3126	308	278	1822	5508	2992
Desulfurispirillum	1938	152	162	1516	5040	3540
Dictyoglomus	792	92	104	632	2238	1464
Elusimicrobium	412	32	74	436	1404	890
Fervidobacterium	762	74	84	684	2046	1318
Kosmotoga	444	54	62	340	1418	1050
Marinitoga	370	38	52	280	1026	766
Petrotoga	710	44	38	362	1404	842
Thermosipho	490	54	58	350	1272	950
Thermotoga	1704	124	170	1442	4898	2912
Mesotoga	732	72	88	528	2078	1320
Fusobacterium	334	14	36	282	678	628
Ilyobacter	688	72	80	652	2444	2074
Leptotrichia	326	26	30	228	518	402
Sebaldella	638	62	64	396	1288	900
Streptobacillus	240	28	28	118	422	242
Gemmatimonas	6936	502	744	3780	15030	7474
Isosphaera	5578	590	626	5694	14552	7644
Pirellula	7660	766	1058	8096	27788	13932
Planctomyces	15412	1262	1684	15574	40720	22834
Rhodopirellula	14556	962	1354	17448	37006	30162
Phycisphaera	25340	1396	1862	23808	30072	15406
Thermodesulfatator	860	86	106	958	3920	2888
Thermodesulfobacterium	572	42	28	386	1568	1088
Caldisericum	392	36	38	286	1130	836
Acidianus	214	20	18	70	238	204
Metallosphaera	476	64	34	218	686	424
Sulfolobus	938	136	108	526	1664	922
Acidilobus	330	46	26	202	512	326
Aeropyrum	392	36	38	226	632	358
Desulfurococcus	434	52	66	308	844	430
Ignicoccus	252	28	20	152	466	220
Ignisphaera	232	26	14	126	488	242
Thermogladius	188	28	26	158	346	222
Staphylothermus	306	38	20	160	582	332
Thermosphaera	194	28	24	78	308	152
Hyperthermus	310	58	26	166	564	296
Pyrolobus	362	50	42	232	632	320
Caldivirga	282	56	30	174	540	290
Pyrobaculum	2032	250	186	1086	3084	1640
Thermoproteus	700	76	66	336	1010	574
Vulcanisaeta	496	76	52	314	874	528
Thermofilum	452	34	34	224	664	456
Fervidicoccus	136	16	16	100	336	176
Aciduliprofundum	262	44	42	286	1192	1450
Archaeoglobus	954	114	132	626	2462	1932
Ferroglobus	314	32	42	228	936	560
Halalkalicoccus	1418	108	416	630	4682	986
Haloarcula	2336	184	604	928	9340	1412
Halobacterium	914	90	260	518	2890	686
Haloferax	2854	196	758	1430	14476	2172
Halogeometricum	1470	88	510	868	6766	1366
Halomicrobium	1166	94	364	548	5188	742
Halopiger	1150	104	234	560	3534	798
Haloquadratum	986	78	248	504	3966	778
Halorhabdus	1072	98	254	508	4050	896
Halorubrum	1088	88	350	626	4662	1182
Haloterrigena	1380	126	316	664	4210	988
Natrialba	1244	124	220	578	3518	950
Natronomonas	1168	82	416	486	4296	724
Natrinema	1032	66	240	492	3132	770
Methanobacterium	690	68	58	376	1688	1120
Methanobrevibacter	462	46	48	322	984	704
Methanosphaera	164	18	18	142	420	338
Methanothermobacter	534	64	40	324	1184	848
Methanothermus	122	18	24	104	472	338
Methanocaldococcus	434	52	62	270	974	766
Methanotorris	138	12	12	108	318	294
Methanococcus	910	100	84	556	1806	1780
Methanothermococcus	98	10	12	68	276	196
Methanocella	1616	186	176	1206	4176	2846
Methanococcoides	344	52	44	344	1054	1482
Methanohalobium	490	108	68	422	1162	978
Methanohalophilus	926	90	60	380	2256	1636
Methanosalsum	520	54	54	350	1466	1236
Methanosarcina	2580	262	234	1620	6258	4268
Methanosaeta	2174	214	244	1574	5610	3836
Methanocorpusculum	244	46	28	194	536	452
Methanoculleus	1280	148	140	822	2874	1788
Methanoplanus	444	70	40	382	1154	800
Methanoregula	552	68	60	394	1270	788
Methanosphaerula	602	70	48	436	1316	914
Methanospirillum	816	118	76	570	1896	1238
Methanopyrus	430	66	54	332	1078	572
Picrophilus	222	20	16	162	478	374
Thermoplasma	410	48	38	224	668	576
Pyrococcus	904	98	122	548	1750	1118
Thermococcus	1478	226	168	1154	3206	2056
Candidatus Korarchaeum	280	34	32	176	746	402
Cenarchaeum	704	74	76	380	1054	586
Nitrosopumilus	314	54	88	252	600	438
Nanoarchaeum	42	2	2	50	146	176
Chlamydiamicrovirus	0	0	0	0	2	2
#table[7] num of reads per species
species	LCT14M-09	LCT14M-12	LCT14M-14	LCT14M-11	LCT14M-21	LCT14M-22
species_tot	2945514	221168	283298	1879138	5494518	3748228
Acidimicrobium ferrooxidans	1798	176	128	1152	4492	2468
Arcanobacterium haemolyticum	526	62	32	308	770	498
Mobiluncus curtisii	654	60	58	438	1028	608
Catenulispora acidiphila	5044	478	382	2544	6226	3564
Corynebacterium aurimucosum	650	68	42	300	892	524
Corynebacterium diphtheriae	720	88	60	376	1012	556
Corynebacterium efficiens	1154	88	66	476	1410	864
Corynebacterium glutamicum	698	74	64	394	1062	664
Corynebacterium jeikeium	484	56	46	274	780	384
Corynebacterium kroppenstedtii	726	84	60	390	1100	592
Corynebacterium pseudotuberculosis	270	36	12	166	424	244
Corynebacterium resistens	648	78	36	306	820	520
Corynebacterium ulcerans	318	28	12	142	366	240
Corynebacterium urealyticum	596	68	62	298	820	466
Corynebacterium variabile	1184	130	90	622	1622	1034
Gordonia bronchialis	1564	130	172	836	2174	1188
Gordonia polyisoprenivorans	2202	210	180	1054	2646	1448
Gordonia sp. KTR9	2160	278	178	1070	2736	1498
Amycolicicoccus subflavus	2122	230	196	1096	3038	1624
Mycobacterium avium	1900	216	182	962	2526	1364
Mycobacterium intracellulare	638	68	56	288	734	440
Mycobacterium abscessus	700	92	70	450	1092	540
Mycobacterium chubuense	1740	180	160	1006	2466	1178
Mycobacterium gilvum	1956	188	158	996	2358	1356
Mycobacterium leprae	342	38	38	168	452	274
Mycobacterium marinum	1274	132	108	808	2030	1122
Mycobacterium rhodesiae	1630	170	170	1034	2736	1346
Mycobacterium smegmatis	2694	272	240	1478	3726	2052
Mycobacterium sp. JDM601	1392	148	132	850	2354	1256
Mycobacterium sp. JLS	310	32	42	140	374	182
Mycobacterium sp. KMS	56	10	6	40	76	46
Mycobacterium sp. MCS	226	18	18	102	246	130
Mycobacterium sp. MOTT36Y	360	44	24	158	480	182
Mycobacterium africanum	28	0	6	26	44	14
Mycobacterium bovis	70	10	4	42	120	44
Mycobacterium canettii	166	14	14	84	214	144
Mycobacterium tuberculosis	1840	202	162	1030	2514	1244
Mycobacterium ulcerans	396	34	38	210	594	306
Mycobacterium vanbaalenii	1822	180	144	870	2518	1288
Nocardia cyriacigeorgica	2130	254	186	1086	2824	1506
Nocardia farcinica	2488	232	214	1370	3266	1746
Rhodococcus equi	1844	198	142	904	2430	1338
Rhodococcus erythropolis	1946	216	150	996	2948	1440
Rhodococcus jostii	3060	364	298	1602	3990	2222
Rhodococcus opacus	2078	260	216	1240	3032	1778
Segniliparus rotundus	1312	132	116	672	1706	942
Tsukamurella paurometabola	1888	198	160	1016	2274	1330
Acidothermus cellulolyticus	2428	184	206	898	2708	1662
Frankia alni	4700	512	420	2490	6254	3232
Frankia sp. CcI3	3116	326	238	1686	3900	2092
Frankia sp. EAN1pec	5418	486	376	2736	7050	3552
Frankia sp. EuI1c	4894	488	404	2600	7084	3616
Frankia symbiont of Datisca glomerata	2978	274	204	1548	3694	2054
Blastococcus saxobsidens	3880	302	244	1570	4214	2220
Geodermatophilus obscurus	3764	264	232	1504	3868	2024
Modestobacter marinus	3750	278	268	1728	4110	2260
Nakamurella multipartita	3736	280	306	1888	4600	2718
Stackebrandtia nassauensis	3162	326	252	1710	4316	2494
Kineococcus radiotolerans	6264	336	242	1824	4224	2374
Beutenbergia cavernae	3378	250	198	1412	3420	2148
Cellulomonas fimi	2696	160	148	1050	2414	1364
Cellulomonas flavigena	2650	192	166	1050	2636	1344
Brachybacterium faecium	1908	188	146	964	2458	1164
Kytococcus sedentarius	2020	154	126	860	2120	1220
Intrasporangium calvum	3528	216	198	1394	3172	2056
Jonesia denitrificans	1228	90	80	482	1390	750
Clavibacter michiganensis	2456	192	216	1188	2862	1522
Leifsonia xyli	1028	84	66	456	1184	660
Microbacterium testaceum	1756	150	96	816	2136	1316
Arthrobacter arilaitensis	1182	118	70	568	1442	910
Arthrobacter aurescens	428	38	32	254	558	294
Arthrobacter chlorophenolicus	1076	110	94	604	1456	850
Arthrobacter phenanthrenivorans	1214	106	100	534	1406	672
Arthrobacter sp. FB24	1254	110	78	630	1630	936
Arthrobacter sp. Rue61a	374	34	32	126	452	220
Kocuria rhizophila	1488	126	112	712	1538	1014
Micrococcus luteus	1376	120	100	626	1722	860
Renibacterium salmoninarum	1076	96	54	504	1182	794
Rothia dentocariosa	550	52	48	230	654	350
Rothia mucilaginosa	778	50	64	396	942	604
Isoptericola variabilis	2264	166	178	772	1982	1102
Xylanimonas cellulosilytica	1888	166	134	850	1992	1130
Sanguibacter keddieii	2236	202	146	946	2318	1230
Tropheryma whipplei	248	26	26	138	412	248
Actinoplanes missouriensis	3966	366	274	1882	4700	2850
Actinoplanes sp. SE50/110	4058	414	320	1948	5048	2672
Micromonospora aurantiaca	642	78	52	396	980	516
Micromonospora sp. L5	576	54	50	284	732	348
Salinispora arenicola	2056	174	158	928	2400	1256
Salinispora tropica	1994	176	138	970	2430	1164
Verrucosispora maris	3096	300	222	1408	3546	1946
Kribbella flavida	4418	346	292	1724	4488	2828
Nocardioides sp. JS614	3822	266	288	1684	4308	2724
Microlunatus phosphovorus	3656	316	266	1682	3876	2520
Propionibacterium acnes	1312	122	100	686	1990	1136
Propionibacterium freudenreichii	1148	136	110	678	1558	974
Propionibacterium propionicum	1334	144	104	762	1936	1192
Actinosynnema mirum	4064	328	356	2048	5198	2934
Amycolatopsis mediterranei	4950	420	422	2556	6298	3230
Pseudonocardia dioxanivorans	5796	458	344	2706	6620	3524
Saccharomonospora viridis	2112	170	136	1114	2838	1608
Saccharopolyspora erythraea	4718	392	336	2208	5748	3040
Thermobispora bispora	2512	220	184	1192	3146	1710
Kitasatospora setae	4880	422	366	2504	5708	3394
Streptomyces coelicolor	3358	332	262	1852	4390	2360
Streptomyces avermitilis	2992	360	256	1800	4382	2298
Streptomyces bingchenggensis	4684	522	432	2788	6552	3386
Streptomyces cattleya	6092	540	526	3220	7556	3756
Streptomyces flavogriseus	2152	202	184	1120	2686	1544
Streptomyces griseus	3096	324	234	1680	4008	2268
Streptomyces hygroscopicus	4020	416	300	2122	5228	2792
Streptomyces scabiei	3612	372	304	1932	4842	2490
Streptomyces sp. SirexAA-E	2270	254	194	1196	2764	1524
Streptomyces violaceusniger	4696	394	394	2248	5910	3048
Nocardiopsis alba	2914	300	234	1374	3496	1864
Nocardiopsis dassonvillei	2930	260	208	1506	3924	2022
Thermobifida fusca	1684	152	132	850	2218	1332
Streptosporangium roseum	5662	446	394	2804	6890	3538
Thermomonospora curvata	3766	338	304	1822	4664	2478
Bifidobacterium adolescentis	396	42	40	214	480	266
Bifidobacterium animalis	542	60	56	274	762	454
Bifidobacterium bifidum	582	70	54	294	760	490
Bifidobacterium breve	236	34	20	110	310	160
Bifidobacterium dentium	394	40	48	214	528	292
Bifidobacterium longum	1176	136	112	536	1386	776
Gardnerella vaginalis	452	46	34	242	648	378
Atopobium parvulum	306	26	24	194	512	352
Coriobacterium glomerans	712	78	60	510	1278	744
Cryptobacterium curtum	376	32	42	218	668	468
Eggerthella lenta	726	70	72	434	1312	678
Eggerthella sp. YY7918	558	60	44	342	948	606
Olsenella uli	660	94	60	392	1016	604
Slackia heliotrinireducens	640	68	72	398	1280	758
Rubrobacter xylanophilus	2870	288	292	1860	5988	2764
Conexibacter woesei	4504	472	462	2704	8172	3742
Aquifex aeolicus	356	46	56	366	992	634
Hydrogenobacter thermophilus	452	42	26	326	988	524
Hydrogenobaculum sp. Y04AAS1	348	56	26	200	610	450
Thermocrinis albus	376	34	28	230	794	408
Persephonella marina	538	52	68	362	1284	738
Sulfurihydrogenibium azorense	296	40	24	196	666	428
Sulfurihydrogenibium sp. YO3AOP1	276	26	18	170	566	292
Desulfurobacterium thermolithotrophum	384	38	42	252	840	534
Thermovibrio ammonificans	566	48	48	374	1142	650
Rhodothermus marinus	27168	610	2228	5384	36166	9970
Salinibacter ruber	129128	850	7392	5052	112416	12784
Bacteroides fragilis	1064	130	118	850	2990	2228
Bacteroides helcogenes	610	80	52	604	2078	1474
Bacteroides salanitronis	1020	106	114	856	2988	2098
Bacteroides thetaiotaomicron	1066	128	104	1030	3606	2760
Bacteroides vulgatus	972	92	92	872	2982	2262
Odoribacter splanchnicus	1932	210	218	2504	9898	9902
Paludibacter propionicigenes	1550	170	194	1778	7242	6914
Parabacteroides distasonis	1596	98	194	1746	6430	5232
Porphyromonas asaccharolytica	682	88	74	714	2272	1812
Porphyromonas gingivalis	734	92	90	894	2824	2484
Tannerella forsythia	1030	124	120	1138	4300	3634
Prevotella denticola	414	50	56	284	1056	688
Prevotella intermedia	422	38	48	352	1262	994
Prevotella melaninogenica	364	40	36	322	894	664
Prevotella ruminicola	764	76	86	756	2278	1812
Alistipes finegoldii	1422	174	160	1704	5840	5310
Candidatus Azobacteroides pseudotrichonymphae	356	52	40	482	1954	1648
Candidatus Amoebophilus asiaticus	1252	122	170	1330	5034	1846
Cardinium endosymbiont of Encarsia pergandiella	8	2	4	10	30	16
Belliella baltica	5578	800	812	7950	28486	11400
Cyclobacterium marinum	8852	962	1132	11266	38898	17836
Cytophaga hutchinsonii	3992	502	536	5148	17270	6606
Dyadobacter fermentans	4400	570	600	5308	17814	8080
Flexibacter litoralis	4100	620	594	5820	19810	8614
Leadbetterella byssophila	2550	364	350	3496	11208	5304
Runella slithyformis	5676	788	736	7230	22702	10918
Spirosoma linguale	6174	894	822	7612	23762	10714
Marivirga tractuosa	29196	1694	2738	18530	71158	33874
Blattabacterium punctulatus	72	6	6	90	282	178
Blattabacterium sp. (Blaberus giganteus)	94	10	12	90	258	190
Blattabacterium sp. (Blattella germanica)	86	10	4	66	290	156
Blattabacterium sp. (Mastotermes darwiniensis)	82	12	12	90	212	200
Blattabacterium sp. (Periplaneta americana)	70	8	14	126	318	238
Fluviicola taffensis	3748	342	424	4372	10280	10172
Owenweeksia hongkongensis	4702	486	530	6728	20004	15754
Aequorivita sublithincola	1978	210	266	2846	7516	9202
Capnocytophaga canimorsus	814	90	102	1376	3644	3490
Capnocytophaga ochracea	864	94	108	1190	3294	2996
Cellulophaga algicola	2384	216	234	3182	7932	12370
Cellulophaga lytica	2066	204	168	2916	7046	11054
Croceibacter atlanticus	1554	160	206	2340	6254	8528
Flavobacterium branchiophilum	890	104	116	1298	3310	3022
Flavobacterium columnare	808	90	100	1088	2744	2712
Flavobacterium indicum	1002	124	128	1508	4030	4026
Flavobacterium johnsoniae	1604	210	178	1950	5570	4856
Flavobacterium psychrophilum	712	82	74	848	2262	2300
Gramella forsetii	2322	238	288	3138	9532	8474
Lacinutrix sp. 5H-3-7-4	1560	178	194	2044	5156	17500
Maribacter sp. HTCC2170	5502	480	602	8298	19512	27678
Muricauda ruestringensis	7332	396	494	8936	18320	36620
Ornithobacterium rhinotracheale	1164	120	134	2084	4580	3476
Riemerella anatipestifer	776	98	88	950	2508	2162
Robiginitalea biformata	6474	554	596	9704	20512	72876
Flavobacteriaceae bacterium 3519-10	918	122	114	1254	3342	2260
Weeksella virosa	964	100	128	1330	3792	2876
Zobellia galactanivorans	4688	408	514	6614	15422	19900
Zunongwangia profunda	2918	296	410	3526	11130	9868
Candidatus Sulcia muelleri	162	20	18	250	668	432
Chitinophaga pinensis	4110	556	518	5004	14330	8708
Niastella koreensis	4042	532	504	5004	14564	8566
Haliscomenobacter hydrossis	16652	3678	3304	39794	117216	63234
Saprospira grandis	5450	742	874	9282	24732	17044
Pedobacter heparinus	2436	274	294	3054	9508	6062
Pedobacter saltans	2006	244	252	2464	8098	5056
Solitalea canadensis	3282	420	440	4172	12826	8588
Sphingobacterium sp. 21	3004	358	420	3606	11240	6766
Chlorobaculum parvum	702	64	62	524	1756	1174
Chlorobaculum tepidum	630	80	80	430	1592	968
Chlorobium chlorochromatii	894	86	116	844	2808	1734
Chlorobium limicola	1236	78	114	900	2746	1934
Chlorobium phaeobacteroides	1974	208	232	1978	6504	4994
Chlorobium phaeovibrioides	582	68	66	414	1478	1100
Pelodictyon luteolum	670	70	82	562	1986	1162
Pelodictyon phaeoclathratiforme	862	116	98	966	2870	1932
Chloroherpeton thalassium	2876	298	342	2930	9396	7198
Prosthecochloris aestuarii	1204	124	98	1060	3340	2610
Ignavibacterium album	3016	340	320	3590	14716	11258
Melioribacter roseus	2698	224	388	2958	12268	11064
Caldisericum exile	392	36	38	286	1130	836
Chlamydia muridarum	100	22	26	54	182	146
Chlamydia pecorum	138	28	14	136	312	190
Chlamydia pneumoniae	260	40	34	214	514	320
Chlamydia psittaci	70	12	6	40	84	72
Chlamydia trachomatis	118	20	24	68	190	110
Chlamydophila abortus	52	6	10	22	80	44
Chlamydophila caviae	74	20	10	72	166	96
Chlamydophila felis	102	20	10	66	192	96
Candidatus Protochlamydia amoebophila	658	72	76	626	1622	924
Parachlamydia acanthamoebae	974	88	96	840	2548	1396
Simkania negevensis	1010	198	122	1384	2488	1368
Waddlia chondrophila	958	138	88	912	2574	1578
Opitutus terrae	6922	540	1044	9856	22416	12162
Coraliomargarita akajimensis	21012	578	3502	29876	72458	54660
Methylacidiphilum infernorum	1440	118	188	2142	4462	2720
Akkermansia muciniphila	2386	196	256	3664	8342	7386
Anaerolinea thermophila	6632	762	954	5886	31376	16540
Caldilinea aerophila	13988	1150	1364	10736	27172	15950
Chloroflexus aggregans	2208	294	274	1796	3808	2752
Chloroflexus aurantiacus	166	28	10	64	152	104
Chloroflexus sp. Y-400-fl	140	18	8	66	158	96
Roseiflexus castenholzii	3300	342	350	2324	5402	3162
Roseiflexus sp. RS-1	3058	406	378	2310	5726	3582
Herpetosiphon aurantiacus	5242	500	492	3900	8098	4842
Dehalococcoides mccartyi	572	66	70	500	2048	1034
Dehalogenimonas lykanthroporepellens	992	108	122	770	3052	1672
Sphaerobacter thermophilus	3312	292	424	2176	6302	3162
Thermomicrobium roseum	1904	236	240	1386	4124	1998
Desulfurispirillum indicum	1938	152	162	1516	5040	3540
Gloeobacter violaceus	10878	744	964	2830	8026	4458
Anabaena variabilis	16042	456	1450	1762	4704	3364
Nostoc punctiforme	42390	1014	3558	5080	14060	10134
Nostoc sp. PCC 7120	13638	320	1044	1882	5064	3500
Trichormus azollae	486	10	36	54	210	120
Acaryochloris marina	56566	1592	4494	8218	26530	17890
Cyanothece sp. ATCC 51142	69300	824	2690	5914	17910	11308
Cyanothece sp. PCC 7424	41136	636	2086	4056	13680	8456
Cyanothece sp. PCC 7425	45052	1318	4646	5236	15746	10088
Cyanothece sp. PCC 7822	37522	544	1874	3996	12454	7790
Cyanothece sp. PCC 8801	2538	58	108	306	902	566
Cyanothece sp. PCC 8802	2284	50	112	386	1262	692
Microcystis aeruginosa	38076	768	1712	4290	13918	8294
Synechococcus elongatus	15722	516	1526	2702	7724	4718
Synechococcus sp. CC9311	1274	108	90	508	1416	858
Synechococcus sp. CC9605	878	76	100	416	1112	588
Synechococcus sp. CC9902	900	84	80	406	960	618
Synechococcus sp. JA-2-3B'a(2-13)	7296	1972	494	1290	4562	1732
Synechococcus sp. JA-3-3Ab	5072	1248	398	864	3248	1366
Synechococcus sp. PCC 7002	36296	740	2014	4142	14848	8596
Synechococcus sp. RCC307	1972	142	136	720	2024	1230
Synechococcus sp. WH 7803	1434	86	112	542	1538	964
Synechococcus sp. WH 8102	1098	68	118	424	1136	638
Synechocystis sp. PCC 6803	1160	52	80	204	688	384
Thermosynechococcus elongatus	15112	566	1418	2466	7132	4206
Trichodesmium erythraeum	41884	856	3416	8126	16242	9926
Prochlorococcus marinus	7134	430	590	2636	7264	4616
Calditerrivibrio nitroreducens	744	70	76	650	2266	1728
Deferribacter desulfuricans	686	88	88	700	2706	2016
Denitrovibrio acetiphilus	1236	118	150	1080	3780	3080
Flexistipes sinusarabici	944	70	86	952	3282	2500
Deinococcus deserti	1464	176	138	852	2296	1374
Deinococcus geothermalis	1320	110	126	724	1962	1128
Deinococcus gobiensis	1622	156	164	1016	2786	1564
Deinococcus maricopensis	1536	190	150	942	2454	1360
Deinococcus proteolyticus	1146	88	100	824	2148	1250
Deinococcus radiodurans	1406	138	136	846	2012	1018
Truepera radiovictrix	4166	380	584	2820	12004	7200
Marinithermus hydrothermalis	1740	142	148	982	2968	1462
Meiothermus ruber	1640	148	180	996	3008	1634
Meiothermus silvanus	1652	136	162	1014	2834	1542
Oceanithermus profundus	1482	142	170	980	3108	1804
Thermus scotoductus	614	64	64	334	1114	560
Thermus sp. CCB_US3_UF1	546	56	66	304	1014	544
Thermus thermophilus	1348	124	98	762	2160	1132
Dictyoglomus thermophilum	222	22	24	188	624	426
Dictyoglomus turgidum	190	32	30	168	660	392
Elusimicrobium minutum	412	32	74	436	1404	890
uncultured Termite group 1 bacterium	296	26	48	290	830	656
Acidobacterium capsulatum	2004	184	192	1460	4210	2298
Candidatus Koribacter versatilis	3392	368	336	2372	7958	4448
Granulicella mallensis	1782	222	204	1194	3368	1992
Granulicella tundricola	1812	180	144	1178	3180	1804
Terriglobus roseus	1658	204	182	1128	3186	1634
Terriglobus saanensis	1546	146	128	1068	2756	1648
Candidatus Solibacter usitatus	7080	630	866	5610	18718	8818
Candidatus Chloracidobacterium thermophilum	3710	432	380	3354	7678	4490
Fibrobacter succinogenes	1108	110	118	950	2936	2030
Alicyclobacillus acidocaldarius	1886	154	182	1126	2912	1632
Kyrpidia tusciae	1402	140	144	1126	2844	1598
Anoxybacillus flavithermus	426	48	50	342	1014	658
Bacillus cellulosilyticus	828	88	118	560	1486	1018
Bacillus anthracis	36	12	2	24	68	36
Bacillus cereus	722	98	72	432	1110	630
Bacillus cytotoxicus	230	54	30	138	472	302
Bacillus thuringiensis	358	50	38	224	630	382
Bacillus weihenstephanensis	250	30	22	156	402	260
Bacillus clausii	730	82	78	458	1438	902
Bacillus coagulans	756	74	90	504	1408	854
Bacillus halodurans	752	76	80	466	1564	822
Bacillus megaterium	944	116	100	550	1614	1052
Bacillus pseudofirmus	628	94	96	388	1334	856
Bacillus pumilus	406	64	42	224	852	420
Bacillus sp. JS	76	14	10	24	126	90
Bacillus amyloliquefaciens	700	74	60	396	1046	676
Bacillus atrophaeus	322	42	26	170	530	266
Bacillus licheniformis	520	76	56	286	836	482
Bacillus subtilis	372	50	40	216	584	348
Geobacillus kaustophilus	144	10	6	88	158	78
Geobacillus sp. C56-T3	82	2	4	30	110	78
Geobacillus sp. WCH70	296	24	34	192	608	392
Geobacillus sp. Y4.1MC1	78	12	4	30	132	68
Geobacillus sp. Y412MC52	8	0	0	4	14	4
Geobacillus sp. Y412MC61	22	0	0	8	18	10
Geobacillus thermodenitrificans	412	44	44	266	782	378
Geobacillus thermoglucosidasius	92	8	6	68	120	68
Geobacillus thermoleovorans	92	12	18	84	164	124
Halobacillus halophilus	1116	86	954	666	1910	1208
Lysinibacillus sphaericus	686	54	64	404	1142	698
Oceanobacillus iheyensis	642	58	92	382	1384	796
Exiguobacterium sibiricum	532	40	58	332	976	656
Exiguobacterium sp. AT1b	584	56	78	456	1108	692
Listeria innocua	94	8	4	62	116	84
Listeria ivanovii	82	22	6	60	176	116
Listeria monocytogenes	282	42	24	146	382	224
Listeria seeligeri	54	12	4	40	136	74
Listeria welshimeri	74	12	12	36	124	66
Brevibacillus brevis	1532	128	150	942	2662	1594
Paenibacillus mucilaginosus	2534	268	252	1662	4402	2686
Paenibacillus polymyxa	998	130	144	564	1442	858
Paenibacillus sp. JDR-2	1352	160	132	968	2720	1722
Paenibacillus sp. Y412MC10	1304	146	136	892	2726	1662
Paenibacillus terrae	602	78	64	514	1058	628
Solibacillus silvestris	620	56	48	380	1158	652
Macrococcus caseolyticus	286	36	26	168	554	352
Staphylococcus aureus	432	62	46	252	772	416
Staphylococcus carnosus	270	34	30	208	500	228
Staphylococcus epidermidis	204	18	18	138	294	164
Staphylococcus haemolyticus	134	40	20	80	272	152
Staphylococcus lugdunensis	278	20	18	118	318	162
Staphylococcus pseudintermedius	368	16	30	176	484	350
Staphylococcus saprophyticus	218	24	26	126	410	238
Aerococcus urinae	268	38	18	216	552	296
Carnobacterium sp. 17-4	374	40	24	244	656	402
Enterococcus faecalis	352	52	44	186	578	374
Enterococcus faecium	210	34	30	120	334	248
Enterococcus hirae	198	34	12	78	316	208
Melissococcus plutonius	158	10	18	108	290	202
Tetragenococcus halophilus	282	20	20	166	564	366
Lactobacillus acidophilus	122	16	22	44	234	112
Lactobacillus amylovorus	48	12	4	30	118	48
Lactobacillus brevis	322	24	38	158	448	256
Lactobacillus buchneri	350	40	36	164	570	310
Lactobacillus casei	274	38	32	194	474	306
Lactobacillus crispatus	1728	92	160	852	2510	1562
Lactobacillus delbrueckii	378	40	44	200	612	314
Lactobacillus fermentum	246	28	14	180	494	276
Lactobacillus gasseri	92	10	8	44	142	118
Lactobacillus helveticus	132	18	8	64	170	104
Lactobacillus johnsonii	138	26	12	76	208	116
Lactobacillus kefiranofaciens	86	16	18	50	138	82
Lactobacillus plantarum	526	50	46	288	840	492
Lactobacillus reuteri	260	46	32	196	446	248
Lactobacillus rhamnosus	366	52	48	206	626	382
Lactobacillus ruminis	192	22	12	104	368	162
Lactobacillus sakei	216	28	12	100	330	220
Lactobacillus salivarius	184	26	10	130	322	252
Lactobacillus sanfranciscensis	104	10	20	92	216	150
Pediococcus claussenii	152	26	16	100	288	170
Pediococcus pentosaceus	200	14	12	122	280	186
Leuconostoc citreum	130	26	16	66	252	104
Leuconostoc kimchii	30	12	4	26	36	40
Leuconostoc mesenteroides	238	8	16	122	314	162
Leuconostoc sp. C2	8	2	4	8	18	10
Oenococcus oeni	210	24	16	154	488	260
Weissella koreensis	160	18	16	146	320	166
Lactococcus garvieae	190	16	18	88	264	174
Lactococcus lactis	500	52	52	290	668	422
Streptococcus agalactiae	194	14	16	106	262	162
Streptococcus intermedius	106	20	22	66	224	132
Streptococcus dysgalactiae	138	12	18	74	148	92
Streptococcus equi	198	24	24	128	250	228
Streptococcus gallolyticus	62	16	8	58	148	86
Streptococcus gordonii	116	12	14	64	176	96
Streptococcus infantarius	68	6	10	50	118	102
Streptococcus macedonicus	48	2	2	40	86	40
Streptococcus mitis	56	6	4	34	80	32
Streptococcus mutans	222	28	24	122	290	188
Streptococcus oralis	82	26	6	50	112	70
Streptococcus parasanguinis	176	36	26	104	312	172
Streptococcus parauberis	122	16	12	88	242	140
Streptococcus pasteurianus	30	0	6	26	50	44
Streptococcus pneumoniae	186	28	22	108	328	200
Streptococcus pseudopneumoniae	70	12	4	44	78	58
Streptococcus pyogenes	228	26	16	90	296	248
Streptococcus salivarius	198	28	24	274	400	404
Streptococcus sanguinis	136	14	16	92	212	160
Streptococcus suis	332	38	44	168	478	294
Streptococcus thermophilus	112	16	14	70	154	106
Streptococcus uberis	116	12	14	50	194	112
Alkaliphilus metalliredigens	784	80	82	608	2484	1884
Alkaliphilus oremlandii	482	44	62	444	1450	1058
Candidatus Arthromitus sp. SFB-mouse	82	14	14	82	182	140
Candidatus Arthromitus sp. SFB-rat-Yit	90	14	8	34	208	174
[Clostridium] cellulolyticum	318	42	44	218	708	590
Clostridium acetobutylicum	434	54	38	314	844	684
Clostridium beijerinckii	624	78	62	380	1226	918
Clostridium botulinum	1546	190	156	998	2998	2100
Clostridium cellulovorans	570	72	82	378	1070	972
Clostridium kluyveri	358	46	44	266	856	612
Clostridium ljungdahlii	524	54	62	300	1160	816
Clostridium novyi	202	40	20	144	416	316
Clostridium perfringens	404	34	44	304	1020	652
Clostridium sp. BNL1100	432	50	34	280	870	788
Clostridium sp. SY8519	526	74	66	372	1064	670
Clostridium tetani	398	30	28	226	918	586
Sulfobacillus acidophilus	1378	114	138	786	2364	1356
Thermaerobacter marianensis	2242	252	216	1430	3964	1980
Acetobacterium woodii	690	68	66	474	1606	1180
Eubacterium limosum	736	84	90	744	1690	1250
Eubacterium rectale	466	30	36	248	862	490
Heliobacterium modesticaldum	2012	184	184	1346	3732	2484
Butyrivibrio proteoclasticus	606	100	84	468	1188	918
Cellulosilyticum lentocellum	696	58	78	436	1504	1112
Roseburia hominis	538	48	48	356	1066	580
Oscillibacter valericigenes	1026	118	110	774	2126	1348
Candidatus Desulforudis audaxviator	996	110	108	870	3366	1706
Desulfitobacterium dehalogenans	448	46	48	230	814	472
Desulfitobacterium hafniense	812	106	62	494	1768	1250
Desulfosporosinus acidiphilus	908	104	60	526	1852	1252
Desulfosporosinus meridiei	558	86	72	388	1260	876
Desulfosporosinus orientis	892	98	76	588	2206	1490
Desulfotomaculum acetoxidans	830	124	98	766	2330	1602
Desulfotomaculum carboxydivorans	522	42	56	450	1344	974
Desulfotomaculum kuznetsovii	1156	130	142	858	3428	2114
Desulfotomaculum reducens	666	64	42	446	1688	1180
Desulfotomaculum ruminis	722	58	54	530	1590	1118
Pelotomaculum thermopropionicum	836	64	80	620	2312	1318
Syntrophobotulus glycolicus	722	90	76	476	1568	1076
Thermincola potens	804	76	86	624	2046	1406
Anaerococcus prevotii	252	26	34	186	660	388
Finegoldia magna	228	32	36	236	670	414
Filifactor alocis	326	30	36	196	664	430
Ethanoligenens harbinense	796	60	80	490	1356	952
Ruminococcus albus	644	74	74	422	1342	960
Symbiobacterium thermophilum	2024	224	210	1278	3664	2098
Syntrophomonas wolfei	680	74	90	584	1854	1266
Syntrophothermus lipocalidus	750	72	76	524	1754	1064
Clostridiales genomosp. BVAB3	390	60	32	240	832	496
Halanaerobium hydrogeniformans	786	48	68	534	2006	1344
Halanaerobium praevalens	814	38	64	352	1280	1152
Halothermothrix orenii	820	90	92	620	2606	1684
Acetohalobium arabaticum	806	78	64	610	2090	1448
Natranaerobius thermophilus	828	60	86	582	2178	1338
Caldanaerobacter subterraneus	18	0	0	6	32	26
Carboxydothermus hydrogenoformans	514	62	74	448	1594	1058
Ammonifex degensii	824	76	92	540	1928	1192
Moorella thermoacetica	940	88	126	728	2762	1688
Tepidanaerobacter acetatoxydans	516	62	52	438	1470	1084
Thermoanaerobacter brockii	0	0	0	0	8	0
Thermoanaerobacter italicus	46	4	6	32	120	76
Thermoanaerobacter mathranii	54	2	6	26	110	74
Thermoanaerobacter pseudethanolicus	12	0	0	6	12	4
Thermoanaerobacter sp. X513	2	0	0	0	0	0
Thermoanaerobacter sp. X514	4	0	0	2	4	0
Thermoanaerobacter wiegelii	110	16	8	62	270	202
Caldicellulosiruptor bescii	40	8	2	34	66	56
Caldicellulosiruptor hydrothermalis	100	12	10	66	178	108
Caldicellulosiruptor kristjanssonii	48	4	4	44	110	70
Caldicellulosiruptor kronotskyensis	68	6	4	42	176	110
Caldicellulosiruptor lactoaceticus	48	0	2	20	68	48
Caldicellulosiruptor obsidiansis	60	16	4	44	156	108
Caldicellulosiruptor owensensis	104	12	8	62	172	100
Caldicellulosiruptor saccharolyticus	200	16	14	150	498	362
Thermoanaerobacterium saccharolyticum	120	18	14	80	242	182
Thermoanaerobacterium thermosaccharolyticum	172	18	22	142	426	344
Thermoanaerobacterium xylanolyticum	104	16	12	78	178	136
Thermosediminibacter oceani	556	68	64	456	1570	998
Mahella australiensis	1036	104	134	898	3312	2232
Coprothermobacter proteolyticus	362	52	28	360	920	612
Thermodesulfobium narugense	468	40	56	364	1224	886
Erysipelothrix rhusiopathiae	276	28	24	208	656	394
Acidaminococcus fermentans	420	54	44	258	914	576
Acidaminococcus intestini	466	72	38	252	830	556
Megasphaera elsdenii	532	50	68	398	1118	690
Selenomonas ruminantium	550	72	60	414	1194	778
Selenomonas sputigena	608	54	44	410	1132	708
Veillonella parvula	396	42	48	314	916	612
Fusobacterium nucleatum	334	14	36	282	678	628
Ilyobacter polytropus	688	72	80	652	2444	2074
Leptotrichia buccalis	326	26	30	228	518	402
Sebaldella termitidis	638	62	64	396	1288	900
Streptobacillus moniliformis	240	28	28	118	422	242
Gemmatimonas aurantiaca	6936	502	744	3780	15030	7474
Leptospirillum ferrooxidans	1052	122	74	796	2278	1420
Candidatus Nitrospira defluvii	3058	332	362	2736	7964	4540
Thermodesulfovibrio yellowstonii	610	56	90	636	2544	1718
Phycisphaera mikurensis	25340	1396	1862	23808	30072	15406
Isosphaera pallida	5578	590	626	5694	14552	7644
Pirellula staleyi	7660	766	1058	8096	27788	13932
Planctomyces brasiliensis	10132	746	1016	10114	26694	15462
Planctomyces limnophilus	4674	464	594	4644	12074	6444
Rhodopirellula baltica	14556	962	1354	17448	37006	30162
Asticcacaulis excentricus	4866	406	422	3778	6896	4230
Brevundimonas subvibrioides	6212	482	554	4972	8604	5400
Caulobacter segnis	2720	270	268	1968	3744	2168
Caulobacter sp. K31	5406	410	446	3766	7262	4348
Caulobacter vibrioides	3132	280	306	2554	4758	2782
Phenylobacterium zucineum	9214	754	868	6860	13770	7650
Magnetococcus marinus	4608	472	470	3418	10762	6228
Parvularcula bermudensis	24114	1906	2494	24650	34792	21354
Bartonella bacilliformis	1056	52	66	418	1020	550
Bartonella clarridgeiae	842	82	72	382	818	514
Bartonella grahamii	260	22	26	164	380	214
Bartonella henselae	422	44	46	196	512	266
Bartonella quintana	354	38	30	232	536	332
Bartonella tribocorum	412	36	24	218	548	318
Beijerinckia indica	6020	464	536	3060	7468	3748
Methylocella silvestris	7258	568	714	4074	9294	4880
Bradyrhizobium japonicum	7178	664	674	4196	10954	5962
Bradyrhizobium sp. BTAi1	4442	408	374	2450	5826	3408
Bradyrhizobium sp. ORS 278	3144	234	284	1924	4300	2522
Bradyrhizobium sp. S23321	2700	222	218	1466	3716	2008
Nitrobacter hamburgensis	4528	350	408	2204	6044	3070
Nitrobacter winogradskyi	3110	262	238	2264	4786	2804
Oligotropha carboxidovorans	4914	470	462	2462	6626	3368
Rhodopseudomonas palustris	24002	2116	2220	13680	33658	19102
Brucella abortus	68	6	8	40	90	34
Brucella canis	28	0	4	26	36	46
Brucella melitensis	246	24	16	90	312	140
Brucella microti	30	0	2	18	48	26
Brucella ovis	60	12	10	38	90	50
Brucella pinnipedialis	116	10	8	72	162	130
Brucella suis	166	12	12	84	238	128
Ochrobactrum anthropi	3774	354	328	2006	5184	3158
Hyphomicrobium denitrificans	8620	654	642	3808	8430	4668
Hyphomicrobium sp. MC1	9960	836	842	4494	10208	5126
Pelagibacterium halotolerans	12000	860	1142	6220	15476	8702
Rhodomicrobium vannielii	30994	2832	2864	8198	23570	7874
Methylobacterium extorquens	3332	322	326	1990	5384	2718
Methylobacterium nodulans	7164	606	642	3996	10380	5560
Methylobacterium populi	2648	234	252	1468	3572	1910
Methylobacterium radiotolerans	7296	650	636	4344	10802	5542
Methylobacterium sp. 4-46	7536	622	660	4244	10608	5572
Chelativorans sp. BNC1	10308	778	1074	5292	14234	7824
Mesorhizobium ciceri	2156	208	272	1558	3604	2360
Mesorhizobium loti	3564	274	374	2076	5302	3210
Mesorhizobium opportunistum	2492	246	250	1520	3684	1862
Candidatus Liberibacter asiaticus	470	50	44	310	570	294
Candidatus Liberibacter solanacearum	554	30	52	312	822	326
Agrobacterium sp. H13-3	1346	128	172	906	2112	1460
Agrobacterium fabrum	36	4	0	18	54	34
Agrobacterium tumefaciens	5450	470	528	3252	8408	5182
Agrobacterium vitis	4546	348	480	2786	6512	4068
Rhizobium etli	3128	328	342	2138	5638	3412
Rhizobium leguminosarum	5508	484	550	3258	8830	5064
Sinorhizobium fredii	11038	942	996	6404	17432	9744
Sinorhizobium medicae	2408	226	270	1668	4658	2866
Sinorhizobium meliloti	4110	388	374	2606	7094	4090
Parvibaculum lavamentivorans	24802	2024	2200	12972	26384	12248
Candidatus Hodgkinia cicadicola	48	12	10	40	98	90
Azorhizobium caulinodans	7378	596	618	3926	10268	5066
Starkeya novella	9806	758	940	4964	13830	6420
Xanthobacter autotrophicus	8606	680	694	4532	11936	5836
Hirschia baltica	15498	892	1354	16008	23772	17074
Hyphomonas neptunium	44388	2072	4002	59492	76874	62186
Maricaulis maris	17508	1394	1926	15598	27632	15808
Dinoroseobacter shibae	28680	2182	4834	36854	109312	116158
Jannaschia sp. CCS1	21334	1544	3156	24462	61568	80584
Ketogulonicigenium vulgare	6122	482	976	7066	20196	20184
Paracoccus denitrificans	13980	1094	1892	14528	42244	35032
Phaeobacter gallaeciensis	13006	888	2162	16222	47012	59702
Pseudovibrio sp. FO-BEG1	14350	964	1342	8430	21130	12610
Rhodobacter capsulatus	9450	792	1396	11582	31978	32436
Rhodobacter sphaeroides	24038	2000	4126	28812	88618	78422
Roseobacter denitrificans	6022	402	926	7152	20018	23998
Roseobacter litoralis	6160	450	966	7840	20410	24162
Ruegeria pomeroyi	20360	1532	3210	26644	74242	89704
Ruegeria sp. TM1040	12210	906	2052	14926	43844	51808
Acetobacter pasteurianus	2952	194	244	1608	4108	2070
Acidiphilium cryptum	944	84	106	632	1664	1008
Acidiphilium multivorum	3934	216	274	1742	5276	2800
Gluconacetobacter diazotrophicus	5132	378	426	2830	7108	3958
Gluconobacter oxydans	2840	220	200	1574	3748	1842
Granulibacter bethesdensis	5920	360	432	3080	7576	3686
Azospirillum brasilense	20568	1170	1536	10066	26278	10696
Azospirillum lipoferum	15096	984	1186	7582	19406	8996
Magnetospirillum magneticum	19642	1076	1250	8226	22938	9940
Rhodospirillum centenum	27062	1340	1812	13510	31484	13466
Rhodospirillum photometricum	22954	1132	1328	9994	26466	13382
Rhodospirillum rubrum	20284	878	1052	7906	20130	9614
Tistrella mobilis	21386	1228	1736	10174	28018	13126
Anaplasma centrale	174	18	22	108	228	150
Anaplasma marginale	210	30	20	114	290	142
Anaplasma phagocytophilum	388	44	36	290	662	302
Ehrlichia canis	202	34	30	132	310	142
Ehrlichia chaffeensis	210	24	22	118	298	198
Ehrlichia ruminantium	324	28	12	206	510	250
Neorickettsia risticii	130	24	8	86	198	112
Neorickettsia sennetsu	138	10	20	70	222	130
Wolbachia endosymbiont of Brugia malayi	138	14	32	110	244	124
Wolbachia endosymbiont of Culex quinquefasciatus	168	30	22	128	336	184
Wolbachia endosymbiont of Drosophila melanogaster	80	8	2	24	82	42
Wolbachia endosymbiont of Onchocerca ochengi	236	12	4	124	230	116
Wolbachia sp. wRi	78	8	46	50	110	82
Candidatus Midichloria mitochondrii	748	48	84	614	1396	598
Orientia tsutsugamushi	492	38	30	364	750	366
Rickettsia bellii	208	12	18	224	494	258
Rickettsia canadensis	134	28	14	68	190	128
Candidatus Rickettsia amblyommii	46	4	12	28	62	38
Rickettsia africae	10	0	4	10	26	12
Rickettsia akari	66	4	0	44	82	46
Rickettsia australis	38	4	4	24	62	40
Rickettsia conorii	8	4	0	6	14	10
Rickettsia felis	84	8	12	72	134	94
Rickettsia heilongjiangensis	16	2	0	6	18	4
Rickettsia japonica	6	0	2	0	10	4
Rickettsia massiliae	30	2	4	14	60	22
Rickettsia montanensis	22	6	4	10	44	24
Rickettsia parkeri	12	0	2	0	26	10
Rickettsia peacockii	24	2	2	4	12	4
Rickettsia philipii	0	2	0	4	18	4
Rickettsia rhipicephali	12	2	6	8	16	42
Rickettsia rickettsii	22	2	0	8	22	8
Rickettsia slovaca	12	4	0	2	2	12
Rickettsia prowazekii	70	6	6	42	130	72
Rickettsia typhi	42	10	0	38	138	48
Erythrobacter litoralis	6418	718	1490	9904	12782	22304
Novosphingobium aromaticivorans	3844	344	510	3450	6744	5386
Novosphingobium sp. PP1Y	5066	490	680	4652	8824	7164
Sphingobium chlorophenolicum	1956	210	204	1458	3316	1884
Sphingobium japonicum	2202	226	170	1406	3154	2010
Sphingobium sp. SYK-6	4148	314	442	2810	6604	3894
Sphingomonas wittichii	6144	540	598	4362	9800	5542
Sphingopyxis alaskensis	4416	334	458	3682	7582	4914
Zymomonas mobilis	3198	222	282	1978	4450	2638
Micavibrio aeruginosavorus	16150	600	1198	9438	19396	12134
Polymorphum gilvum	26476	2172	2746	19414	51380	30884
alpha proteobacterium HIMB5	1520	72	116	798	2200	1034
alpha proteobacterium HIMB59	3096	212	292	1618	4668	2360
Candidatus Pelagibacter sp. IMCC9063	2272	152	184	1110	3158	1538
Candidatus Pelagibacter ubique	1378	94	120	694	1858	910
Candidatus Puniceispirillum marinum	10064	620	848	6476	16522	9300
Achromobacter xylosoxidans	2710	290	280	1698	4986	2528
Advenella kashmirensis	1514	162	156	1054	2580	1384
Bordetella avium	1198	100	88	790	2064	1142
Bordetella bronchiseptica	384	34	20	236	616	272
Bordetella parapertussis	98	14	12	38	184	100
Bordetella pertussis	142	16	24	86	206	130
Bordetella petrii	2520	226	264	1510	3968	1996
Pusillimonas sp. T7-7	2016	192	188	1326	3920	2016
Taylorella asinigenitalis	246	26	28	190	534	366
Taylorella equigenitalis	314	34	32	246	640	430
Burkholderia ambifaria	1764	178	148	962	2394	1182
Burkholderia cenocepacia	2060	278	204	1222	3196	1798
Burkholderia cepacia	780	92	70	414	1138	560
Burkholderia multivorans	2078	208	192	1586	4026	2312
Burkholderia vietnamiensis	866	62	70	550	1302	696
Burkholderia gladioli	2746	262	312	1600	4078	2324
Burkholderia glumae	1950	216	184	1044	2878	1630
Burkholderia phymatum	2368	214	226	1584	4042	2104
Burkholderia phytofirmans	1316	140	142	752	2308	1254
Burkholderia rhizoxinica	1676	142	154	932	2888	1492
Burkholderia sp. CCGE1001	904	102	84	570	1364	728
Burkholderia sp. CCGE1002	1818	194	158	1190	3140	1706
Burkholderia sp. CCGE1003	1068	90	78	562	1640	888
Burkholderia sp. KJ006	556	68	38	292	754	412
Burkholderia sp. YI23	2990	272	294	1876	5508	3004
Burkholderia xenovorans	2040	196	180	1246	3276	1840
Burkholderia mallei	1946	224	168	1152	3008	1384
Burkholderia pseudomallei	11394	1222	1050	7066	17856	8376
Burkholderia thailandensis	1880	180	172	1096	2748	1358
Cupriavidus metallidurans	2046	212	224	1552	4216	2294
Cupriavidus necator	3616	364	364	2298	6150	3134
Cupriavidus pinatubonensis	2178	230	164	1260	3506	1936
Cupriavidus taiwanensis	1556	158	104	824	2510	1270
Polynucleobacter necessarius	942	102	98	632	2162	1192
Ralstonia pickettii	6052	550	1232	1462	50406	3692
Ralstonia solanacearum	4798	506	530	2826	8490	3818
Acidovorax avenae	1112	136	106	758	1708	928
Acidovorax citrulli	1214	146	106	734	1996	984
Acidovorax ebreus	374	28	30	204	606	344
Acidovorax sp. JS42	604	64	76	470	1494	646
Alicycliphilus denitrificans	2054	234	162	1334	3978	1786
Comamonas testosteroni	1476	170	134	972	2504	1496
Delftia acidovorans	554	60	44	350	870	474
Delftia sp. Cs1-4	550	56	48	332	950	452
Polaromonas naphthalenivorans	2024	196	178	1146	3372	1956
Polaromonas sp. JS666	2270	188	216	1392	4160	2160
Ramlibacter tataouinensis	2484	202	210	1424	3852	2090
Rhodoferax ferrireducens	2014	204	230	1390	4626	2628
Variovorax paradoxus	4542	410	408	2740	7678	4172
Verminephrobacter eiseniae	2986	302	272	2152	5848	2950
Candidatus Zinderia insecticola	24	0	0	32	52	48
Collimonas fungivorans	1892	184	206	1104	3276	1708
Herbaspirillum seropedicae	2268	210	208	1364	3886	2046
Herminiimonas arsenicoxydans	862	84	98	492	1644	904
Janthinobacterium sp. Marseille	940	108	82	640	1864	1072
Leptothrix cholodnii	2486	270	258	1844	5638	2898
Methylibium petroleiphilum	3192	284	264	1916	5138	2596
Rubrivivax gelatinosus	4574	366	494	3416	8372	5578
Thiomonas intermedia	1740	234	198	1326	3972	2404
Gallionella capsiferriformans	1440	160	172	1112	3734	1950
Sideroxydans lithotrophicus	1480	144	204	1240	4826	2260
Thiobacillus denitrificans	2184	254	296	2030	8876	3806
Methylobacillus flagellatus	1138	118	106	862	2952	1492
Methylotenera mobilis	710	62	104	568	1816	928
Methylotenera versatilis	910	82	98	670	2096	1196
Methylovorus glucosotrophus	240	26	28	122	288	228
Methylovorus sp. MP688	130	10	2	54	200	128
Chromobacterium violaceum	2170	204	216	1426	4184	2316
Laribacter hongkongensis	1646	154	174	1222	3804	1832
Pseudogulbenkiania sp. NH8B	1862	144	240	1624	4528	2314
Neisseria gonorrhoeae	190	26	16	96	310	164
Neisseria lactamica	106	24	8	86	256	88
Neisseria meningitidis	308	30	34	244	526	386
Nitrosomonas europaea	964	102	118	776	2768	1472
Nitrosomonas eutropha	748	76	96	674	2370	1136
Nitrosomonas sp. AL212	1276	128	96	936	2840	1710
Nitrosomonas sp. Is79A3	1546	122	172	904	3654	1856
Nitrosospira multiformis	1788	188	182	1304	4660	2282
Aromatoleum aromaticum	3208	316	332	2250	7324	3520
Azoarcus sp. BH72	2582	264	340	2034	5908	3150
Azospira oryzae	1866	216	178	1314	4286	2178
Dechloromonas aromatica	1994	266	284	1594	4730	2706
Thauera sp. MZ1T	2838	274	280	2368	7748	4102
Candidatus Accumulibacter phosphatis	4534	416	486	3588	11684	6856
Candidatus Tremblaya princeps	66	4	6	56	106	70
Bacteriovorax marinus	2126	180	242	2344	5698	5540
Bdellovibrio bacteriovorus	2368	194	300	2190	5310	4926
Desulfarculus baarsii	2486	236	228	2504	10400	8028
Desulfatibacillum alkenivorans	3106	496	406	6300	40496	46132
Desulfobacterium autotrophicum	3818	536	372	7514	49482	69238
Desulfococcus oleovorans	2452	422	308	5216	35462	42100
Desulfobulbus propionicus	2482	278	268	2906	14710	20524
Desulfotalea psychrophila	2050	250	192	2424	14238	23700
Desulfurivibrio alkaliphilus	2290	256	246	2308	9868	8670
Desulfohalobium retbaense	2546	206	210	2586	10036	12730
Desulfomicrobium baculatum	2796	252	240	2600	9590	9942
Desulfovibrio aespoeensis	1578	148	154	1804	4780	4562
Desulfovibrio africanus	2948	260	260	3218	7846	7088
Desulfovibrio alaskensis	2120	168	152	2016	5410	4872
Desulfovibrio desulfuricans	2906	274	270	2720	8038	7498
Desulfovibrio magneticus	2666	258	228	2708	6656	5718
Desulfovibrio salexigens	2070	174	172	2124	6002	6292
Desulfovibrio vulgaris	4140	374	348	3320	8238	6954
Lawsonia intracellularis	516	50	40	458	1450	868
Hippea maritima	682	60	76	608	2074	1524
Geobacter bemidjiensis	614	62	58	434	1502	910
Geobacter daltonii	1238	134	126	1116	3546	2524
Geobacter lovleyi	2274	220	244	1492	4780	3112
Geobacter metallireducens	1374	158	154	1190	4218	2888
Geobacter sp. M18	1440	144	170	1156	4296	2918
Geobacter sp. M21	670	86	80	444	1584	1054
Geobacter sulfurreducens	1696	204	230	1256	5022	3064
Geobacter uraniireducens	1732	222	226	1514	6122	4220
Pelobacter carbinolicus	2534	282	316	2838	9334	8014
Pelobacter propionicus	1906	198	220	1518	5658	4188
Anaeromyxobacter dehalogenans	5074	542	568	3658	9162	4030
Anaeromyxobacter sp. Fw109-5	4542	528	472	3718	8740	4874
Anaeromyxobacter sp. K	718	58	74	412	1032	594
Stigmatella aurantiaca	6752	744	698	4836	10272	6080
Corallococcus coralloides	5816	674	606	4032	8066	4832
Myxococcus fulvus	3144	238	282	1826	4424	2338
Myxococcus xanthus	3538	318	334	2264	5130	2884
Haliangium ochraceum	16156	2308	1818	15218	28344	16978
Sorangium cellulosum	16004	1678	1614	15088	25396	16308
Desulfobacca acetoxidans	1604	172	242	1792	10356	6694
Desulfomonile tiedjei	4882	514	386	3762	21070	14320
Syntrophus aciditrophicus	1900	194	264	2198	11664	8542
Syntrophobacter fumaroxidans	2994	354	332	3386	20702	14916
Arcobacter butzleri	286	28	30	194	512	398
Arcobacter nitrofigilis	690	92	82	568	1972	1572
Arcobacter sp. L	306	32	32	238	814	590
Campylobacter concisus	172	12	24	112	454	264
Campylobacter curvus	200	32	16	136	394	276
Campylobacter fetus	254	20	12	126	420	292
Campylobacter hominis	192	30	20	152	386	378
Campylobacter jejuni	292	40	24	188	558	302
Campylobacter lari	148	10	14	118	292	148
Sulfurospirillum barnesii	358	26	38	244	706	536
Sulfurospirillum deleyianum	286	20	18	166	566	364
Helicobacter acinonychis	56	0	12	34	64	48
Helicobacter bizzozeronii	218	28	18	150	506	368
Helicobacter cetorum	184	30	22	120	374	214
Helicobacter cinaedi	274	32	26	176	532	366
Helicobacter felis	828	58	56	558	1336	900
Helicobacter hepaticus	306	20	24	236	514	448
Helicobacter mustelae	226	30	20	154	470	268
Helicobacter pylori	516	80	62	398	870	560
Sulfuricurvum kujiense	574	72	56	450	1218	724
Sulfurimonas autotrophica	298	34	50	274	820	584
Sulfurimonas denitrificans	440	36	42	274	674	552
Wolinella succinogenes	536	58	54	286	1338	694
Nitratifractor salsuginis	612	74	62	442	1380	938
Nautilia profundicola	294	26	30	238	808	444
Nitratiruptor sp. SB155-2	390	42	32	394	1080	602
Sulfurovum sp. NBC37-1	536	50	50	492	1400	1408
Acidithiobacillus caldus	1864	178	210	1374	4774	2428
Acidithiobacillus ferrivorans	1214	116	136	1218	2886	1648
Acidithiobacillus ferrooxidans	1312	128	140	880	3090	1748
Aeromonas hydrophila	628	62	66	370	1118	740
Aeromonas salmonicida	690	68	62	392	1006	732
Aeromonas veronii	532	56	64	404	1160	638
Oceanimonas sp. GK1	2544	236	226	1730	5738	3458
Tolumonas auensis	1080	104	144	930	2822	1876
Alteromonas macleodii	2294	234	280	1998	5062	3868
Alteromonas sp. SN2	1432	144	156	1262	3242	2198
Glaciecola nitratireducens	2760	250	332	2940	7354	5764
Glaciecola sp. 4H-3-7+YE-5	1072	86	100	806	2302	1582
Marinobacter adhaerens	4554	320	560	3776	11796	41500
Marinobacter hydrocarbonoclasticus	2784	210	242	2048	6982	6620
Saccharophagus degradans	2912	284	288	2948	8294	6138
Teredinibacter turnerae	3916	318	420	4046	10124	7670
Colwellia psychrerythraea	2338	224	262	2198	6080	4354
Ferrimonas balearica	2434	192	222	2106	6294	3986
Idiomarina loihiensis	2234	182	256	1806	5656	3436
Pseudoalteromonas atlantica	1048	92	118	934	2184	1790
Pseudoalteromonas haloplanktis	818	84	98	638	1884	1206
Pseudoalteromonas sp. SM9913	952	58	108	722	1900	1372
Psychromonas ingrahamii	2220	166	242	1748	5630	3574
Shewanella amazonensis	1100	122	122	1006	2572	1750
Shewanella baltica	922	98	70	506	1554	954
Shewanella denitrificans	956	78	70	680	1670	1118
Shewanella frigidimarina	1232	130	122	1130	2922	2170
Shewanella halifaxensis	474	64	52	336	1016	712
Shewanella loihica	1028	74	100	668	2074	1300
Shewanella oneidensis	400	50	48	250	686	464
Shewanella pealeana	464	50	30	290	968	570
Shewanella piezotolerans	892	104	100	648	1730	1186
Shewanella putrefaciens	224	32	24	150	508	214
Shewanella sediminis	796	108	108	634	2012	1284
Shewanella sp. ANA-3	202	38	32	136	794	198
Shewanella sp. MR-4	104	8	6	42	116	74
Shewanella sp. MR-7	138	24	14	80	412	174
Shewanella sp. W3-18-1	52	4	6	28	110	70
Shewanella violacea	752	80	82	544	1546	1058
Shewanella woodyi	1296	192	126	1468	3212	2422
Dichelobacter nodosus	730	66	100	710	2104	1280
Allochromatium vinosum	7250	1376	824	6390	48430	26020
Nitrosococcus halophilus	5620	506	618	4158	19412	7868
Nitrosococcus oceani	1334	164	184	1192	5240	2570
Nitrosococcus watsonii	1580	142	162	1096	4996	2418
Thiocystis violascens	9876	1868	1032	8252	63802	34802
Alkalilimnicola ehrlichii	7258	536	990	5588	28070	9734
Halorhodospira halophila	5592	418	652	4276	18112	7160
Thioalkalivibrio sp. K90mix	4062	396	516	3466	14958	6710
Halothiobacillus neapolitanus	1926	194	188	1744	6920	3284
Buchnera aphidicola	524	72	80	422	1218	772
Candidatus Moranella endobia	124	8	18	106	230	152
Candidatus Riesia pediculicola	82	18	6	70	232	166
Citrobacter koseri	428	40	44	224	584	352
Citrobacter rodentium	408	48	40	204	600	306
Cronobacter sakazakii	320	32	28	170	552	278
Cronobacter turicensis	300	50	10	138	396	250
Dickeya dadantii	1540	176	180	998	2846	1584
Dickeya zeae	408	40	30	238	646	372
Edwardsiella ictaluri	402	46	44	200	638	380
Edwardsiella tarda	466	58	50	264	828	436
Enterobacter aerogenes	408	38	28	296	668	450
Enterobacter asburiae	286	26	18	142	404	228
Enterobacter cloacae	1304	158	136	826	1988	1188
Enterobacter sp. 638	338	44	32	174	474	322
Erwinia amylovora	340	28	24	182	472	214
Erwinia billingiae	784	78	78	406	1148	682
Erwinia pyrifoliae	168	24	12	60	264	128
Erwinia sp. Ejp617	136	14	14	72	176	124
Erwinia tasmaniensis	402	54	36	182	574	388
Escherichia coli	1780	198	172	1126	3006	1636
Escherichia fergusonii	258	22	22	108	316	196
Klebsiella oxytoca	528	74	48	326	956	492
Klebsiella pneumoniae	666	74	58	348	906	510
Klebsiella variicola	72	6	2	52	112	94
Pantoea ananatis	900	84	70	498	1354	724
Pantoea sp. At-9b	1004	92	66	522	1560	852
Pantoea vagans	718	68	66	310	912	448
Pectobacterium atrosepticum	282	34	42	178	534	300
Pectobacterium carotovorum	308	32	16	188	500	300
Pectobacterium wasabiae	338	32	44	226	602	382
Photorhabdus asymbiotica	400	56	48	266	862	524
Photorhabdus luminescens	596	76	42	346	910	506
Proteus mirabilis	514	68	52	352	1114	658
Providencia stuartii	594	70	86	456	1242	808
Rahnella aquatilis	382	66	40	182	620	360
Rahnella sp. Y9602	46	6	12	24	76	34
Salmonella bongori	202	18	28	108	270	218
Salmonella enterica	908	114	90	504	1342	822
Serratia plymuthica	32	6	4	2	34	22
Serratia proteamaculans	592	44	62	328	862	518
Serratia sp. AS12	6	0	0	0	0	2
Serratia sp. AS13	6	6	2	4	16	14
Serratia symbiotica	2	0	0	4	8	2
Shigella boydii	34	2	2	30	82	28
Shigella dysenteriae	50	8	0	34	76	50
Shigella flexneri	52	8	6	28	88	64
Shigella sonnei	52	6	8	20	94	44
[truncated: 299 more rows]

## Sheet: percent
#sample:	LCT14M-09	5011546	thrombolite-associated mat
#sample:	LCT14M-12	363118	thrombolite-associated mat
#sample:	LCT14M-14	475760	thrombolite-associated mat
#sample:	LCT14M-11	3169618	sediment-associated mat
#sample:	LCT14M-21	8999106	sediment-associated mat
#sample:	LCT14M-22	6161532	sediment-associated mat
#table[1] num of reads per superkingdom
superkingdom	LCT14M-09	LCT14M-12	LCT14M-14	LCT14M-11	LCT14M-21	LCT14M-22
superk_total	100	100	100	100	100	100
Bacteria	98.7952	98.3479	97.4523	98.8688	97.7988	98.759
Archaea	1.20455	1.651	2.54512	1.13113	2.20096	1.24065
Viruses	0.000281485	0.00111403	0.00254216	6.37978e-05	0.000269063	0.000359751
#table[2] num of reads per kingdom
kingdom	LCT14M-09	LCT14M-12	LCT14M-14	LCT14M-11	LCT14M-21	LCT14M-22
#table[3] num of reads per phylum
phylum	LCT14M-09	LCT14M-12	LCT14M-14	LCT14M-11	LCT14M-21	LCT14M-22
phylum_tot	100	100	100	100	100	100
Cyanobacteria	23.1274	9.46648	16.5434	4.55108	4.70251	4.17809
Proteobacteria	49.2102	57.1351	53.9525	61.8385	59.486	62.2182
Firmicutes	2.48493	3.7845	2.93792	2.76033	2.95695	2.82979
Tenericutes	0.0653735	0.115783	0.0624211	0.0683264	0.0624027	0.0568603
Actinobacteria	8.00806	9.83907	6.11497	6.11978	5.41585	4.33411
Acidobacteria	0.533413	0.779686	0.604934	0.662035	0.680765	0.520344
Fibrobacteres	0.0240644	0.0338726	0.0270797	0.0333899	0.03584	0.03578
Verrucomicrobia	0.724104	0.460668	1.21354	1.72039	1.39696	1.42211
Chlamydiae	0.109636	0.228486	0.139989	0.181079	0.155714	0.131769
Synergistetes	0.0635057	0.105929	0.065634	0.0904692	0.117017	0.111112
Chloroflexi	1.19501	1.79648	1.49627	1.61312	1.5347	1.32717
Aquificae	0.0916533	0.131795	0.0885829	0.10488	0.116358	0.0994791
Spirochaetes	0.670155	0.913945	0.871601	1.26643	1.7933	1.49472
Bacteroidetes	9.24503	9.66232	9.82903	13.0276	14.8389	15.8214
Chlorobi	0.310796	0.431722	0.365806	0.46289	0.531228	0.556018
Ignavibacteria	0.132745	0.182296	0.184509	0.248632	0.358791	0.432991
Deferribacteres	0.0838345	0.115167	0.0982215	0.12646	0.157105	0.176151
Nitrospirae	0.104945	0.161973	0.122547	0.149095	0.159693	0.138009
Deinococcus-Thermus	0.539321	0.717484	0.606311	0.548157	0.600638	0.492566
Chrysiogenetes	0.042091	0.0468058	0.0371773	0.0532833	0.0615238	0.0623947
Dictyoglomi	0.0172013	0.0283298	0.0238669	0.0222131	0.0273195	0.0258039
Elusimicrobia	0.0153769	0.0178601	0.0279977	0.0255169	0.0275148	0.027496
Thermotogae	0.120496	0.150887	0.134022	0.150571	0.187428	0.175869
Fusobacteria	0.0507351	0.0634342	0.0573723	0.0621404	0.0687259	0.0782578
Gemmatimonadetes	0.150641	0.154582	0.17074	0.132857	0.183473	0.131734
Planctomycetes	1.59789	1.66407	1.64957	2.7327	2.03321	1.75058
Thermodesulfobacteria	0.0315357	0.0406472	0.0307516	0.0482221	0.068555	0.0717011
Caldiserica	0.00851376	0.0110856	0.0087206	0.0100521	0.013794	0.014735
Crenarchaeota	0.19738	0.355971	0.202869	0.18122	0.188062	0.153978
Euryarchaeota	1.01366	1.34998	2.28526	0.975619	2.00604	1.10023
Korarchaeota	0.00608126	0.0104697	0.00734366	0.00618593	0.00910649	0.0070855
Thaumarchaeota	0.0232391	0.0424947	0.0385542	0.0249546	0.022754	0.0203047
Nanoarchaeota	0.000912189	0.000615866	0.000458979	0.00175737	0.00178224	0.00310211
#table[4] num of reads per class
class	LCT14M-09	LCT14M-12	LCT14M-14	LCT14M-11	LCT14M-21	LCT14M-22
class_tot	100	100	100	100	100	100
Gloeobacteria	0.343034	0.271467	0.290535	0.112194	0.112456	0.0872724
Alphaproteobacteria	43.4998	35.9402	42.717	41.2538	34.7212	38.0823
Betaproteobacteria	6.33576	7.20556	6.30436	5.27202	6.20375	4.0231
Gammaproteobacteria	10.9792	12.74	11.5153	11.6277	14.4563	12.401
Deltaproteobacteria	5.17806	6.63198	5.20793	6.57902	7.99941	10.5455
Epsilonproteobacteria	0.347323	0.40939	0.321879	0.329367	0.347148	0.337696
Clostridia	1.80013	2.19144	1.77033	1.63653	1.91997	1.87168
Negativicutes	0.100154	0.134274	0.0970458	0.088011	0.0924478	0.0827306
Bacilli	1.61956	2.04914	1.8939	1.29329	1.28101	1.09092
Erysipelotrichi	0.00870358	0.0102165	0.00723323	0.00824608	0.00919153	0.00771317
Mollicutes	0.0949194	0.137193	0.0819766	0.0770691	0.0716267	0.063154
Actinobacteria	11.6273	11.6585	8.03069	6.90284	6.21639	4.81384
Acidobacteriia	0.304436	0.376552	0.286918	0.269345	0.264817	0.207629
Solibacteres	0.223266	0.229872	0.260999	0.222406	0.262267	0.172626
Fibrobacteria	0.0349404	0.0401363	0.0355634	0.0376624	0.0411377	0.0397404
Verrucomicrobiae	0.0752418	0.0715156	0.0771544	0.145258	0.116884	0.144593
Opitutae	0.918227	0.423985	1.43519	1.67126	1.39297	1.35525
Chlamydiia	0.159187	0.270738	0.183845	0.204249	0.17873	0.146354
Synergistia	0.0922075	0.125517	0.086196	0.102045	0.134314	0.123411
Anaerolineae	0.209138	0.278035	0.287521	0.233348	0.439624	0.323797
Chloroflexi	0.785782	1.07127	0.902948	0.876146	0.616898	0.602919
Dehalococcoidetes	0.0614927	0.0788131	0.0717295	0.0612905	0.0962869	0.0686746
Thermomicrobia	0.170224	0.197033	0.207955	0.147478	0.153398	0.108298
Caldilineae	0.441107	0.419607	0.411089	0.425624	0.38072	0.312246
Aquificae	0.133076	0.156167	0.116334	0.118299	0.133557	0.11049
Spirochaetia	0.973035	1.08295	1.14466	1.42847	2.05837	1.66017
Bacteroidia	0.609692	0.774996	0.675704	0.863776	1.10685	1.3628
Flavobacteriia	2.55135	2.71176	2.57985	4.74768	3.98237	8.69607
Sphingobacteriia	1.41048	2.70519	2.18685	3.17712	3.27331	2.69902
Cytophagia	2.57525	3.1788	3.01927	3.5206	4.37626	2.59194
Chlorobia	0.451262	0.511556	0.480407	0.522119	0.609752	0.617563
Ignavibacteria	0.19274	0.216006	0.242313	0.280446	0.411825	0.480918
Deferribacteres	0.121724	0.136463	0.128993	0.142641	0.180328	0.195648
Nitrospira	0.152376	0.191925	0.160939	0.168172	0.183298	0.153285
Deinococci	0.78307	0.85016	0.796258	0.618297	0.689421	0.547087
Chrysiogenetes	0.0611142	0.0554611	0.0488243	0.0601012	0.0706179	0.0693011
Dictyoglomia	0.0249755	0.0335686	0.031344	0.0250554	0.0313577	0.0286601
Elusimicrobia	0.0129923	0.011676	0.0223025	0.017285	0.0196721	0.0174232
Thermotogae	0.174955	0.178789	0.176009	0.169837	0.215132	0.195335
Fusobacteriia	0.0736651	0.0751644	0.0753461	0.0700916	0.0788846	0.08692
Gemmatimonadetes	0.218725	0.183168	0.22423	0.149857	0.210593	0.146315
Planctomycetia	1.4774	1.42958	1.56298	2.06445	1.87689	1.61409
Phycisphaerae	0.799089	0.509366	0.561178	0.943858	0.421353	0.301597
Thermodesulfobacteria	0.0457884	0.0481636	0.0403855	0.0543924	0.0786885	0.0796375
Caldisericia	0.0123616	0.0131355	0.0114526	0.0113384	0.015833	0.016366
Thermoprotei	0.286587	0.421796	0.266424	0.204408	0.215861	0.171021
Archaeoglobi	0.0411843	0.0554611	0.0554548	0.0346494	0.0505534	0.0528568
Halobacteria	0.76314	0.621748	2.26159	0.456547	1.49404	0.357586
Methanobacteria	0.0642046	0.0810024	0.0584686	0.0552646	0.0722152	0.0738037
Methanococci	0.0531675	0.0671371	0.0536465	0.0432919	0.0532156	0.0660122
Methanomicrobia	0.413357	0.562638	0.405061	0.371311	0.469076	0.491568
Methanopyri	0.0135599	0.0240818	0.0162748	0.013162	0.0151044	0.0111978
Thermoplasmata	0.0203083	0.0248115	0.0174803	0.0160164	0.0171781	0.0200073
Thermococci	0.0800981	0.124787	0.0946348	0.0752454	0.079361	0.0729032
#table[5] num of reads per order
order	LCT14M-09	LCT14M-12	LCT14M-14	LCT14M-11	LCT14M-21	LCT14M-22
order_tot	100	100	100	100	100	100
Chroococcales	17.2586	7.56626	10.7952	3.17743	3.49478	2.94544
Nostocales	3.8683	1.1864	3.65029	0.73729	0.686181	0.689285
Gloeobacterales	0.280634	0.268292	0.262407	0.118405	0.114994	0.0903986
Prochlorales	0.184045	0.155061	0.160602	0.110288	0.104076	0.0936025
Oscillatoriales	1.08053	0.30868	0.929858	0.339985	0.23271	0.201278
Rhodospirillales	6.1693	4.49821	4.35966	4.62164	4.03783	2.56486
Sphingomonadales	1.20478	1.53042	1.66373	1.7867	1.12418	1.41844
Rhizobiales	10.4248	12.0335	10.0804	8.88212	7.4434	5.63465
Rickettsiales	0.208398	0.252425	0.21341	0.23455	0.180185	0.132658
Caulobacterales	1.03348	1.19505	0.999543	1.2986	0.814901	0.676712
Rhodobacterales	9.05876	8.83271	14.0121	18.2655	15.6971	23.7134
Parvularculales	0.6221	0.687317	0.678883	1.03134	0.498488	0.433013
Magnetococcales	0.118878	0.170207	0.127937	0.143006	0.154194	0.12629
Burkholderiales	3.91442	5.36151	4.15986	3.93849	4.4964	2.81635
Rhodocyclales	0.351269	0.513505	0.415387	0.438642	0.47075	0.346467
Neisseriales	0.182703	0.236558	0.215588	0.230701	0.229759	0.168103
Gallionellales	0.0771368	0.113952	0.105616	0.102757	0.127832	0.0894659
Methylophilales	0.110778	0.164437	0.137737	0.142923	0.159295	0.120045
Nitrosomonadales	0.200762	0.271177	0.233009	0.25229	0.299907	0.220623
Hydrogenophilales	0.0563434	0.0915942	0.0805732	0.0849335	0.127172	0.0771775
Acidithiobacillales	0.138846	0.187516	0.15788	0.178068	0.196948	0.146487
Pseudomonadales	1.15292	1.54268	1.24997	1.33852	1.30041	1.18009
Vibrionales	0.317732	0.421189	0.327192	0.376051	0.379254	0.353281
Pasteurellales	0.118053	0.162994	0.130659	0.1456	0.147117	0.135943
Aeromonadales	0.172952	0.233674	0.192722	0.201246	0.212479	0.186678
Oceanospirillales	0.79696	0.8907	0.912437	0.982886	1.09125	0.971836
Chromatiales	1.57607	2.8488	2.00725	2.24509	4.42035	2.92042
Alteromonadales	1.52308	1.9105	1.71055	2.18794	2.09459	2.89576
Enterobacteriales	0.864087	1.30684	0.908081	0.862138	0.844788	0.698734
Legionellales	0.16645	0.216364	0.210144	0.238316	0.255577	0.186597
Cardiobacteriales	0.0188327	0.0238001	0.0272207	0.0297058	0.0301454	0.0259556
Thiotrichales	0.214177	0.258195	0.241719	0.350027	0.4243	0.345088
Methylococcales	0.33125	0.473838	0.42192	0.581983	0.685722	0.504432
Xanthomonadales	0.640881	0.833724	0.689772	0.839043	0.759682	0.637373
Myxococcales	1.96371	3.14017	2.19453	2.69938	1.78738	1.52372
Bdellovibrionales	0.116608	0.135588	0.14808	0.191623	0.159123	0.213688
Desulfarculales	0.0641345	0.0851033	0.0620631	0.104765	0.149008	0.162791
Desulfobacterales	0.43434	0.871948	0.514471	1.21551	2.6191	4.78594
Syntrophobacterales	0.297093	0.454365	0.339714	0.478138	0.946658	0.934647
Desulfovibrionales	0.720546	0.859688	0.638052	1.20924	1.11934	1.63358
Desulfuromonadales	0.490941	0.76016	0.619542	0.688506	0.854703	0.871461
Desulfurellales	0.0175944	0.0216364	0.0206877	0.0254382	0.0297156	0.0309034
Campylobacterales	0.244877	0.351953	0.249886	0.289946	0.294319	0.285593
Nautiliales	0.00758469	0.00937579	0.0081662	0.00995773	0.0115768	0.00900336
Halanaerobiales	0.0916355	0.103134	0.0832952	0.0970669	0.125367	0.125885
Clostridiales	1.10773	1.67899	1.20533	1.28045	1.41085	1.3984
Thermoanaerobacterales	0.222794	0.328153	0.259141	0.283	0.335067	0.321972
Natranaerobiales	0.021361	0.0216364	0.0234098	0.0243504	0.0312057	0.0271318
Selenomonadales	0.0819353	0.132703	0.0876505	0.092883	0.094534	0.0856942
Lactobacillales	0.37392	0.60005	0.396877	0.365674	0.344466	0.301126
Bacillales	0.937871	1.40348	1.29734	0.983221	0.949495	0.813993
Erysipelotrichales	0.00712032	0.010097	0.00653296	0.00870255	0.00939895	0.00798947
Acholeplasmatales	0.0128991	0.0209152	0.0130659	0.0130538	0.0138692	0.0143162
Mycoplasmatales	0.0609355	0.111067	0.0577078	0.0654365	0.056537	0.0481802
Entomoplasmatales	0.00314739	0.00360607	0.00326648	0.0019246	0.00240705	0.00227112
Acidimicrobiales	0.0463853	0.0634669	0.0348424	0.0481987	0.0643599	0.0500457
Actinomycetales	8.98002	10.7548	6.73385	6.7787	5.84111	4.59889
Bifidobacteriales	0.107888	0.169485	0.109427	0.0898706	0.0790601	0.0667547
Coriobacteriales	0.111036	0.17237	0.117049	0.116731	0.112988	0.0973742
Solirubrobacterales	0.116195	0.170207	0.125759	0.113133	0.117086	0.0758797
Rubrobacterales	0.0740411	0.103855	0.0794843	0.0778209	0.0857941	0.056048
Acidobacteriales	0.249057	0.372147	0.259141	0.284255	0.270793	0.215067
Solibacterales	0.182652	0.227183	0.235731	0.234718	0.268185	0.17881
Fibrobacterales	0.0285845	0.0396668	0.0321204	0.0397472	0.0420661	0.041164
Verrucomicrobiales	0.0615547	0.070679	0.0696849	0.153299	0.119521	0.149772
Puniceicoccales	0.542073	0.208431	0.953268	1.24999	1.03815	1.10839
Methylacidiphilales	0.0371495	0.0425517	0.0511748	0.0896195	0.0639301	0.0551557
Chlamydiales	0.13023	0.267571	0.166046	0.215555	0.182764	0.151597
Synergistales	0.0754342	0.124049	0.0778511	0.107694	0.137345	0.127832
Anaerolineales	0.171094	0.274783	0.259685	0.246265	0.449545	0.335396
Chloroflexales	0.492334	0.85536	0.660918	0.730763	0.499635	0.509096
Herpetosiphonales	0.135235	0.180304	0.133926	0.163173	0.116026	0.0981853
Dehalococcoidales	0.0234248	0.0360607	0.0293983	0.0305426	0.0499749	0.0344318
Sphaerobacterales	0.0854439	0.105297	0.115416	0.0910421	0.090293	0.0641186
Thermomicrobiales	0.0491199	0.0851033	0.0653296	0.0579891	0.0590873	0.0405151
Caldilineales	0.360866	0.414698	0.37129	0.449185	0.389312	0.323432
Aquificales	0.108869	0.15434	0.105072	0.124848	0.136571	0.114448
Spirochaetales	0.796032	1.07028	1.03384	1.50755	2.10482	1.71964
Bacteroidales	0.498784	0.76593	0.610287	0.911592	1.13183	1.41162
Flavobacteriales	2.08724	2.68003	2.33009	5.01049	4.07224	9.00758
Sphingobacteriales	1.15391	2.67354	1.97513	3.35299	3.34717	2.79571
Cytophagales	2.10679	3.14161	2.72697	3.71549	4.47502	2.68479
Bacteroidetes Order II. Incertae sedis	4.27859	0.545959	2.7776	0.452867	2.25446	0.483221
Chlorobiales	0.369173	0.505571	0.433897	0.551022	0.623512	0.639685
Ignavibacteriales	0.157679	0.213479	0.218854	0.29597	0.421119	0.498146
Deferribacterales	0.0995813	0.134867	0.116504	0.150537	0.184397	0.202657
Nitrospirales	0.124657	0.189679	0.145358	0.177482	0.187435	0.158776
Deinococcales	0.3555	0.485377	0.416476	0.370779	0.403611	0.33207
Thermales	0.273462	0.345462	0.287995	0.268357	0.282026	0.216284
Chrysiogenales	0.0499971	0.0548123	0.0440975	0.0634282	0.0722115	0.0717836
Dictyoglomales	0.0204322	0.0331759	0.0283095	0.0264424	0.0320653	0.0296868
Elusimicrobiales	0.0106289	0.0115394	0.0201433	0.0182419	0.0201161	0.0180473
Thermotogales	0.143129	0.176698	0.158969	0.179239	0.219987	0.202332
Fusobacteriales	0.0602648	0.0742851	0.0680517	0.0739717	0.0806648	0.0900336
Gemmatimonadales	0.178937	0.181025	0.202522	0.158152	0.215345	0.151557
Planctomycetales	1.20865	1.41286	1.41166	2.17873	1.91925	1.67191
Phycisphaerales	0.653728	0.503408	0.506849	0.996107	0.430862	0.312401
Thermodesulfobacteriales	0.0374591	0.0476002	0.0364757	0.0574034	0.0804642	0.0824903
Caldisericales	0.0101129	0.0129819	0.0103439	0.011966	0.0161903	0.0169523
Sulfolobales	0.0439603	0.080776	0.0435531	0.0360654	0.0387707	0.0334179
Acidilobales	0.00851343	0.0165879	0.00707737	0.00845152	0.00733577	0.00661058
Desulfurococcales	0.0708937	0.129097	0.0794843	0.0702898	0.0735296	0.0562102
Thermoproteales	0.105102	0.181025	0.104527	0.0933014	0.0916685	0.0731219
Fervidicoccales	0.00350857	0.00576972	0.00435531	0.00418392	0.0048141	0.0035689
Archaeoglobales	0.0336925	0.0548123	0.050086	0.0365674	0.0516942	0.0547502
Halobacteriales	0.624318	0.614475	2.04264	0.48182	1.52776	0.370395
Methanobacteriales	0.0525253	0.0800548	0.0528081	0.0583238	0.0738448	0.0764475
Methanococcales	0.0434959	0.0663517	0.0484528	0.0456884	0.0544165	0.0683769
Methanocellales	0.04169	0.067073	0.0479084	0.0504581	0.0598324	0.0577108
Methanosarcinales	0.187605	0.289207	0.197078	0.209447	0.271452	0.304046
Methanomicrobiales	0.104535	0.191843	0.113238	0.124346	0.13766	0.131603
Methanopyrales	0.0110933	0.0238001	0.0146992	0.0138906	0.0154452	0.0115989
Thermoplasmatales	0.0166141	0.0245213	0.015788	0.016903	0.0175657	0.020724
Thermococcales	0.0655276	0.123328	0.0854729	0.0794108	0.0811519	0.0755147
Cenarchaeales	0.018162	0.0266849	0.0206877	0.0158989	0.0151014	0.0118828
Nitrosopumilales	0.00810066	0.0194728	0.0239542	0.0105435	0.0085966	0.0088817
Caudovirales	0.00015479	0.000721215	0.00326648	0	8.5966e-05	0.000121667
#table[6] num of reads per family
family	LCT14M-09	LCT14M-12	LCT14M-14	LCT14M-11	LCT14M-21	LCT14M-22
family_tot	100	100	100	100	100	100
Nostocaceae	5.02221	1.3678	4.34279	0.804272	0.747567	0.741996
Prochlorococcaceae	0.238946	0.17877	0.19107	0.120308	0.113387	0.100761
Acetobacteraceae	1.27793	1.03521	0.950166	0.91609	0.799921	0.571515
Rhodospirillaceae	6.53373	4.05684	4.13034	4.01095	3.49152	2.13169
Sphingomonadaceae	1.26982	1.37196	1.33619	1.34812	0.964163	0.909377
Erythrobacteraceae	0.214964	0.298505	0.482532	0.452021	0.19952	0.486864
Rhizobiaceae	1.88403	2.00639	1.79346	1.59239	1.38031	1.15167
Xanthobacteraceae	0.96074	0.928775	0.808969	0.672098	0.613794	0.409416
Bartonellaceae	0.175843	0.182096	0.14314	0.120947	0.0930322	0.0723398
Beijerinckiaceae	0.473135	0.456488	0.431364	0.342484	0.275819	0.196806
Bradyrhizobiaceae	2.48023	2.61088	2.16783	1.88923	1.5935	1.22799
Brucellaceae	0.311025	0.300168	0.268145	0.231396	0.189374	0.157646
Phyllobacteriaceae	1.76017	1.75444	1.66069	1.34228	1.05126	0.785478
Hyphomicrobiaceae	2.41665	2.48532	2.05125	1.23785	1.03088	0.678344
Methylobacteriaceae	1.49249	1.54823	1.26754	1.14895	0.983956	0.718028
Anaplasmataceae	0.157555	0.188748	0.156742	0.144588	0.109047	0.0816824
Rickettsiaceae	0.0815242	0.0798231	0.063474	0.0743936	0.0605334	0.0443119
Caulobacteraceae	1.34177	1.37778	1.18917	1.41658	0.887802	0.728462
Rhodobacteraceae	8.93618	8.20431	14.1016	15.3955	14.9086	23.2474
Hyphomonadaceae	2.75166	1.92324	2.48585	4.42509	2.12466	2.20276
Parvularculaceae	0.807673	0.79241	0.807674	1.12503	0.543083	0.466127
Magnetococcaceae	0.15434	0.196232	0.152208	0.155998	0.167989	0.135948
Alcaligenaceae	0.492294	0.567076	0.465044	0.429292	0.410434	0.298964
Comamonadaceae	1.01728	1.23061	0.913248	0.909427	0.875658	0.637743
Burkholderiaceae	2.70504	3.37419	2.72161	2.14628	2.82693	1.49198
Oxalobacteraceae	0.220524	0.263582	0.212443	0.188038	0.189061	0.141449
Rhodocyclaceae	0.456053	0.592021	0.49419	0.478492	0.512863	0.372962
Neisseriaceae	0.237204	0.272729	0.256487	0.25166	0.250313	0.180959
Gallionellaceae	0.100147	0.131375	0.125653	0.112092	0.139267	0.0963075
Methylophilaceae	0.143823	0.18958	0.163866	0.155907	0.173546	0.129225
Nitrosomonadaceae	0.26065	0.31264	0.277213	0.275211	0.326737	0.237495
Hydrogenophilaceae	0.0731507	0.105599	0.0958586	0.0926496	0.138549	0.0830794
Acidithiobacillaceae	0.180264	0.216187	0.187831	0.194245	0.214567	0.157689
Moraxellaceae	0.184351	0.218682	0.196251	0.196162	0.180008	0.177903
Pseudomonadaceae	1.30673	1.55572	1.28761	1.25775	1.23077	1.08571
Vibrionaceae	0.412511	0.48559	0.389264	0.410214	0.413182	0.380297
Pasteurellaceae	0.153268	0.187917	0.155446	0.158828	0.160278	0.146339
Aeromonadaceae	0.224543	0.269403	0.229284	0.219529	0.231488	0.200954
Alcanivoracaceae	0.199155	0.21785	0.227988	0.274937	0.286589	0.253997
Halomonadaceae	0.413382	0.325944	0.40157	0.30442	0.408624	0.299924
Hahellaceae	0.199423	0.235312	0.222807	0.231305	0.245224	0.241642
Oceanospirillaceae	0.206055	0.229491	0.213091	0.238424	0.226743	0.228763
Ectothiorhodospiraceae	0.814036	0.883043	1.06481	0.973962	1.5635	0.833938
Chromatiaceae	1.12258	2.22507	1.19435	1.31124	2.98646	2.14203
Halothiobacillaceae	0.0645093	0.0806545	0.0608832	0.0795965	0.108017	0.0716849
Alteromonadaceae	0.761652	0.780769	0.778528	0.899751	0.890643	1.75886
Colwelliaceae	0.0783088	0.0931269	0.0848479	0.100317	0.0949053	0.0950415
Ferrimonadaceae	0.0815242	0.0798231	0.071894	0.0961183	0.0982457	0.0870086
Idiomarinaceae	0.0748254	0.0756656	0.0829048	0.0824262	0.0882869	0.0750029
Pseudoalteromonadaceae	0.11542	0.123892	0.1263	0.138472	0.121941	0.123288
Psychromonadaceae	0.0743565	0.0690137	0.0783709	0.0797791	0.0878811	0.0780152
Shewanellaceae	0.493366	0.666855	0.500667	0.547774	0.522198	0.482367
Enterobacteriaceae	1.12185	1.50666	1.08035	0.940462	0.920363	0.752168
Coxiellaceae	0.049638	0.0590358	0.0693032	0.0659958	0.0740824	0.0566669
Legionellaceae	0.16479	0.188748	0.178116	0.191963	0.202673	0.142846
Cardiobacteriaceae	0.0244506	0.0274392	0.0323847	0.0324046	0.0328422	0.0279405
Francisellaceae	0.049705	0.0582043	0.0343278	0.0611579	0.0530721	0.0650491
Piscirickettsiaceae	0.22796	0.238638	0.2526	0.319573	0.408624	0.305774
Methylococcaceae	0.430062	0.546289	0.501963	0.634855	0.747067	0.543007
Xanthomonadaceae	0.832056	0.961203	0.820628	0.915269	0.827643	0.686115
Myxococcaceae	1.06082	1.37528	1.07776	1.07309	0.81553	0.647129
Cystobacteraceae	0.226151	0.309314	0.226045	0.220716	0.16034	0.132718
Kofleriaceae	0.541128	0.95954	0.588753	0.694553	0.442434	0.370605
Polyangiaceae	0.536037	0.69762	0.522689	0.68862	0.396417	0.35598
Bacteriovoracaceae	0.0712081	0.0748341	0.0783709	0.106981	0.0889425	0.12093
Bdellovibrionaceae	0.0793136	0.0806545	0.097154	0.0999521	0.0828861	0.107527
Desulfarculaceae	0.0832659	0.0981158	0.0738371	0.114283	0.162338	0.17524
Desulfobacteraceae	0.324757	0.646068	0.368538	0.941558	2.1586	3.80131
Desulfobulbaceae	0.233989	0.345068	0.238351	0.366217	0.649789	1.26693
Syntrophaceae	0.282622	0.36835	0.293405	0.359462	0.686097	0.65896
Syntrophobacteraceae	0.100281	0.147174	0.107517	0.154538	0.323146	0.325595
Desulfohalobiaceae	0.0852755	0.0856435	0.0680078	0.118026	0.156656	0.277877
Desulfomicrobiaceae	0.093649	0.104768	0.0777232	0.118665	0.149694	0.217019
Desulfovibrionaceae	0.717842	0.767465	0.584867	1.00144	0.852649	1.13116
Geobacteraceae	0.465365	0.644405	0.534347	0.516008	0.652068	0.62159
Pelobacteraceae	0.149383	0.199558	0.173582	0.200726	0.236982	0.269408
Desulfurellaceae	0.0228429	0.0249447	0.0246124	0.0277493	0.032374	0.0332667
Campylobacteraceae	0.12855	0.159646	0.112699	0.128979	0.136302	0.138393
Helicobacteraceae	0.162647	0.209536	0.158037	0.158919	0.152598	0.13931
Nautiliaceae	0.00984721	0.0108094	0.0097154	0.0108624	0.0126124	0.00969187
Halobacteroidaceae	0.0269961	0.0324281	0.0207262	0.0278405	0.0326237	0.0316077
Halanaerobiaceae	0.0907016	0.086475	0.0770755	0.0766756	0.101524	0.10111
Clostridiaceae	0.384041	0.537974	0.396388	0.369777	0.407593	0.462329
Clostridiales Family XI. Incertae Sedis	0.016479	0.0257762	0.0226693	0.0196253	0.0210415	0.0177684
Clostridiales Family XVII. Incertae Sedis	0.121516	0.152163	0.114642	0.101139	0.0989013	0.0728637
Clostridiales Family XVIII. Incertae Sedis	0.0677917	0.0931269	0.0680078	0.0583282	0.057193	0.0457963
Lachnospiraceae	0.0624327	0.086475	0.0680078	0.0581456	0.059191	0.0578456
Peptococcaceae	0.404942	0.557098	0.384082	0.409301	0.497722	0.457439
Peptostreptococcaceae	0.044145	0.0598673	0.0446909	0.0408936	0.0487951	0.0510351
Ruminococcaceae	0.049839	0.0557098	0.0498724	0.0417152	0.0423328	0.0419108
Eubacteriaceae	0.0795816	0.102273	0.0764278	0.0812396	0.0792335	0.0771857
Heliobacteriaceae	0.0673898	0.0764971	0.0595878	0.0614317	0.0582544	0.0542221
Oscillospiraceae	0.0343648	0.0490579	0.0356231	0.0353255	0.0331856	0.0294249
Syntrophomonadaceae	0.0483652	0.0606988	0.0537586	0.0515734	0.0574739	0.0523448
Thermoanaerobacteraceae	0.131966	0.163804	0.147674	0.133635	0.167083	0.152843
Thermoanaerobacterales Family III. Incertae Sedis	0.0866153	0.122229	0.0867909	0.0907328	0.100774	0.10111
Thermodesulfobiaceae	0.0278669	0.0382485	0.0272031	0.0330435	0.0337164	0.0327865
Thermoanaerobacterales Family IV. Incertae Sedis	0.0346997	0.0432375	0.0433955	0.0409849	0.0516984	0.0487213
Natranaerobiaceae	0.027733	0.0249447	0.0278508	0.0265626	0.0339973	0.0292066
Acidaminococcaceae	0.033159	0.0573728	0.0284985	0.0262888	0.0309067	0.0275913
Veillonellaceae	0.071945	0.0939584	0.0725417	0.0737546	0.0707419	0.0633028
Aerococcaceae	0.00897637	0.0157983	0.00582924	0.00985829	0.00861641	0.00646125
Carnobacteriaceae	0.0128617	0.0174613	0.00842002	0.0112275	0.0104583	0.0089497
Enterococcaceae	0.0434751	0.0656877	0.0421001	0.0330435	0.0360266	0.0330484
Lactobacillaceae	0.227223	0.291853	0.215682	0.174072	0.172921	0.145465
Streptococcaceae	0.146167	0.231154	0.165162	0.128888	0.107299	0.0979665
Leuconostocaceae	0.0383171	0.0557098	0.0297939	0.0324046	0.0304072	0.0251465
Alicyclobacillaceae	0.110731	0.123892	0.105574	0.103603	0.0905347	0.0711174
Bacillaceae	0.579311	0.789084	0.905476	0.494284	0.496879	0.426835
Paenibacillaceae	0.312632	0.415745	0.315427	0.287898	0.26739	0.227803
Listeriaceae	0.027398	0.0515524	0.02526	0.0240068	0.0233829	0.0201696
Staphylococcaceae	0.0858784	0.118903	0.080314	0.0672737	0.0642172	0.0525631
Planococcaceae	0.0207662	0.0232817	0.0155446	0.0173433	0.0180757	0.0142322
Erysipelotrichaceae	0.00924432	0.0116409	0.00777232	0.00949317	0.0102398	0.00860045
Acholeplasmataceae	0.016747	0.0241132	0.0155446	0.0142397	0.0151099	0.015411
Mycoplasmataceae	0.0791127	0.128049	0.0686555	0.0713813	0.0615948	0.0518646
Entomoplasmataceae	0.00408626	0.00415745	0.00388616	0.00209945	0.00262238	0.0024448
Acidimicrobiaceae	0.0602221	0.0731711	0.0414524	0.0525775	0.0701176	0.0538728
Acidothermaceae	0.0813233	0.0764971	0.0667124	0.0409849	0.0422703	0.036279
Frankiaceae	0.786035	0.918797	0.573856	0.553525	0.480365	0.354146
Geodermatophilaceae	0.432273	0.382485	0.26685	0.239337	0.21004	0.15817
Nakamurellaceae	0.125133	0.116409	0.0990971	0.0861687	0.0718034	0.05933
Pseudonocardiaceae	0.833597	0.837311	0.58681	0.552794	0.478335	0.360477
Mycobacteriaceae	1.0365	1.32623	0.902885	0.760914	0.694557	0.503366
Corynebacteriaceae	0.272507	0.360867	0.190422	0.189589	0.178572	0.147998
Gordoniaceae	0.210409	0.271897	0.181354	0.144588	0.127123	0.0978792
Nocardiaceae	0.519424	0.723396	0.445613	0.376441	0.327299	0.250068
Segniliparaceae	0.043944	0.0548784	0.0375662	0.0306702	0.0266297	0.0205625
Tsukamurellaceae	0.0632365	0.0823175	0.0518155	0.0463705	0.0354958	0.029032
Actinomycetaceae	0.0399917	0.0507209	0.0291462	0.0344127	0.0285653	0.0245789
Micrococcaceae	0.449421	0.476444	0.299234	0.283061	0.241478	0.19554
Beutenbergiaceae	0.113142	0.103936	0.0641217	0.064444	0.0533842	0.0468877
Dermabacteraceae	0.0639064	0.0781601	0.0472816	0.0439972	0.038368	0.0254084
Cellulomonadaceae	0.271636	0.231154	0.147026	0.139842	0.115385	0.0869213
Microbacteriaceae	0.183748	0.182096	0.123709	0.115744	0.100306	0.0786264
Intrasporangiaceae	0.118167	0.0898009	0.0641217	0.0636225	0.0495131	0.0448795
Promicromonosporaceae	0.146435	0.138859	0.103631	0.0759453	0.0637177	0.0502056
Jonesiaceae	0.0411305	0.0374171	0.0259077	0.0219986	0.0216971	0.0163714
Dermacoccaceae	0.0676577	0.0640247	0.0408047	0.0392506	0.033092	0.0266308
Sanguibacteraceae	0.0748924	0.0839805	0.0472816	0.0431756	0.0361827	0.0268491
Catenulisporaceae	0.168943	0.198726	0.123709	0.116109	0.0971843	0.0777969
Kineosporiaceae	0.209806	0.13969	0.0783709	0.0832478	0.0659342	0.051821
Streptomycetaceae	1.57495	1.88249	1.22673	1.13571	0.942279	0.706983
Nocardioidaceae	0.284832	0.260256	0.19107	0.15828	0.139486	0.124161
Propionibacteriaceae	0.254018	0.300999	0.19107	0.176719	0.149788	0.129662
Micromonosporaceae	0.741823	0.828996	0.499372	0.467538	0.400881	0.307913
Nocardiopsaceae	0.274047	0.308483	0.196251	0.183474	0.161089	0.123593
Streptosporangiaceae	0.189643	0.185422	0.127596	0.127975	0.107549	0.0772294
Thermomonosporaceae	0.126138	0.140522	0.0984494	0.0831565	0.0728024	0.0540911
Glycomycetaceae	0.105908	0.135533	0.0816094	0.0780448	0.0673703	0.0544404
Bifidobacteriaceae	0.140072	0.1954	0.130186	0.0980352	0.0861328	0.0718596
Coriobacteriaceae	0.144158	0.198726	0.139254	0.127336	0.123096	0.104821
Conexibacteraceae	0.150857	0.196232	0.149617	0.123411	0.12756	0.0816824
Rubrobacteraceae	0.0961276	0.119735	0.0945633	0.0848908	0.0934693	0.0603341
Acidobacteriaceae	0.32335	0.429049	0.308302	0.31008	0.295018	0.231514
Solibacteraceae	0.237137	0.261919	0.280451	0.256042	0.292177	0.192484
Fibrobacteraceae	0.0371113	0.045732	0.0382139	0.0433582	0.0458293	0.0443119
Verrucomicrobiaceae	0.0799165	0.081486	0.0829048	0.167226	0.130214	0.161226
Puniceicoccaceae	0.703774	0.240301	1.13411	1.36355	1.13103	1.19315
Opitutaceae	0.231845	0.224502	0.338096	0.44983	0.349901	0.265479
Methylacidiphilaceae	0.0482313	0.0490579	0.0608832	0.0977613	0.0696493	0.0593736
Parachlamydiaceae	0.0562698	0.0698452	0.0602355	0.0695557	0.0683693	0.0531307
Chlamydiaceae	0.0391879	0.0823175	0.0557016	0.041989	0.0364636	0.0323062
Simkaniaceae	0.0338289	0.0823175	0.0395093	0.0631661	0.0388363	0.0298614
Waddliaceae	0.0320872	0.0573728	0.0284985	0.0416239	0.0401787	0.0344454
Synergistaceae	0.0979362	0.143016	0.0926202	0.117478	0.149632	0.137607
Anaerolineaceae	0.222132	0.316798	0.30895	0.268638	0.489761	0.361044
Chloroflexaceae	0.639198	0.986147	0.7863	0.797152	0.544332	0.548027
Herpetosiphonaceae	0.175575	0.207873	0.159333	0.177997	0.126405	0.105694
Dehalococcoidaceae	0.0304125	0.0415745	0.0349755	0.0333174	0.0544457	0.0370649
Sphaerobacteraceae	0.110932	0.121398	0.137311	0.0993131	0.0983706	0.0690218
Thermomicrobiaceae	0.0637724	0.0981158	0.0777232	0.0632573	0.0643733	0.0436134
Caldilineaceae	0.468513	0.478107	0.441727	0.489993	0.424139	0.348165
Aquificaceae	0.0578105	0.0798231	0.0492247	0.0573241	0.0597217	0.0483284
Desulfurobacteriaceae	0.0365084	0.042406	0.0330324	0.0342302	0.037088	0.0320006
Hydrogenothermaceae	0.0444129	0.0532154	0.0382139	0.0406198	0.0469532	0.0388985
Brachyspiraceae	0.0429392	0.0706767	0.0466339	0.0450013	0.0468595	0.0413869
Spirochaetaceae	0.800907	0.932932	0.979313	1.35214	1.99729	1.63072
Leptospiraceae	0.185489	0.225334	0.196251	0.237603	0.237201	0.168997
Bacteroidaceae	0.184485	0.262751	0.19107	0.244175	0.287744	0.313545
Porphyromonadaceae	0.268286	0.341742	0.303768	0.429657	0.555727	0.710999
Prevotellaceae	0.077237	0.107262	0.0926202	0.0979439	0.108673	0.11818
Rikenellaceae	0.0476284	0.0723396	0.0518155	0.0777709	0.0911591	0.11591
Blattabacteriaceae	0.0184217	0.0307651	0.0265554	0.031583	0.0336539	0.0315204
Flavobacteriaceae	2.33841	2.6325	2.34595	4.76356	3.80174	8.91652
Cryomorphaceae	0.286507	0.346731	0.312836	0.512996	0.477649	0.573698
Saprospiraceae	0.761786	1.91658	1.40096	2.33322	2.2968	1.82443
Sphingobacteriaceae	0.39985	0.600336	0.508439	0.686885	0.728835	0.656734
Cyclobacteriaceae	0.53664	0.812366	0.713758	0.990393	1.20249	0.701875
Cytophagaceae	1.00227	1.7428	1.34008	1.78316	1.98184	1.22074
Flammeovirgaceae	0.977889	0.704272	0.886692	0.845713	1.11074	0.73942
Rhodothermaceae	5.5549	0.629438	3.30453	0.49401	2.45614	0.520174
Chlorobiaceae	0.479298	0.582875	0.516212	0.601082	0.679291	0.688603
Ignavibacteriaceae	0.204715	0.246121	0.260373	0.322859	0.458792	0.53624
Deferribacteraceae	0.129287	0.155489	0.138606	0.164214	0.200893	0.218154
Nitrospiraceae	0.161843	0.218682	0.172934	0.193606	0.204203	0.170917
Deinococcaceae	0.319465	0.399115	0.302473	0.271924	0.247066	0.196326
Trueperaceae	0.139536	0.157983	0.189127	0.128705	0.187376	0.157166
Thermaceae	0.355036	0.398284	0.34263	0.292736	0.307256	0.232823
Chrysiogenaceae	0.0649112	0.0631933	0.0524632	0.0691906	0.0786715	0.077273
Dictyoglomaceae	0.0265272	0.0382485	0.0336801	0.0288446	0.0349339	0.031957
Elusimicrobiaceae	0.0137995	0.0133038	0.0239647	0.0198991	0.0219156	0.0194274
Thermotogaceae	0.185824	0.203715	0.189127	0.195523	0.239667	0.217805
Fusobacteriaceae	0.0349007	0.0365856	0.0382139	0.0437233	0.0494195	0.0599412
Leptotrichiaceae	0.0421354	0.0490579	0.0414524	0.0355994	0.0372441	0.0355805
Gemmatimonadaceae	0.232314	0.208704	0.240942	0.17252	0.23461	0.163147
Planctomycetaceae	1.56919	1.62889	1.67947	2.37667	2.09095	1.79976
Phycisphaeraceae	0.848736	0.58038	0.603003	1.0866	0.469407	0.336291
Thermodesulfobacteriaceae	0.0486332	0.0548784	0.0433955	0.0626184	0.0876626	0.0887985
Caldisericaceae	0.0131296	0.0149668	0.0123062	0.0130531	0.0176387	0.0182487
Sulfolobaceae	0.0570736	0.0931269	0.0518155	0.0393419	0.0422391	0.0359734
Acidilobaceae	0.011053	0.0191243	0.00842002	0.00921932	0.00799203	0.0071161
Desulfurococcaceae	0.0688635	0.103105	0.0693032	0.0576892	0.0602212	0.0460582
Pyrodictiaceae	0.0225749	0.0449005	0.0226693	0.0184386	0.0189811	0.013752
Thermoproteaceae	0.121047	0.192074	0.113346	0.091463	0.0892859	0.0685853
Thermofilaceae	0.0151393	0.0141353	0.0110108	0.0102234	0.0103647	0.00995382
Fervidicoccaceae	0.00455517	0.00665192	0.00518155	0.00456402	0.00524477	0.00384182
Archaeoglobaceae	0.0437431	0.0631933	0.0595878	0.0398896	0.0563188	0.0589371
Halobacteriaceae	0.810553	0.70843	2.43015	0.525593	1.66443	0.39872
Methanobacteriaceae	0.0635715	0.0839805	0.0544063	0.0572328	0.0716161	0.0722088
Methanothermaceae	0.00408626	0.00748341	0.00777232	0.00474658	0.00736765	0.00737805
Methanocaldococcaceae	0.0200294	0.0274392	0.0246124	0.0187125	0.0213537	0.0249719
Methanococcaceae	0.0344987	0.0473949	0.031737	0.0292097	0.0341847	0.0444866
Methanocellaceae	0.0541262	0.0773286	0.056997	0.0550421	0.065185	0.062124
Methanosarcinaceae	0.169881	0.243627	0.155446	0.154446	0.205358	0.238062
Methanosaetaceae	0.0728158	0.0889695	0.0790186	0.0718377	0.0875689	0.0837343
Methanocorpusculaceae	0.00817252	0.0191243	0.00906771	0.0088542	0.00836665	0.0098665
Methanomicrobiaceae	0.0581455	0.0914639	0.0589401	0.0554072	0.0634055	0.0573218
Methanoregulaceae	0.038853	0.0573728	0.0356231	0.0387029	0.0412713	0.0384182
Methanospirillaceae	0.027331	0.0490579	0.0246124	0.0260149	0.0295955	0.0270237
Methanopyraceae	0.0144024	0.0274392	0.0174877	0.0151526	0.016827	0.0124859
Picrophilaceae	0.00743565	0.0083149	0.00518155	0.00739372	0.00746131	0.00816387
Thermoplasmataceae	0.0137325	0.0199558	0.0123062	0.0102234	0.0104271	0.0125732
Thermococcaceae	0.0850746	0.142185	0.101688	0.0866251	0.0884118	0.0812895
Cenarchaeaceae	0.0235797	0.0307651	0.0246124	0.0173433	0.0164523	0.0127915
Nitrosopumilaceae	0.0105171	0.0224502	0.0284985	0.0115013	0.00936566	0.0095609
Microviridae	0	0	0	0	3.12189e-05	4.36571e-05
Myoviridae	0.000200964	0.00083149	0.00388616	0	9.36566e-05	0.000130971
#table[7] num of reads per genus
genus	LCT14M-09	LCT14M-12	LCT14M-14	LCT14M-11	LCT14M-21	LCT14M-22
genus_tot	100	100	100	100	100	100
Acaryochloris	1.67941	0.639841	1.41469	0.395406	0.437333	0.432318
Cyanothece	9.20608	2.02321	5.29361	1.45172	1.55281	1.41638
Microcystis	1.13045	0.308667	0.538931	0.206412	0.229431	0.200427
Synechococcus	2.73837	3.90978	2.02099	0.717486	0.821916	0.627381
Synechocystis	0.758801	0.252399	0.474083	0.156084	0.169988	0.138854
Thermosynechococcus	0.448666	0.227481	0.446381	0.118651	0.117567	0.101639
Anabaena	0.476277	0.183271	0.456454	0.0847781	0.077543	0.0812922
Nostoc	1.73879	0.561066	1.5148	0.354028	0.336679	0.351799
Trichormus	0.50656	0.134238	0.496748	0.09902	0.0926757	0.0911033
Gloeobacter	0.322961	0.299021	0.303463	0.136165	0.132304	0.107729
Prochlorococcus	0.211804	0.172821	0.18573	0.12683	0.119743	0.111547
Trichodesmium	1.24351	0.344035	1.07534	0.39098	0.267741	0.239865
Acetobacter	0.087643	0.0779705	0.0768102	0.0773684	0.0677182	0.0500223
Acidiphilium	0.39855	0.335997	0.33935	0.326699	0.307205	0.226236
Gluconacetobacter	0.27047	0.259634	0.229801	0.248657	0.205397	0.168094
Gluconobacter	0.0843178	0.0884202	0.0629592	0.0757325	0.0617838	0.0445126
Granulibacter	0.175761	0.144688	0.135992	0.148193	0.124886	0.0890734
Azospirillum	1.68826	1.29415	1.30514	1.35703	1.15283	0.700118
Magnetospirillum	0.583158	0.432455	0.393495	0.395791	0.378121	0.240203
Rhodospirillum	2.29	1.42276	1.41532	1.60876	1.37378	0.935972
Tistrella	0.634937	0.493545	0.546486	0.489519	0.461862	0.317194
Zymomonas	0.0949466	0.089224	0.0887725	0.0951708	0.0733559	0.0637482
Novosphingobium	0.28668	0.366542	0.418679	0.432647	0.282643	0.340828
Sphingobium	0.321001	0.396283	0.333054	0.353258	0.275027	0.251271
Sphingomonas	0.182411	0.217031	0.188248	0.209876	0.161548	0.133924
Sphingopyxis	0.131108	0.134238	0.144177	0.177158	0.124985	0.118748
Erythrobacter	0.190546	0.288571	0.469046	0.476528	0.210705	0.538984
Agrobacterium	0.420401	0.478273	0.458343	0.429857	0.350295	0.327779
Rhizobium	0.335371	0.409144	0.362645	0.327372	0.294611	0.256636
Candidatus Liberibacter	0.0370523	0.0409948	0.0409235	0.0358935	0.0276939	0.0188973
Sinorhizobium	0.679114	0.79337	0.687515	0.673413	0.619157	0.524581
Azorhizobium	0.219048	0.239538	0.194544	0.188898	0.169263	0.122422
Starkeya	0.291134	0.304648	0.295908	0.238841	0.22798	0.155141
Xanthobacter	0.255507	0.273299	0.218468	0.218056	0.196759	0.141029
Bartonella	0.155869	0.176037	0.13914	0.127504	0.0982475	0.0800839
Beijerinckia	0.17873	0.186486	0.168731	0.147231	0.123106	0.0905717
Methylocella	0.215485	0.228285	0.224764	0.196019	0.153207	0.117927
Bradyrhizobium	0.809629	0.920374	0.773139	0.749627	0.628685	0.516075
Nitrobacter	0.253844	0.273299	0.219728	0.235858	0.194187	0.152483
Oligotropha	0.145894	0.188898	0.145436	0.118458	0.109226	0.0813889
Rhodopseudomonas	0.712604	0.850441	0.698847	0.658209	0.554835	0.461606
Brucella	0.0911463	0.080382	0.0824766	0.0822761	0.0681468	0.0556286
Ochrobactrum	0.112048	0.142276	0.103253	0.096518	0.0854555	0.0763141
Candidatus Hodgkinia	0.00142509	0.00482292	0.00314796	0.00192459	0.00161548	0.00217488
Chelativorans	0.312748	0.318313	0.342498	0.259915	0.240278	0.193419
Mesorhizobium	0.480552	0.52811	0.546486	0.499142	0.414321	0.362528
Parvibaculum	0.736356	0.813466	0.692551	0.624144	0.434927	0.295977
Hyphomicrobium	0.800188	0.829542	0.667997	0.587288	0.422893	0.340103
Pelagibacterium	0.356272	0.345642	0.359497	0.299273	0.255114	0.210287
Rhodomicrobium	0.920192	1.13821	0.901576	0.394444	0.388539	0.190278
Methylobacterium	1.32296	1.49671	1.23211	1.21124	1.03912	0.794895
Anaplasma	0.036696	0.049033	0.0352572	0.0363747	0.0292435	0.0211205
Ehrlichia	0.0311144	0.0450139	0.0251837	0.0336803	0.0262763	0.0202989
Neorickettsia	0.0152603	0.0249184	0.0214061	0.0198232	0.0148031	0.0129043
Wolbachia	0.0458998	0.0538559	0.0604408	0.0495581	0.035046	0.0291434
Candidatus Midichloria	0.0222076	0.0192917	0.0264429	0.0295424	0.0230123	0.0144509
Orientia	0.0146072	0.0152726	0.00944388	0.0175137	0.0123634	0.00884451
Rickettsia	0.057063	0.0618941	0.0522561	0.0600471	0.0506733	0.0395345
Asticcacaulis	0.144468	0.163175	0.132844	0.181777	0.113677	0.102219
Brevundimonas	0.18443	0.193721	0.174397	0.239226	0.141832	0.130493
Caulobacter	0.472773	0.541775	0.465269	0.585652	0.36912	0.316856
Phenylobacterium	0.273558	0.30304	0.273243	0.330067	0.226991	0.184865
Candidatus Pelagibacter	0.11282	0.100477	0.100105	0.0894933	0.0853566	0.060655
Candidatus Puniceispirillum	0.298794	0.249184	0.266947	0.311591	0.272357	0.224738
Micavibrio	0.479483	0.241146	0.377126	0.454106	0.319733	0.293222
Dinoroseobacter	0.851491	0.876967	1.52172	1.77322	1.80195	2.807
Jannaschia	0.660529	0.651898	1.03253	1.22866	1.06242	2.044
Ketogulonicigenium	0.181758	0.193721	0.307241	0.339978	0.332921	0.487753
Paracoccus	0.415057	0.439689	0.595594	0.69901	0.69637	0.84656
Pseudovibrio	0.437443	0.402714	0.43253	0.417443	0.359362	0.318838
Rhodobacter	1.03651	1.17518	1.80441	2.04285	2.0813	2.82208
Roseobacter	0.791518	0.758806	1.35299	1.66178	1.56441	2.79187
Ruegeria	1.04275	1.04738	1.79308	2.17796	2.12363	3.78033
Phaeobacter	0.38614	0.356896	0.680589	0.780516	0.774968	1.44272
Hirschia	0.460126	0.358504	0.426234	0.77022	0.391869	0.412599
Hyphomonas	1.31785	0.832757	1.25981	2.86244	1.26723	1.50275
Maricaulis	0.519801	0.560262	0.606297	0.750493	0.455499	0.382006
Parvularcula	0.715929	0.76604	0.785101	1.18603	0.573528	0.516027
Magnetococcus	0.136809	0.189701	0.147954	0.164456	0.177406	0.150502
Achromobacter	0.0804582	0.116554	0.0881429	0.0816987	0.0821916	0.06109
Bordetella	0.191259	0.228285	0.198322	0.187455	0.174604	0.131798
Pusillimonas	0.0613382	0.0795782	0.0610704	0.0656284	0.0661028	0.0501672
Taylorella	0.0236921	0.0305452	0.0239245	0.0286763	0.0280566	0.0255669
Advenella	0.0449497	0.0651094	0.0491082	0.0507129	0.04253	0.0334448
Acidovorax	0.150109	0.217835	0.151102	0.164071	0.155877	0.111692
Alicycliphilus	0.0609819	0.0940469	0.050997	0.064185	0.0655753	0.0431593
Comamonas	0.0438215	0.0683247	0.0421827	0.0467675	0.0412771	0.0361514
Delftia	0.0752328	0.109319	0.078699	0.0774646	0.0740153	0.0568369
Polaromonas	0.133186	0.163175	0.131585	0.129525	0.131546	0.104926
Ramlibacter	0.0737484	0.0811858	0.0661072	0.0685153	0.0634982	0.0505056
Albidiferax	0.0611601	0.0844011	0.0749215	0.0685153	0.0779716	0.0657781
Variovorax	0.134849	0.164783	0.128437	0.131834	0.126568	0.100818
Verminephrobacter	0.0886524	0.121377	0.0856245	0.103543	0.0964012	0.0712878
Burkholderia	1.61207	2.21131	1.60294	1.59134	1.45324	1.11054
Cupriavidus	0.338874	0.464608	0.321092	0.349794	0.331964	0.256346
Polynucleobacter	0.0279674	0.0409948	0.03085	0.0304085	0.0356394	0.0288051
Ralstonia	0.353482	0.461393	0.613852	0.228737	1.07185	0.202506
Candidatus Zinderia	0.000712545	0	0	0.00153967	0.000857193	0.00115994
Collimonas	0.0561723	0.0739514	0.064848	0.0531186	0.0540032	0.0412744
Herbaspirillum	0.0673355	0.0844011	0.0654776	0.0656284	0.0640587	0.0494423
Herminiimonas	0.0259485	0.0345642	0.0314796	0.024346	0.0277269	0.0224254
Janthinobacterium	0.0282049	0.0434063	0.0270725	0.0309859	0.0314194	0.0261469
Leptothrix	0.0738077	0.108516	0.0812174	0.0887235	0.0929395	0.0700312
Methylibium	0.0947684	0.114142	0.0831062	0.0921877	0.0846973	0.0627332
Thiomonas	0.0516595	0.0940469	0.0623296	0.0638001	0.0654764	0.0580935
Rubrivivax	0.135799	0.147099	0.155509	0.16436	0.138008	0.134794
Aromatoleum	0.0952435	0.127004	0.104512	0.108258	0.120732	0.085062
Azoarcus	0.0775486	0.107712	0.10766	0.0988275	0.0981486	0.0769424
Dechloromonas	0.0592006	0.106908	0.0894021	0.0766948	0.0779716	0.0653914
Azospira	0.0554003	0.0868125	0.0560337	0.0632227	0.0706525	0.0526321
Thauera	0.0867523	0.110123	0.0906613	0.115379	0.131118	0.101446
Candidatus Accumulibacter	0.134612	0.167195	0.152991	0.172635	0.192605	0.165678
Candidatus Tremblaya	0.0019595	0.00160764	0.00188878	0.00269442	0.00174735	0.00169157
Chromobacterium	0.0644259	0.0819896	0.0679959	0.0686115	0.0689711	0.0559669
Laribacter	0.0488687	0.0618941	0.0547745	0.0587961	0.062707	0.0442709
Neisseria	0.0298675	0.049033	0.0358867	0.0427258	0.0397606	0.0314633
Pseudogulbenkiania	0.057538	0.0610903	0.0768102	0.080159	0.0768177	0.0571752
Gallionella	0.0427527	0.0643056	0.0541449	0.0535035	0.061553	0.0471224
Sideroxydans	0.0439403	0.057875	0.0642184	0.0596622	0.0795541	0.0546137
Methylobacillus	0.0337865	0.0474254	0.0333684	0.0414748	0.0486622	0.0360547
Methylotenera	0.0526095	0.0699323	0.0679959	0.0661096	0.0723669	0.0572719
Methylovorus	0.0312332	0.0434063	0.0459602	0.0390691	0.044574	0.0364413
Nitrosomonas	0.17208	0.219443	0.20021	0.215458	0.254751	0.198929
Nitrosospira	0.0530846	0.0755591	0.0572929	0.0627415	0.0768177	0.0551453
Thiobacillus	0.0648416	0.102085	0.0931796	0.0976728	0.146316	0.0919733
Acidithiobacillus	0.159788	0.208993	0.182582	0.204776	0.226596	0.17457
Acinetobacter	0.0733921	0.114946	0.0881429	0.0936312	0.0819938	0.0898951
Moraxella	0.0168636	0.0233108	0.016999	0.0200157	0.019155	0.018414
Psychrobacter	0.0666229	0.0659132	0.0780694	0.0852592	0.0790266	0.0789723
Azotobacter	0.0804582	0.1053	0.0919204	0.10412	0.0986431	0.0897017
Cellvibrio	0.0868711	0.104497	0.103883	0.137319	0.129766	0.158331
Pseudomonas	0.95962	1.25798	1.01175	1.03206	1.02171	0.898322
Vibrio	0.258476	0.323939	0.260651	0.298022	0.293951	0.284909
Aliivibrio	0.0400213	0.0530521	0.0428123	0.0446504	0.0460906	0.0455758
Photobacterium	0.0442371	0.0643056	0.0472194	0.0592773	0.0620476	0.0597851
Actinobacillus	0.0191793	0.0281337	0.0195174	0.0218441	0.0236387	0.0195256
Aggregatibacter	0.0141915	0.017684	0.016999	0.0145306	0.014836	0.0154658
Gallibacterium	0.0121133	0.0217031	0.0144806	0.0165514	0.0161548	0.0160458
Haemophilus	0.0415057	0.0586788	0.0459602	0.0561979	0.0556516	0.0560153
Histophilus	0.00991625	0.0080382	0.0113327	0.00798704	0.00919834	0.00865119
Basfia	0.00860991	0.0233108	0.0100735	0.00894933	0.0080774	0.00763625
Pasteurella	0.0135383	0.00884202	0.0107031	0.012991	0.0135832	0.0126143
Aeromonas	0.0858023	0.119769	0.0975868	0.0959407	0.0968958	0.0870436
Oceanimonas	0.0770736	0.0956546	0.0736623	0.0849705	0.0960056	0.0848687
Tolumonas	0.0320645	0.0417986	0.0453306	0.0447466	0.0465192	0.0453342
Alcanivorax	0.0846147	0.104497	0.0912909	0.136742	0.14658	0.142382
Kangiella	0.0912651	0.106104	0.129696	0.152139	0.154855	0.138177
Chromohalobacter	0.172495	0.139061	0.180693	0.128659	0.186275	0.12508
Halomonas	0.159907	0.150314	0.164953	0.148193	0.198704	0.166258
Candidatus Portiera	0.00160323	0.00160764	0.00377755	0.00346426	0.00303314	0.00333482
Hahella	0.17677	0.227481	0.21658	0.243845	0.258971	0.26751
Marinomonas	0.182649	0.221854	0.207136	0.251351	0.239454	0.253253
Alkalilimnicola	0.215485	0.215424	0.311648	0.268865	0.462719	0.235225
Halorhodospira	0.166023	0.167998	0.205247	0.205738	0.298567	0.173024
Thioalkalivibrio	0.310551	0.441297	0.470305	0.510497	0.80675	0.48176
Allochromatium	0.215248	0.553028	0.259392	0.307453	0.798343	0.628782
Nitrosococcus	0.370998	0.459785	0.450158	0.488653	0.748725	0.472432
Thiocystis	0.293212	0.750768	0.32487	0.397042	1.05174	0.841002
Halothiobacillus	0.0571817	0.0779705	0.0591817	0.083912	0.114073	0.079359
Alteromonas	0.13378	0.17684	0.158657	0.197751	0.171241	0.190423
Glaciecola	0.115848	0.135846	0.13914	0.182355	0.161053	0.179838
Marinobacter	0.32308	0.310274	0.357608	0.39608	0.447653	1.40077
Saccharophagus	0.0864554	0.114142	0.0906613	0.141842	0.136722	0.148327
Colwellia	0.0694137	0.0900278	0.0824766	0.105756	0.100226	0.105216
Ferrimonas	0.0722639	0.0771667	0.0698847	0.10133	0.103753	0.0963231
Idiomarina	0.066326	0.0731476	0.0805878	0.0868951	0.0932362	0.0830321
Pseudoalteromonas	0.10231	0.119769	0.12277	0.14598	0.128777	0.136486
Psychromonas	0.0659104	0.066717	0.0761806	0.0841045	0.0928076	0.0863669
Shewanella	0.437324	0.644663	0.486675	0.577472	0.551472	0.534006
Teredinibacter	0.116264	0.127807	0.132214	0.194672	0.166889	0.185348
Candidatus Carsonella	0.00451278	0.0080382	0.00251837	0.00375294	0.0028683	0.0029965
Buchnera	0.0155572	0.0289375	0.0251837	0.0203044	0.0200781	0.0186556
Candidatus Blochmannia	0.00866929	0.0136649	0.0107031	0.0145306	0.0130227	0.0120343
Candidatus Hamiltonella	0.011282	0.0136649	0.0151102	0.013857	0.0132206	0.011841
Candidatus Moranella	0.00368148	0.00321528	0.00566633	0.00510016	0.00379143	0.00367313
Candidatus Riesia	0.00243453	0.00723438	0.00188878	0.00336803	0.0038244	0.00401145
Citrobacter	0.0252953	0.0361719	0.0264429	0.0206893	0.0198473	0.0160941
Cronobacter	0.0264235	0.0498368	0.0214061	0.0219403	0.0221222	0.0198639
Dickeya	0.0687012	0.110123	0.0805878	0.0718833	0.0694656	0.0578518
Edwardsiella	0.0358647	0.0594827	0.0415531	0.033969	0.0363648	0.0304967
Enterobacter	0.0749953	0.110927	0.0742919	0.0729418	0.0632674	0.0571269
Erwinia	0.0675136	0.0988698	0.0635888	0.0573527	0.0577946	0.0481374
Escherichia	0.0817645	0.108516	0.0799582	0.0817949	0.0756638	0.06022
Klebsiella	0.0502938	0.0827934	0.044701	0.0452278	0.0422332	0.0336865
Pantoea	0.0833677	0.106104	0.0667368	0.0716909	0.0688062	0.0541787
Pectobacterium	0.0400213	0.0514445	0.0453306	0.0396465	0.0394638	0.0338798
Photorhabdus	0.0343209	0.0570712	0.0333684	0.0340652	0.0342218	0.0292884
Proteus	0.0152603	0.0273299	0.0163694	0.0169364	0.0183637	0.0159008
Rahnella	0.0330146	0.0554636	0.0384051	0.030216	0.0301007	0.0266785
Salmonella	0.0355085	0.0562674	0.0377755	0.0310821	0.0284522	0.0266302
Serratia	0.0411495	0.0538559	0.0472194	0.0411862	0.0401232	0.0343148
Shigella	0.00617539	0.0112535	0.00503674	0.00577376	0.00603332	0.00512305
Sodalis	0.0157354	0.0217031	0.0176286	0.0137608	0.0166823	0.0123243
Wigglesworthia	0.00712545	0.0104497	0.0100735	0.00789081	0.00702239	0.00686296
Xenorhabdus	0.0331333	0.0506406	0.0321092	0.0350275	0.0349471	0.0304967
Yersinia	0.0391306	0.0498368	0.0465898	0.0392616	0.0405518	0.0363447
Providencia	0.0176355	0.0281337	0.0270725	0.0219403	0.0204737	0.0195256
Coxiella	0.0439996	0.0570712	0.0673664	0.0695738	0.0782353	0.0627332
Legionella	0.146072	0.182467	0.173138	0.20237	0.214034	0.158138
Dichelobacter	0.0216732	0.0265261	0.0314796	0.0341614	0.0346833	0.0309316
Francisella	0.044059	0.0562674	0.0333684	0.0644737	0.0560472	0.0720127
Thioalkalimicrobium	0.0341428	0.0361719	0.0371459	0.0487883	0.0698612	0.0503122
Thiomicrospira	0.0365179	0.0385833	0.0384051	0.0587961	0.0738505	0.0649081
Methylophaga	0.126833	0.148707	0.163064	0.217767	0.274697	0.21251
Methylococcus	0.115729	0.172821	0.156139	0.174656	0.236157	0.162874
Methylomicrobium	0.150109	0.208189	0.198322	0.307068	0.317392	0.258279
Methylomonas	0.0965498	0.1262	0.098846	0.143382	0.18123	0.138371
Pseudoxanthomonas	0.145062	0.184075	0.173767	0.195249	0.189802	0.168384
Stenotrophomonas	0.111454	0.157549	0.118363	0.131161	0.121721	0.0957431
Xylella	0.0446528	0.0458177	0.0434419	0.0525412	0.0438817	0.0376496
Xanthomonas	0.261207	0.372972	0.265058	0.327372	0.2594	0.22005
Frateuria	0.0866336	0.0932431	0.0994755	0.123751	0.119875	0.114157
Anaeromyxobacter	0.452763	0.680835	0.534524	0.583246	0.466676	0.372485
Myxococcus	0.271658	0.314294	0.260651	0.290324	0.223365	0.186025
Corallococcus	0.172673	0.270887	0.190766	0.193998	0.132964	0.116767
Stigmatella	0.200463	0.299021	0.219728	0.232683	0.169329	0.146925
Haliangium	0.479661	0.927608	0.572299	0.732209	0.467236	0.410279
Sorangium	0.475149	0.674405	0.508081	0.725954	0.41864	0.394088
Bacteriovorax	0.0631196	0.0723438	0.0761806	0.112781	0.0939286	0.133876
Bdellovibrio	0.0703044	0.0779705	0.0944388	0.105371	0.0875326	0.119038
Desulfarculus	0.0738077	0.0948507	0.0717735	0.120479	0.171439	0.193999
Desulfatibacillum	0.0922152	0.199347	0.127807	0.303122	0.667556	1.1148
Desulfobacterium	0.113354	0.215424	0.117104	0.361534	0.815685	1.67316
Desulfococcus	0.0727983	0.169606	0.0969572	0.250966	0.584573	1.01736
Desulfobulbus	0.073689	0.111731	0.0843653	0.139821	0.242487	0.495969
Desulfotalea	0.0608632	0.100477	0.0604408	0.11663	0.234706	0.572719
Desulfurivibrio	0.0679886	0.102889	0.0774398	0.111049	0.162669	0.209514
Desulfobacca	0.0476217	0.0691285	0.0761806	0.0862215	0.170713	0.161763
Syntrophus	0.0564098	0.0779705	0.0831062	0.105756	0.192275	0.20642
Desulfomonile	0.144943	0.206582	0.121511	0.181007	0.347328	0.346048
Syntrophobacter	0.0888899	0.142276	0.104512	0.162916	0.341262	0.36045
Desulfohalobium	0.0755891	0.0827934	0.0661072	0.124425	0.165438	0.307625
Desulfomicrobium	0.0830115	0.101281	0.0755511	0.125098	0.158086	0.240252
Desulfovibrio	0.616648	0.72183	0.554671	1.02359	0.871666	1.22146
Lawsonia	0.0153197	0.0200955	0.0125918	0.0220365	0.0239025	0.0209755
Geobacter	0.412504	0.62296	0.519413	0.543985	0.688623	0.688132
Pelobacter	0.132415	0.192917	0.168731	0.211608	0.250267	0.298249
Hippea	0.0202481	0.0241146	0.0239245	0.0292537	0.0341888	0.036828
Arcobacter	0.0459591	0.0651094	0.0516266	0.0586999	0.0649159	0.073656
Campylobacter	0.0411495	0.0626979	0.0365163	0.0475373	0.0464862	0.0451892
Sulfurospirillum	0.0236327	0.0241146	0.0195174	0.0263668	0.0284192	0.0309316
Helicobacter	0.0855647	0.117358	0.0849949	0.100175	0.0882909	0.0880585
Sulfuricurvum	0.0170417	0.0289375	0.0176286	0.0216516	0.0200781	0.0174957
Sulfurimonas	0.0235734	0.0305452	0.03085	0.0291575	0.026606	0.0288051
Wolinella	0.0159135	0.0233108	0.016999	0.0137608	0.0220562	0.0167707
Nitratifractor	0.0181699	0.0297413	0.0195174	0.0212667	0.0227486	0.0226671
Nautilia	0.00872867	0.0104497	0.00944388	0.0114513	0.0133195	0.0107294
Nitratiruptor	0.0118757	0.0168802	0.0107031	0.0193421	0.0181659	0.0147409
Sulfurovum	0.0165073	0.0208993	0.0157398	0.0238649	0.0234409	0.0353781
Acetohalobium	0.0239296	0.031349	0.0201469	0.02935	0.0344526	0.0349914
Halanaerobium	0.0542722	0.0417986	0.044701	0.0479222	0.0613552	0.0680979
Halothermothrix	0.0243453	0.0361719	0.0289612	0.0298311	0.0429586	0.0406944
Alkaliphilus	0.0385962	0.0506406	0.0459602	0.0519638	0.066894	0.0736076
Candidatus Arthromitus	0.00718483	0.0168802	0.00944388	0.00866064	0.00952803	0.0100045
Clostridium	0.2925	0.449335	0.328017	0.326987	0.350757	0.424343
Anaerococcus	0.00748172	0.0104497	0.0107031	0.00894933	0.0108798	0.00937615
Finegoldia	0.00676917	0.0128611	0.0113327	0.0113551	0.0110446	0.0100045
Sulfobacillus	0.0409119	0.0458177	0.0434419	0.0378181	0.0389693	0.0327682
Thermaerobacter	0.0665635	0.101281	0.0679959	0.068804	0.0653445	0.0478474
Symbiobacterium	0.0600913	0.0900278	0.0661072	0.0614906	0.0603991	0.0506989
Butyrivibrio	0.0181699	0.040191	0.0264429	0.023095	0.0198803	0.0228121
Cellulosilyticum	0.0206638	0.0233108	0.0245541	0.020978	0.0247927	0.0268719
Roseburia	0.0159729	0.0192917	0.0151102	0.0171288	0.0175725	0.0140159
Candidatus Desulforudis	0.0295706	0.0442101	0.033998	0.0418598	0.0554868	0.0412261
Desulfitobacterium	0.0448903	0.0779705	0.0428123	0.0445542	0.0549922	0.0553386
Desulfosporosinus	0.0801019	0.133434	0.0749215	0.0849705	0.106226	0.105409
Desulfotomaculum	0.123151	0.178448	0.134103	0.159356	0.187791	0.185928
Pelotomaculum	0.0248203	0.0257222	0.0251837	0.0298311	0.0381121	0.0318499
Syntrophobotulus	0.0214357	0.0361719	0.0239245	0.0229026	0.0258477	0.0260019
Thermincola	0.0238702	0.0305452	0.0270725	0.0300236	0.0337272	0.0339765
Filifactor	0.00967873	0.0120573	0.0113327	0.00943048	0.0109457	0.0103911
Ethanoligenens	0.0236327	0.0241146	0.0251837	0.0235762	0.022353	0.0230054
Ruminococcus	0.0191199	0.0297413	0.0232949	0.0203044	0.0221222	0.0231987
Eubacterium	0.0488093	0.0683247	0.050997	0.0614906	0.0547614	0.0547103
Acetobacterium	0.0204857	0.0273299	0.0207765	0.0228064	0.0264741	0.0285151
Heliobacterium	0.059735	0.0739514	0.0579225	0.0647624	0.0615201	0.0600267
Oscillibacter	0.0304613	0.0474254	0.0346276	0.0372408	0.035046	0.0325749
Syntrophomonas	0.0201888	0.0297413	0.0283316	0.028099	0.0305622	0.0305933
Syntrophothermus	0.022267	0.0289375	0.0239245	0.0252121	0.0289138	0.0257119
Ammonifex	0.024464	0.0305452	0.0289612	0.0259819	0.0317821	0.0288051
Moorella	0.027908	0.0353681	0.0396643	0.0350275	0.0455301	0.0407911
Carboxydothermus	0.0152603	0.0249184	0.0232949	0.0215554	0.0262763	0.0255669
Tepidanaerobacter	0.0153197	0.0249184	0.0163694	0.0210742	0.0242322	0.0261952
Thermoanaerobacter	0.018348	0.0241146	0.0176286	0.0193421	0.0263752	0.0256636
Caldanaerobacter	0.0105694	0.0104497	0.013851	0.01174	0.0141437	0.0141609
Caldicellulosiruptor	0.0371711	0.057875	0.0327388	0.0461901	0.0517283	0.0559669
Thermoanaerobacterium	0.0228014	0.0329566	0.0302204	0.0270404	0.0279577	0.0314633
Thermosediminibacter	0.0165073	0.0273299	0.0201469	0.0219403	0.0258806	0.024117
Coprothermobacter	0.0107475	0.0208993	0.00881429	0.0173213	0.0151657	0.0147892
Thermodesulfobium	0.0138946	0.0160764	0.0176286	0.0175137	0.020177	0.0214105
Mahella	0.0307582	0.0417986	0.0421827	0.043207	0.0545966	0.053937
Natranaerobius	0.0245828	0.0241146	0.0270725	0.0280027	0.0359032	0.0323332
Acidaminococcus	0.0293925	0.0554636	0.0277021	0.0277141	0.0326393	0.030545
Megasphaera	0.0157947	0.0200955	0.0214061	0.0191496	0.0184296	0.0166741
Selenomonas	0.0355085	0.0538559	0.0333684	0.0416673	0.0400573	0.0378429
Veillonella	0.011757	0.0168802	0.0151102	0.015108	0.0150998	0.0147892
Aerococcus	0.00795675	0.0152726	0.00566633	0.0103928	0.00909943	0.00715294
Carnobacterium	0.0114007	0.0168802	0.0081847	0.0118362	0.0110446	0.00990779
Enterococcus	0.024464	0.0514445	0.0283316	0.0199195	0.0224189	0.0219421
Melissococcus	0.00469092	0.0040191	0.00566633	0.00519638	0.0047805	0.0048814
Tetragenococcus	0.0083724	0.0080382	0.00629592	0.00798704	0.00929725	0.00884451
Lactobacillus	0.189299	0.263653	0.199581	0.170807	0.171109	0.15026
Pediococcus	0.0108069	0.0184879	0.00881429	0.0111626	0.0102863	0.00903784
Lactococcus	0.021317	0.0281337	0.0226653	0.0194383	0.0162867	0.0154658
Streptococcus	0.107357	0.194524	0.137251	0.115668	0.0960056	0.0920699
Leuconostoc	0.0226827	0.0369757	0.0182582	0.0193421	0.0182648	0.0168674
Oenococcus	0.00623477	0.00964584	0.00503674	0.00740966	0.00804443	0.00628299
Weissella	0.0047503	0.00723438	0.00503674	0.00702474	0.00527503	0.00401145
Alicyclobacillus	0.0559941	0.0618941	0.0572929	0.0541771	0.0480028	0.0394378
Kyrpidia	0.0416245	0.0562674	0.0453306	0.0541771	0.0468819	0.0386162
Anoxybacillus	0.0126477	0.0192917	0.0157398	0.0164552	0.0167153	0.0159008
Bacillus	0.337449	0.545794	0.38594	0.337476	0.337602	0.307576
Geobacillus	0.0729171	0.0972622	0.0824766	0.0761174	0.0761913	0.0642315
Lysinibacillus	0.0203669	0.0217031	0.0201469	0.0194383	0.0188253	0.0168674
Oceanobacillus	0.0190606	0.0233108	0.0289612	0.0183798	0.0228145	0.0192356
Halobacillus	0.0331333	0.0345642	0.300315	0.0320444	0.0314854	0.0291917
Brevibacillus	0.0454841	0.0514445	0.0472194	0.045324	0.0438817	0.0385196
Paenibacillus	0.229142	0.346446	0.255614	0.253757	0.235563	0.211302
Exiguobacterium	0.0353897	0.0417986	0.0465898	0.0403201	0.0355735	0.0342181
Listeria	0.0242859	0.0498368	0.0245541	0.0253083	0.0246938	0.0223288
Macrococcus	0.00849116	0.0144688	0.0081847	0.00808327	0.0091324	0.0085062
Staphylococcus	0.0663854	0.0996736	0.0679959	0.0612981	0.0577286	0.0484757
Solibacillus	0.0184074	0.022507	0.0151102	0.0182836	0.019089	0.0157558
Erysipelothrix	0.00819426	0.0112535	0.00755511	0.0100079	0.0108138	0.00952114
Acholeplasma	0.00659104	0.0128611	0.0081847	0.0072172	0.00735208	0.00961781
Candidatus Phytoplasma	0.00825364	0.0104497	0.00692551	0.00750589	0.00847302	0.00729793
Mycoplasma	0.0665042	0.118965	0.064848	0.0716909	0.0618168	0.0547103
Ureaplasma	0.00338459	0.00482292	0.00125918	0.00336803	0.00300018	0.00265819
Mesoplasma	0.0036221	0.0040191	0.00377755	0.00221328	0.00276939	0.00270652
Acidimicrobium	0.0533815	0.0707361	0.0402939	0.0554281	0.0740483	0.0596401
Acidothermus	0.0720858	0.0739514	0.064848	0.043207	0.04464	0.0401628
Frankia	0.69675	0.888221	0.557819	0.583535	0.507293	0.392058
Geodermatophilus	0.111751	0.106104	0.0730327	0.0723645	0.063762	0.0489107
Modestobacter	0.114126	0.116554	0.0856245	0.0843931	0.0691359	0.055387
Blastococcus	0.115195	0.121377	0.0768102	0.07554	0.0694656	0.0536471
Nakamurella	0.110919	0.112535	0.0963276	0.0908405	0.0758286	0.0656814
Actinosynnema	0.120658	0.131826	0.112067	0.0985389	0.0856863	0.0709011
Amycolatopsis	0.146962	0.168802	0.132844	0.122981	0.103819	0.0780541
Pseudonocardia	0.17208	0.184075	0.10829	0.130198	0.109127	0.0851587
Saccharomonospora	0.0627039	0.0683247	0.0428123	0.0535997	0.046783	0.0388579
Saccharopolyspora	0.140074	0.157549	0.105771	0.106237	0.0947528	0.0734626
Thermobispora	0.0745797	0.0884202	0.0579225	0.0573527	0.0518602	0.0413227
Amycolicicoccus	0.0630008	0.0924393	0.0617	0.0527337	0.0500799	0.0392445
Mycobacterium	0.851075	1.18805	0.812803	0.746547	0.680908	0.51622
Corynebacterium	0.241553	0.348858	0.1851	0.199868	0.188582	0.163841
Gordonia	0.186509	0.262849	0.176286	0.152427	0.13425	0.108357
Nocardia	0.144468	0.205778	0.129696	0.12606	0.105435	0.0836121
Rhodococcus	0.308591	0.485507	0.297167	0.265016	0.234937	0.18936
Segniliparus	0.0389524	0.0530521	0.0365163	0.0323331	0.0281225	0.0227638
Tsukamurella	0.0560535	0.0795782	0.0503674	0.0488845	0.0374857	0.0321399
Arcanobacterium	0.0156166	0.0249184	0.0100735	0.0148193	0.012693	0.0120343
Mobiluncus	0.0194168	0.0241146	0.0182582	0.0210742	0.016946	0.0146925
Arthrobacter	0.22457	0.267672	0.164953	0.169364	0.147602	0.122712
Kocuria	0.0441778	0.0506406	0.0352572	0.0342576	0.0253531	0.0245037
Micrococcus	0.0408526	0.0482292	0.0314796	0.0301198	0.0283863	0.0207822
Renibacterium	0.0319458	0.0385833	0.016999	0.0242498	0.0194847	0.0191873
Rothia	0.0432277	0.0426024	0.0377755	0.0338727	0.0288478	0.025132
Beutenbergia	0.100291	0.100477	0.0623296	0.0679379	0.0563769	0.0519072
Brachybacterium	0.0566473	0.0755591	0.0459602	0.0463825	0.0405189	0.0281285
Cellulomonas	0.240781	0.223462	0.142917	0.147423	0.121853	0.0962264
Clavibacter	0.0729171	0.0771667	0.0679959	0.0571602	0.0471786	0.0367796
Leifsonia	0.0305207	0.0337604	0.0207765	0.0219403	0.0195176	0.0159491
Microbacterium	0.0521345	0.0602865	0.0302204	0.0392616	0.0352108	0.0318016
Intrasporangium	0.104744	0.0868125	0.0623296	0.0670719	0.0522888	0.0496839
Isoptericola	0.0672167	0.066717	0.0560337	0.0371445	0.0326722	0.0266302
Xylanimonas	0.0560535	0.066717	0.0421827	0.0408975	0.0328371	0.0273068
Jonesia	0.0364585	0.0361719	0.0251837	0.0231913	0.0229134	0.018124
Kytococcus	0.0599725	0.0618941	0.0396643	0.0413786	0.0349471	0.0294817
Sanguibacter	0.0663854	0.0811858	0.0459602	0.0455165	0.038211	0.0297234
Tropheryma	0.00736296	0.0104497	0.0081847	0.00663983	0.00679161	0.005993
Catenulispora	0.149753	0.192113	0.120252	0.122404	0.102632	0.0861253
Kineococcus	0.185974	0.135042	0.0761806	0.0877612	0.0696304	0.0573685
Kitasatospora	0.144884	0.169606	0.115215	0.120479	0.0940934	0.0820172
Streptomyces	1.23229	1.63497	1.06905	1.0642	0.891942	0.691274
Kribbella	0.131168	0.139061	0.0919204	0.0829497	0.0739823	0.0683396
Nocardioides	0.117689	0.110123	0.09255	0.0830459	0.0723339	0.0678079
Microlunatus	0.108544	0.127004	0.0837357	0.0809289	0.0638938	0.0608967
Propionibacterium	0.11472	0.161568	0.100105	0.104313	0.0925768	0.0818238
Micromonospora	0.118045	0.155941	0.0875133	0.0950746	0.0762902	0.0588184
Salinispora	0.139956	0.161568	0.107031	0.102965	0.0911592	0.0677596
Verrucosispora	0.0919183	0.120573	0.0698847	0.0677455	0.058454	0.0470258
Actinoplanes	0.257229	0.329566	0.197062	0.19727	0.173285	0.145089
Nocardiopsis	0.188765	0.237127	0.146065	0.149252	0.131612	0.102558
Thermobifida	0.0499969	0.0610903	0.0415531	0.0408975	0.0365626	0.0321882
Streptosporangium	0.168101	0.179252	0.12403	0.134914	0.113578	0.085497
Thermomonospora	0.11181	0.135846	0.095698	0.0876649	0.0768836	0.0598817
Stackebrandtia	0.0938778	0.131023	0.0793286	0.0822761	0.071147	0.0602684
Bifidobacterium	0.108782	0.167195	0.111438	0.0893008	0.0778727	0.0676146
Gardnerella	0.0134196	0.0184879	0.0107031	0.0116438	0.0106819	0.0091345
Atopobium	0.00908494	0.0104497	0.00755511	0.00933425	0.00844005	0.0085062
Coriobacterium	0.0211388	0.031349	0.0188878	0.0245385	0.0210672	0.017979
Cryptobacterium	0.0111632	0.0128611	0.0132214	0.010489	0.0110116	0.0113094
Eggerthella	0.0419808	0.0618941	0.0440714	0.0439768	0.0433212	0.0381329
Olsenella	0.019595	0.0377795	0.0188878	0.018861	0.0167482	0.0145959
Slackia	0.0190012	0.0273299	0.0226653	0.0191496	0.0211001	0.0183173
Conexibacter	0.133721	0.189701	0.145436	0.130102	0.134711	0.0904267
Rubrobacter	0.0852085	0.11575	0.0919204	0.0894933	0.0987091	0.066793
Granulicella	0.110682	0.167998	0.112697	0.118939	0.111666	0.0957914
Acidobacterium	0.0594975	0.0739514	0.0604408	0.0702474	0.0693997	0.055532
Terriglobus	0.0992812	0.147099	0.105771	0.110856	0.103621	0.0838054
Candidatus Chloracidobacterium	0.110148	0.173625	0.119622	0.161377	0.126568	0.108502
Candidatus Koribacter	0.100706	0.147903	0.105771	0.114128	0.131183	0.107487
Candidatus Solibacter	0.210201	0.253203	0.272613	0.269923	0.308557	0.21309
Fibrobacter	0.0328958	0.0442101	0.0371459	0.0457089	0.0483984	0.0490556
Akkermansia	0.0708388	0.0787743	0.0805878	0.176292	0.137514	0.178485
Coraliomargarita	0.623833	0.232304	1.10242	1.43747	1.19443	1.32088
Opitutus	0.20551	0.217031	0.328647	0.474218	0.369516	0.293899
Methylacidiphilum	0.0427527	0.0474254	0.0591817	0.103062	0.0735538	0.0657297
Candidatus Protochlamydia	0.0195356	0.0289375	0.0239245	0.0301198	0.0267378	0.0223288
Parachlamydia	0.0289174	0.0353681	0.0302204	0.0404163	0.0420025	0.0337348
Chlamydia	0.0225045	0.0530521	0.0358867	0.0273291	0.0235398	0.0231987
Chlamydophila	0.00736296	0.0200955	0.0107031	0.00808327	0.00784661	0.00594467
Simkania	0.0299863	0.0795782	0.0384051	0.0665907	0.0410134	0.0330582
Waddlia	0.0284424	0.0554636	0.0277021	0.0438806	0.0424311	0.0381329
Aminobacterium	0.0184074	0.0289375	0.0220357	0.0251159	0.0351449	0.0337348
Thermanaerovibrio	0.0238109	0.0377795	0.0220357	0.0308896	0.0326722	0.0329615
Thermovirga	0.0219701	0.0345642	0.0182582	0.0300236	0.041475	0.0430626
Anaerobaculum	0.0189418	0.0337604	0.0220357	0.0294462	0.0365626	0.0323332
Anaerolinea	0.1969	0.306255	0.300315	0.283203	0.517217	0.399695
Chloroflexus	0.235793	0.399498	0.333684	0.35499	0.234673	0.274905
Roseiflexus	0.285612	0.465412	0.356349	0.396754	0.292336	0.27418
Herpetosiphon	0.155632	0.200955	0.15488	0.187647	0.133491	0.117009
Dehalococcoides	0.0269579	0.040191	0.033998	0.0351237	0.0574979	0.0410327
Dehalogenimonas	0.0294518	0.0434063	0.0384051	0.0370483	0.0503106	0.0404045
Sphaerobacter	0.0983312	0.117358	0.133474	0.104698	0.103885	0.0764108
Thermomicrobium	0.0565285	0.0948507	0.0755511	0.0666869	0.067982	0.0482824
Caldilinea	0.415295	0.462196	0.429382	0.516559	0.447916	0.385437
Aquifex	0.0105694	0.0184879	0.0176286	0.01761	0.0163526	0.0153208
Hydrogenobacter	0.0134196	0.0168802	0.0081847	0.0156854	0.0162867	0.0126626
Hydrogenobaculum	0.0104507	0.022507	0.0081847	0.00962293	0.0103852	0.0110677
Thermocrinis	0.0111632	0.0136649	0.00881429	0.0110664	0.0130887	0.00985946
Desulfurobacterium	0.0114007	0.0152726	0.0132214	0.0121249	0.013847	0.0129043
Thermovibrio	0.0168042	0.0192917	0.0151102	0.0179949	0.0188253	0.0157075
Persephonella	0.0159729	0.0208993	0.0214061	0.0174175	0.0211661	0.017834
Sulfurihydrogenibium	0.0201294	0.0281337	0.0144806	0.0213629	0.0249905	0.0208789
Brachyspira	0.0380618	0.0683247	0.0453306	0.0474411	0.0494864	0.0458175
Borrelia	0.0229202	0.031349	0.0207765	0.0281952	0.0304304	0.0275485
Sphaerochaeta	0.0769548	0.129415	0.0944388	0.136165	0.187725	0.17805
Spirochaeta	0.405616	0.466215	0.57041	0.856249	1.35232	1.13862
Treponema	0.146012	0.207385	0.16999	0.234318	0.299886	0.265045
Leptospira	0.0980936	0.144688	0.125289	0.154159	0.155943	0.110967
Turneriella	0.0637727	0.0683247	0.0623296	0.0900707	0.0879612	0.0729793
Bacteroides	0.163529	0.254007	0.18573	0.257414	0.303875	0.347111
Candidatus Azobacteroides	0.0105694	0.0208993	0.0125918	0.0231913	0.0322107	0.0398245
Odoribacter	0.0573598	0.0844011	0.0686255	0.120479	0.163163	0.239285
Paludibacter	0.0460185	0.0683247	0.0610704	0.0855479	0.119381	0.167079
Parabacteroides	0.0473842	0.0393872	0.0610704	0.0840082	0.105995	0.126433
Porphyromonas	0.0427527	0.0731476	0.0528857	0.0797741	0.0868402	0.106666
Tannerella	0.03058	0.0498368	0.0377755	0.0547545	0.0708833	0.0878168
Prevotella	0.0684637	0.103693	0.0900317	0.103254	0.114765	0.130831
Alistipes	0.0422183	0.0699323	0.0503674	0.0819874	0.0962694	0.128318
Blattabacterium	0.0163291	0.0297413	0.0258133	0.0332954	0.0355405	0.0348948
Candidatus Sulcia	0.00480968	0.0080382	0.00566633	0.0120287	0.0110116	0.0104394
Capnocytophaga	0.0533221	0.0787743	0.0724031	0.133855	0.123798	0.172782
Cellulophaga	0.138649	0.176037	0.132844	0.310243	0.258609	0.597319
Croceibacter	0.0461373	0.0643056	0.064848	0.112588	0.103094	0.206082
Maribacter	0.169526	0.196132	0.194544	0.412054	0.330646	0.700795
Flavobacterium	0.167151	0.271691	0.212802	0.376161	0.341855	0.479489
Gramella	0.0689387	0.0956546	0.0906613	0.150984	0.15713	0.204777
Krokinobacter	0.0555785	0.0844011	0.0780694	0.147423	0.130392	0.237207
Lacinutrix	0.0474436	0.0739514	0.0623296	0.101041	0.0876315	0.436039
Muricauda	0.217682	0.159156	0.155509	0.429953	0.301996	0.884935
Robiginitalea	0.192209	0.222658	0.187618	0.466905	0.33813	1.76107
Weeksella	0.0286205	0.040191	0.0402939	0.0639925	0.0625091	0.0694995
Zobellia	0.149278	0.168802	0.165583	0.335552	0.264774	0.526321
Zunongwangia	0.0866336	0.118965	0.129066	0.169652	0.183472	0.238464
Riemerella	0.0230389	0.0393872	0.0277021	0.0457089	0.0413431	0.0522455
Aequorivita	0.0587256	0.0844011	0.0837357	0.136934	0.123897	0.222369
Ornithobacterium	0.0345584	0.0482292	0.0421827	0.100271	0.0754989	0.0839987
Fluviicola	0.111276	0.137453	0.133474	0.210357	0.16946	0.24581
Candidatus Amoebophilus	0.0371711	0.049033	0.0535153	0.0639925	0.0829829	0.0446092
Candidatus Cardinium	0.011282	0.0160764	0.016999	0.0207855	0.0234409	0.0149825
Chitinophaga	0.122023	0.223462	0.163064	0.240766	0.236223	0.210432
Niastella	0.120004	0.213816	0.158657	0.240766	0.24008	0.207
Haliscomenobacter	0.494387	1.47822	1.04009	1.91468	1.93224	1.52807
Saprospira	0.161807	0.298217	0.275132	0.4466	0.407694	0.411874
Pedobacter	0.135977	0.21462	0.180693	0.276371	0.303051	0.28056
Sphingobacterium	0.0926902	0.147099	0.137251	0.177254	0.191187	0.169157
Solitalea	0.0974405	0.168802	0.13851	0.200734	0.21143	0.207532
Cyclobacterium	0.26281	0.386637	0.356349	0.54206	0.641213	0.431013
Belliella	0.165607	0.321528	0.255614	0.382512	0.469577	0.275485
Cytophaga	0.11852	0.201759	0.168731	0.247694	0.284687	0.159636
Dyadobacter	0.130633	0.229089	0.188878	0.255393	0.293655	0.195256
Leadbetterella	0.0757079	0.146295	0.110179	0.168209	0.184758	0.128173
Runella	0.168517	0.316705	0.23169	0.347869	0.374231	0.263837
Spirosoma	0.183302	0.359307	0.258762	0.366249	0.391704	0.258907
Flexibacter	0.121726	0.249184	0.186989	0.280027	0.326558	0.20816
Marivirga	0.866811	0.680835	0.861912	0.891565	1.173	0.818577
Rhodothermus	0.806601	0.245165	0.701366	0.259049	0.596178	0.240928
Salinibacter	3.83373	0.341623	2.32697	0.243075	1.85312	0.30893
Chlorobaculum	0.0467311	0.0635018	0.0579225	0.0585074	0.0672237	0.0649564
Chlorobium	0.14435	0.184879	0.171879	0.209491	0.236816	0.249531
Pelodictyon	0.0458404	0.0755591	0.0572929	0.0741928	0.0808399	0.0753475
Chloroherpeton	0.0853866	0.119769	0.10766	0.140976	0.154888	0.173942
Prosthecochloris	0.035746	0.0498368	0.03085	0.0510016	0.0550582	0.0630715
Ignavibacterium	0.0895431	0.136649	0.100735	0.172732	0.242586	0.272053
Melioribacter	0.0801019	0.0900278	0.122141	0.142323	0.202232	0.267365
Calditerrivibrio	0.0220889	0.0281337	0.0239245	0.0312745	0.0373538	0.0417577
Deferribacter	0.0203669	0.0353681	0.0277021	0.0336803	0.044607	0.0487173
Denitrovibrio	0.036696	0.0474254	0.0472194	0.0519638	0.0623113	0.0744293
Flexistipes	0.0280268	0.0281337	0.0270725	0.0458052	0.0541021	0.0604134
Candidatus Cloacamonas	0.0217326	0.0369757	0.0245541	0.0415711	0.0506403	0.0661647
Thermobaculum	0.0639509	0.0835973	0.0724031	0.0694776	0.0750374	0.0576102
Candidatus Methylomirabilis	0.0608632	0.0900278	0.081847	0.0943048	0.109787	0.0810022
Nitrospira	0.0935809	0.139061	0.116475	0.134625	0.135074	0.112417
Thermodesulfovibrio	0.0181105	0.022507	0.0283316	0.0306009	0.0419365	0.0415161
Leptospirillum	0.0312332	0.049033	0.0232949	0.0382993	0.0375516	0.0343148
Deinococcus	0.283177	0.385833	0.29402	0.286667	0.260916	0.217343
Truepera	0.123686	0.152726	0.183841	0.135683	0.19788	0.17399
Marinithermus	0.0516595	0.0570712	0.0465898	0.0472486	0.0489259	0.0353297
Meiothermus	0.104982	0.125396	0.122141	0.104986	0.10771	0.084772
Oceanithermus	0.0439996	0.0570712	0.0535153	0.0471524	0.0512338	0.0435943
Thermus	0.0928089	0.123788	0.0875133	0.0876649	0.0907965	0.0723027
Desulfurispirillum	0.057538	0.0610903	0.050997	0.0729418	0.0830818	0.0855453
Dictyoglomus	0.023514	0.0369757	0.0327388	0.0304085	0.0368923	0.0353781
Elusimicrobium	0.012232	0.0128611	0.0232949	0.020978	0.0231442	0.0215072
Fervidobacterium	0.0226233	0.0297413	0.0264429	0.0329104	0.0337272	0.0318499
Kosmotoga	0.0131821	0.0217031	0.0195174	0.016359	0.023375	0.0253736
Marinitoga	0.0109851	0.0152726	0.0163694	0.0134721	0.0169131	0.0185107
Petrotoga	0.0210794	0.017684	0.0119622	0.0174175	0.0231442	0.0203472
Thermosipho	0.0145478	0.0217031	0.0182582	0.0168401	0.0209683	0.0229571
Thermotoga	0.0505907	0.0498368	0.0535153	0.0693814	0.080741	0.0703695
Mesotoga	0.0217326	0.0289375	0.0277021	0.0254045	0.0342547	0.0318983
Fusobacterium	0.00991625	0.00562674	0.0113327	0.0135683	0.0111765	0.0151758
Ilyobacter	0.0204263	0.0289375	0.0251837	0.0313708	0.0402881	0.0501189
Leptotrichia	0.00967873	0.0104497	0.00944388	0.0109701	0.00853896	0.00971447
Sebaldella	0.0189418	0.0249184	0.0201469	0.0190534	0.021232	0.0217488
Streptobacillus	0.00712545	0.0112535	0.00881429	0.00567753	0.00695645	0.00584801
Gemmatimonas	0.205925	0.201759	0.234208	0.181873	0.247762	0.180612
Isosphaera	0.165607	0.237127	0.197062	0.273965	0.239882	0.18472
Pirellula	0.22742	0.307863	0.333054	0.389536	0.458071	0.336672
Planctomyces	0.457572	0.50721	0.530117	0.749338	0.671248	0.551791
Rhodopirellula	0.432158	0.386637	0.426234	0.839505	0.610025	0.728875
Phycisphaera	0.752328	0.561066	0.58615	1.14551	0.495721	0.372291
Thermodesulfatator	0.0255328	0.0345642	0.0333684	0.0460939	0.0646192	0.0697895
Thermodesulfobacterium	0.0169823	0.0168802	0.00881429	0.0185723	0.0258477	0.0262919
Caldisericum	0.0116382	0.0144688	0.0119622	0.0137608	0.0186275	0.0202022
Acidianus	0.00635352	0.0080382	0.00566633	0.00336803	0.00392331	0.00492973
Metallosphaera	0.0141321	0.0257222	0.0107031	0.010489	0.0113084	0.0102461
Sulfolobus	0.0278486	0.0546597	0.033998	0.0253083	0.0274302	0.0222804
Acidilobus	0.00979749	0.0184879	0.0081847	0.00971916	0.00844005	0.0078779
Aeropyrum	0.0116382	0.0144688	0.0119622	0.0108739	0.0104182	0.00865119
Desulfurococcus	0.0128852	0.0208993	0.0207765	0.0148193	0.0139129	0.0103911
Ignicoccus	0.00748172	0.0112535	0.00629592	0.00731343	0.00768177	0.00531638
Ignisphaera	0.00688793	0.0104497	0.00440714	0.00606245	0.00804443	0.00584801
Thermogladius	0.0055816	0.0112535	0.0081847	0.00760212	0.00570363	0.00536471
Staphylothermus	0.00908494	0.0152726	0.00629592	0.00769835	0.00959397	0.00802289
Thermosphaera	0.00575974	0.0112535	0.00755511	0.00375294	0.00507722	0.00367313
Hyperthermus	0.0092037	0.0233108	0.0081847	0.00798704	0.00929725	0.00715294
Pyrolobus	0.0107475	0.0200955	0.0132214	0.0111626	0.0104182	0.00773291
Caldivirga	0.0083724	0.022507	0.00944388	0.00837195	0.00890162	0.00700795
Pyrobaculum	0.0603288	0.100477	0.0585521	0.0522525	0.0508381	0.0396312
Thermoproteus	0.0207826	0.0305452	0.0207765	0.0161665	0.0166493	0.0138709
Vulcanisaeta	0.0147259	0.0305452	0.0163694	0.015108	0.0144074	0.0127593
Thermofilum	0.0134196	0.0136649	0.0107031	0.0107777	0.0109457	0.0110194
Fervidicoccus	0.00403775	0.00643056	0.00503674	0.00481147	0.00553879	0.0042531
Aciduliprofundum	0.00777861	0.017684	0.0132214	0.0137608	0.0196495	0.0350397
Archaeoglobus	0.0283236	0.0458177	0.0415531	0.0301198	0.0405848	0.0466874
Ferroglobus	0.00932246	0.0128611	0.0132214	0.0109701	0.0154295	0.0135326
Halalkalicoccus	0.0420995	0.0434063	0.130955	0.0303122	0.0771803	0.023827
Haloarcula	0.0693543	0.0739514	0.190137	0.0446504	0.153965	0.0341215
Halobacterium	0.0271361	0.0361719	0.081847	0.0249234	0.0476401	0.0165774
Haloferax	0.0847334	0.0787743	0.238615	0.068804	0.238629	0.0524871
Halogeometricum	0.0436434	0.0353681	0.160546	0.0417635	0.111534	0.0330099
Halomicrobium	0.0346178	0.0377795	0.114586	0.0263668	0.0855215	0.0179307
Halopiger	0.0341428	0.0417986	0.0736623	0.0269442	0.0582562	0.0192839
Haloquadratum	0.0292737	0.031349	0.0780694	0.0242498	0.0653774	0.0188006
Halorhabdus	0.031827	0.0393872	0.0799582	0.0244423	0.0667621	0.0216521
Halorubrum	0.032302	0.0353681	0.110179	0.0301198	0.0768506	0.0285634
Haloterrigena	0.0409713	0.0506406	0.0994755	0.0319481	0.0693997	0.0238754
Natrialba	0.0369336	0.0498368	0.0692551	0.0278103	0.0579924	0.0229571
Natronomonas	0.0346772	0.0329566	0.130955	0.0233837	0.0708173	0.0174957
Natrinema	0.0306394	0.0265261	0.0755511	0.0236724	0.0516294	0.0186073
Methanobacterium	0.0204857	0.0273299	0.0182582	0.0180911	0.0278258	0.0270652
Methanobrevibacter	0.0137165	0.0184879	0.0151102	0.0154929	0.0162207	0.0170124
Methanosphaera	0.00486906	0.00723438	0.00566633	0.00683228	0.00692348	0.00816789
Methanothermobacter	0.0158541	0.0257222	0.0125918	0.0155892	0.0195176	0.0204922
Methanothermus	0.0036221	0.00723438	0.00755511	0.00500393	0.00778067	0.00816789
Methanocaldococcus	0.0128852	0.0208993	0.0195174	0.012991	0.0160559	0.0185107
Methanotorris	0.00409713	0.00482292	0.00377755	0.00519638	0.00524206	0.00710461
Methanococcus	0.0270173	0.040191	0.0264429	0.0267518	0.029771	0.0430143
Methanothermococcus	0.00290956	0.0040191	0.00377755	0.0032718	0.00454972	0.00473641
Methanocella	0.047978	0.0747552	0.0554041	0.0580263	0.0688392	0.0687746
Methanococcoides	0.0102131	0.0208993	0.013851	0.0165514	0.0173746	0.035813
Methanohalobium	0.0145478	0.0434063	0.0214061	0.0203044	0.019155	0.0236337
Methanohalophilus	0.0274923	0.0361719	0.0188878	0.0182836	0.037189	0.0395345
Methanosalsum	0.0154385	0.0217031	0.016999	0.0168401	0.0241662	0.0298684
Methanosarcina	0.0765985	0.1053	0.0736623	0.0779458	0.10316	0.103138
Methanosaeta	0.0645447	0.0860087	0.0768102	0.0757325	0.0924779	0.0926982
Methanocorpusculum	0.0072442	0.0184879	0.00881429	0.00933425	0.00883568	0.0109227
Methanoculleus	0.0380024	0.0594827	0.0440714	0.0395503	0.0473764	0.0432076
Methanoplanus	0.0131821	0.0281337	0.0125918	0.0183798	0.0190231	0.0193323
Methanoregula	0.0163885	0.0273299	0.0188878	0.0189572	0.0209353	0.0190423
Methanosphaerula	0.017873	0.0281337	0.0151102	0.020978	0.0216936	0.0220871
Methanospirillum	0.0242265	0.0474254	0.0239245	0.0274254	0.0312546	0.0299167
Methanopyrus	0.0127664	0.0265261	0.016999	0.0159741	0.0177703	0.0138226
Picrophilus	0.00659104	0.0080382	0.00503674	0.00779458	0.00787958	0.00903784
Thermoplasma	0.0121726	0.0192917	0.0119622	0.0107777	0.0110116	0.0139192
Pyrococcus	0.0268392	0.0393872	0.0384051	0.0263668	0.0288478	0.0270169
Thermococcus	0.0438809	0.0908316	0.0528857	0.0555243	0.0528492	0.0496839
Candidatus Korarchaeum	0.00831302	0.0136649	0.0100735	0.00846818	0.0122974	0.00971447
Cenarchaeum	0.0209013	0.0297413	0.0239245	0.0182836	0.0173746	0.0141609
Nitrosopumilus	0.00932246	0.0217031	0.0277021	0.0121249	0.00989069	0.0105844
Nanoarchaeum	0.00124695	0.00080382	0.000629592	0.00240573	0.00240673	0.0042531
Chlamydiamicrovirus	0	0	0	0	3.2969e-05	4.83307e-05
#table[7] num of reads per species
species	LCT14M-09	LCT14M-12	LCT14M-14	LCT14M-11	LCT14M-21	LCT14M-22
species_tot	100	100	100	100	100	100
Acidimicrobium ferrooxidans	0.061042	0.0795775	0.0451821	0.0613047	0.0817542	0.0658444
Arcanobacterium haemolyticum	0.0178577	0.028033	0.0112955	0.0163905	0.014014	0.0132863
Mobiluncus curtisii	0.0222033	0.0271287	0.0204731	0.0233086	0.0187096	0.016221
Catenulispora acidiphila	0.171243	0.216125	0.13484	0.135381	0.113313	0.0950849
Corynebacterium aurimucosum	0.0220675	0.0307459	0.0148254	0.0159648	0.0162344	0.0139799
Corynebacterium diphtheriae	0.024444	0.0397888	0.0211791	0.0200092	0.0184184	0.0148337
Corynebacterium efficiens	0.0391782	0.0397888	0.023297	0.0253308	0.0256619	0.0230509
Corynebacterium glutamicum	0.0236971	0.0334587	0.0225911	0.0209671	0.0193284	0.017715
Corynebacterium jeikeium	0.0164318	0.0253201	0.0162373	0.0145812	0.014196	0.0102448
Corynebacterium kroppenstedtii	0.0246477	0.0379802	0.0211791	0.0207542	0.02002	0.0157941
Corynebacterium pseudotuberculosis	0.00916648	0.0162772	0.00423582	0.00883384	0.00771678	0.00650974
Corynebacterium resistens	0.0219996	0.0352673	0.0127075	0.0162841	0.014924	0.0138732
Corynebacterium ulcerans	0.0107961	0.0126601	0.00423582	0.00755666	0.00666118	0.00640303
Corynebacterium urealyticum	0.0202342	0.0307459	0.0218851	0.0158583	0.014924	0.0124325
Corynebacterium variabile	0.0401967	0.0587788	0.0317687	0.0331003	0.0295203	0.0275864
Gordonia bronchialis	0.0530977	0.0587788	0.0607135	0.0444885	0.0395667	0.031695
Gordonia polyisoprenivorans	0.0747578	0.0949504	0.0635373	0.0560895	0.0481571	0.0386316
Gordonia sp. KTR9	0.0733319	0.125696	0.0628314	0.056941	0.0497951	0.0399656
Amycolicicoccus subflavus	0.0720418	0.103993	0.0691851	0.0583246	0.0552915	0.0433271
Mycobacterium avium	0.0645049	0.0976633	0.0642433	0.0511937	0.0459731	0.0363905
Mycobacterium intracellulare	0.0216601	0.0307459	0.0197672	0.0153262	0.0133588	0.0117389
Mycobacterium abscessus	0.023765	0.0415973	0.024709	0.0239472	0.0198744	0.0144068
Mycobacterium chubuense	0.0590729	0.0813861	0.0564776	0.0535352	0.0448811	0.0314282
Mycobacterium gilvum	0.0664061	0.0850033	0.0557717	0.053003	0.0429155	0.0361771
Mycobacterium leprae	0.0116109	0.0171815	0.0134134	0.00894027	0.00822638	0.00731012
Mycobacterium marinum	0.0432522	0.0596831	0.0381224	0.0429984	0.0369459	0.0299341
Mycobacterium rhodesiae	0.0553384	0.0768646	0.0600075	0.0550252	0.0497951	0.0359103
Mycobacterium smegmatis	0.0914611	0.122983	0.0847164	0.0786531	0.067813	0.0547459
Mycobacterium sp. JDM601	0.0472583	0.0669175	0.046594	0.0452335	0.0428427	0.0335092
Mycobacterium sp. JLS	0.0105245	0.0144686	0.0148254	0.00745022	0.00680678	0.00485563
Mycobacterium sp. KMS	0.0019012	0.00452145	0.00211791	0.00212864	0.0013832	0.00122725
Mycobacterium sp. MCS	0.00767268	0.00813861	0.00635373	0.00542802	0.00447719	0.00346831
Mycobacterium sp. MOTT36Y	0.012222	0.0198944	0.00847164	0.00840811	0.00873598	0.00485563
Mycobacterium africanum	0.000950598	0	0.00211791	0.00138361	0.000800798	0.00037351
Mycobacterium bovis	0.0023765	0.00452145	0.00141194	0.00223507	0.002184	0.00117389
Mycobacterium canettii	0.00563569	0.00633003	0.00494179	0.00447013	0.00389479	0.00384182
Mycobacterium tuberculosis	0.0624679	0.0913333	0.0571836	0.0548124	0.0457547	0.033189
Mycobacterium ulcerans	0.0134442	0.0153729	0.0134134	0.0111753	0.0108108	0.00816386
Mycobacterium vanbaalenii	0.0618568	0.0813861	0.0508299	0.0462978	0.0458275	0.0343629
Nocardia cyriacigeorgica	0.0723134	0.114845	0.0656552	0.0577925	0.0513967	0.040179
Nocardia farcinica	0.0844674	0.104898	0.0755388	0.0729058	0.0594411	0.046582
Rhodococcus equi	0.0626037	0.0895247	0.0501239	0.0481072	0.0442259	0.0356969
Rhodococcus erythropolis	0.0660666	0.0976633	0.0529478	0.053003	0.0536535	0.0384182
Rhodococcus jostii	0.103887	0.164581	0.10519	0.0852519	0.0726178	0.0592813
Rhodococcus opacus	0.070548	0.117558	0.0762448	0.0659877	0.0551823	0.0474357
Segniliparus rotundus	0.0445423	0.0596831	0.0409463	0.0357611	0.0310491	0.0251319
Tsukamurella paurometabola	0.0640975	0.0895247	0.0564776	0.0540673	0.0413867	0.0354834
Acidothermus cellulolyticus	0.0824304	0.0831947	0.072715	0.0477879	0.0492855	0.044341
Frankia alni	0.159565	0.231498	0.148254	0.132508	0.113823	0.0862274
Frankia sp. CcI3	0.105788	0.147399	0.0840105	0.089722	0.0709798	0.055813
Frankia sp. EAN1pec	0.183941	0.219742	0.132722	0.145599	0.12831	0.0947648
Frankia sp. EuI1c	0.166151	0.220647	0.142606	0.138361	0.128929	0.0964723
Frankia symbiont of Datisca glomerata	0.101103	0.123888	0.072009	0.0823782	0.0672306	0.0547992
Blastococcus saxobsidens	0.131726	0.136548	0.0861284	0.0835489	0.0766946	0.059228
Geodermatophilus obscurus	0.127788	0.119366	0.0818926	0.0800367	0.0703974	0.0539988
Modestobacter marinus	0.127312	0.125696	0.0946	0.0919571	0.0748018	0.0602952
Nakamurella multipartita	0.126837	0.126601	0.108013	0.100472	0.0837198	0.0725143
Stackebrandtia nassauensis	0.10735	0.147399	0.0889523	0.0909992	0.078551	0.0665381
Kineococcus radiotolerans	0.212662	0.151921	0.0854224	0.0970658	0.0768766	0.0633366
Beutenbergia cavernae	0.114683	0.113036	0.0698911	0.0751408	0.0622439	0.0573071
Cellulomonas fimi	0.091529	0.0723432	0.0522418	0.0558767	0.0439347	0.0363905
Cellulomonas flavigena	0.0899673	0.0868118	0.0585955	0.0558767	0.0479751	0.0358569
Brachybacterium faecium	0.0647765	0.0850033	0.0515358	0.0513001	0.0447355	0.0310547
Kytococcus sedentarius	0.0685789	0.0696303	0.0444761	0.0457657	0.0385839	0.0325487
Intrasporangium calvum	0.119775	0.0976633	0.0698911	0.0741829	0.0577303	0.0548526
Jonesia denitrificans	0.0416905	0.040693	0.0282388	0.0256501	0.0252979	0.0200095
Clavibacter michiganensis	0.083381	0.0868118	0.0762448	0.0632205	0.0520883	0.0406059
Leifsonia xyli	0.0349005	0.0379802	0.023297	0.0242664	0.0215488	0.0176083
Microbacterium testaceum	0.0596161	0.0678217	0.0338866	0.0434242	0.0388751	0.0351099
Arthrobacter arilaitensis	0.0401288	0.0533531	0.024709	0.0302266	0.0262443	0.0242781
Arthrobacter aurescens	0.0145306	0.0171815	0.0112955	0.0135168	0.0101556	0.00784371
Arthrobacter chlorophenolicus	0.0365301	0.0497359	0.0331806	0.0321424	0.0264991	0.0226774
Arthrobacter phenanthrenivorans	0.0412152	0.0479274	0.0352985	0.0284173	0.0255891	0.0179285
Arthrobacter sp. FB24	0.0425732	0.0497359	0.0275328	0.033526	0.0296659	0.0249718
Arthrobacter sp. Rue61a	0.0126973	0.0153729	0.0112955	0.0067052	0.00822638	0.00586944
Kocuria rhizophila	0.0505175	0.0569703	0.0395343	0.0378897	0.0279915	0.0270528
Micrococcus luteus	0.0467151	0.0542574	0.0352985	0.0333131	0.0313403	0.0229442
Renibacterium salmoninarum	0.0365301	0.0434059	0.0190612	0.0268208	0.0215124	0.0211833
Rothia dentocariosa	0.0186725	0.0235115	0.0169433	0.0122397	0.0119028	0.00933775
Rothia mucilaginosa	0.026413	0.0226072	0.0225911	0.0210735	0.0171444	0.0161143
Isoptericola variabilis	0.0768626	0.0750561	0.0628314	0.0410827	0.0360723	0.0294006
Xylanimonas cellulosilytica	0.0640975	0.0750561	0.0473	0.0452335	0.0362543	0.0301476
Sanguibacter keddieii	0.075912	0.0913333	0.0515358	0.0503422	0.0421875	0.0328155
Tropheryma whipplei	0.00841958	0.0117558	0.00917762	0.00734379	0.00749838	0.00661646
Actinoplanes missouriensis	0.134645	0.165485	0.0967179	0.100152	0.0855398	0.0760359
Actinoplanes sp. SE50/110	0.137769	0.187188	0.112955	0.103665	0.0918734	0.071287
Micromonospora aurantiaca	0.0217959	0.0352673	0.0183552	0.0210735	0.017836	0.0137665
Micromonospora sp. L5	0.0195552	0.0244158	0.0176493	0.0151133	0.0133224	0.00928439
Salinispora arenicola	0.0698011	0.0786732	0.0557717	0.0493843	0.0436799	0.0335092
Salinispora tropica	0.0676962	0.0795775	0.048712	0.0516194	0.0442259	0.0310547
Verrucosispora maris	0.105109	0.135643	0.0783627	0.074928	0.0645371	0.0519179
Kribbella flavida	0.149991	0.156442	0.103072	0.0917442	0.0816814	0.075449
Nocardioides sp. JS614	0.129757	0.120271	0.10166	0.0896156	0.0784054	0.0726743
Microlunatus phosphovorus	0.124121	0.142878	0.0938941	0.0895091	0.070543	0.0672318
Propionibacterium acnes	0.0445423	0.0551617	0.0352985	0.0365061	0.0362179	0.0303077
Propionibacterium freudenreichii	0.0389745	0.0614917	0.0388284	0.0360804	0.0283555	0.0259856
Propionibacterium propionicum	0.0452892	0.0651089	0.0367105	0.0405505	0.0352351	0.0318017
Actinosynnema mirum	0.137973	0.148304	0.125663	0.108986	0.0946034	0.078277
Amycolatopsis mediterranei	0.168052	0.189901	0.14896	0.13602	0.114623	0.0861741
Pseudonocardia dioxanivorans	0.196774	0.207082	0.121427	0.144002	0.120484	0.0940178
Saccharomonospora viridis	0.0717023	0.0768646	0.048006	0.0592825	0.0516515	0.0429003
Saccharopolyspora erythraea	0.160176	0.177241	0.118603	0.117501	0.104613	0.081105
Thermobispora bispora	0.0852822	0.0994719	0.0649493	0.0634333	0.0572571	0.0456216
Kitasatospora setae	0.165676	0.190805	0.129193	0.133253	0.103885	0.0905495
Streptomyces coelicolor	0.114004	0.150112	0.0924821	0.0985558	0.0798978	0.0629631
Streptomyces avermitilis	0.101578	0.162772	0.0903642	0.0957886	0.0797522	0.061309
Streptomyces bingchenggensis	0.159021	0.23602	0.15249	0.148366	0.119246	0.090336
Streptomyces cattleya	0.206823	0.244158	0.18567	0.171355	0.137519	0.100207
Streptomyces flavogriseus	0.0730603	0.0913333	0.0649493	0.0596018	0.0488851	0.0411928
Streptomyces griseus	0.105109	0.146495	0.0825985	0.0894027	0.0729454	0.0605086
Streptomyces hygroscopicus	0.136479	0.188092	0.105896	0.112924	0.0951494	0.0744885
Streptomyces scabiei	0.122627	0.168198	0.107307	0.102813	0.0881242	0.0664314
Streptomyces sp. SirexAA-E	0.0770663	0.114845	0.0684791	0.0636462	0.0503047	0.0406592
Streptomyces violaceusniger	0.159429	0.178145	0.139076	0.119629	0.107562	0.0813184
Nocardiopsis alba	0.0989301	0.135643	0.0825985	0.0731186	0.0636271	0.0497302
Nocardiopsis dassonvillei	0.0994733	0.117558	0.0734209	0.0801431	0.0714166	0.0539455
Thermobifida fusca	0.0571717	0.068726	0.046594	0.0452335	0.0403675	0.0355368
Streptosporangium roseum	0.192225	0.201657	0.139076	0.149217	0.125398	0.0943913
Thermomonospora curvata	0.127855	0.152825	0.107307	0.0969594	0.0848846	0.0661112
Bifidobacterium adolescentis	0.0134442	0.0189901	0.0141194	0.0113882	0.00873598	0.00709669
Bifidobacterium animalis	0.0184009	0.0271287	0.0197672	0.0145812	0.0138684	0.0121124
Bifidobacterium bifidum	0.0197589	0.0316501	0.0190612	0.0156455	0.013832	0.0130728
Bifidobacterium breve	0.00801218	0.0153729	0.0070597	0.00585375	0.00564199	0.00426868
Bifidobacterium dentium	0.0133763	0.0180858	0.0169433	0.0113882	0.00960958	0.00779035
Bifidobacterium longum	0.0399251	0.0614917	0.0395343	0.0285237	0.0252251	0.0207031
Gardnerella vaginalis	0.0153454	0.0207987	0.0120015	0.0128782	0.0117936	0.0100848
Atopobium parvulum	0.0103887	0.0117558	0.00847164	0.0103239	0.00931838	0.0093911
Coriobacterium glomerans	0.0241724	0.0352673	0.0211791	0.0271401	0.0232595	0.0198494
Cryptobacterium curtum	0.0127652	0.0144686	0.0148254	0.0116011	0.0121576	0.0124859
Eggerthella lenta	0.0246477	0.0316501	0.0254149	0.0230957	0.0238783	0.0180885
Eggerthella sp. YY7918	0.0189441	0.0271287	0.0155313	0.0181998	0.0172536	0.0161676
Olsenella uli	0.022407	0.0425016	0.0211791	0.0208606	0.0184912	0.0161143
Slackia heliotrinireducens	0.021728	0.0307459	0.0254149	0.0211799	0.0232959	0.0202229
Rubrobacter xylanophilus	0.0974363	0.130218	0.103072	0.0989816	0.108981	0.0737415
Conexibacter woesei	0.15291	0.213412	0.163079	0.143896	0.14873	0.0998338
Aquifex aeolicus	0.0120862	0.0207987	0.0197672	0.019477	0.0180544	0.0169147
Hydrogenobacter thermophilus	0.0153454	0.0189901	0.00917762	0.0173484	0.0179816	0.0139799
Hydrogenobaculum sp. Y04AAS1	0.0118146	0.0253201	0.00917762	0.0106432	0.011102	0.0120057
Thermocrinis albus	0.0127652	0.0153729	0.00988359	0.0122397	0.0144508	0.0108851
Persephonella marina	0.0182651	0.0235115	0.024003	0.0192642	0.0233687	0.0196893
Sulfurihydrogenibium azorense	0.0100492	0.0180858	0.00847164	0.0104303	0.0121212	0.0114187
Sulfurihydrogenibium sp. YO3AOP1	0.00937018	0.0117558	0.00635373	0.0090467	0.0103012	0.00779035
Desulfurobacterium thermolithotrophum	0.0130368	0.0171815	0.0148254	0.0134104	0.015288	0.0142467
Thermovibrio ammonificans	0.0192157	0.021703	0.0169433	0.0199027	0.0207844	0.0173415
Rhodothermus marinus	0.922352	0.275808	0.786451	0.286514	0.65822	0.265992
Salinibacter ruber	4.38389	0.384323	2.60927	0.268847	2.04597	0.341068
Bacteroides fragilis	0.0361227	0.0587788	0.0416523	0.0452335	0.0544179	0.0594414
Bacteroides helcogenes	0.0207095	0.0361716	0.0183552	0.0321424	0.0378195	0.0393252
Bacteroides salanitronis	0.0346289	0.0479274	0.0402403	0.0455528	0.0543815	0.0559731
Bacteroides thetaiotaomicron	0.0361906	0.0578746	0.0367105	0.0548124	0.0656291	0.0736348
Bacteroides vulgatus	0.0329993	0.0415973	0.0324746	0.0464043	0.0542723	0.0603485
Odoribacter splanchnicus	0.0655913	0.0949504	0.0769508	0.133253	0.180143	0.264178
Paludibacter propionicigenes	0.0526224	0.0768646	0.0684791	0.0946179	0.131804	0.18446
Parabacteroides distasonis	0.0541841	0.0443102	0.0684791	0.0929149	0.117026	0.139586
Porphyromonas asaccharolytica	0.0231539	0.0397888	0.0261209	0.0379961	0.0413503	0.0483428
Porphyromonas gingivalis	0.0249193	0.0415973	0.0317687	0.047575	0.0513967	0.0662713
Tannerella forsythia	0.0349684	0.056066	0.0423582	0.0605597	0.0782598	0.0969525
Prevotella denticola	0.0140553	0.0226072	0.0197672	0.0151133	0.0192192	0.0183553
Prevotella intermedia	0.0143269	0.0171815	0.0169433	0.018732	0.0229683	0.0265192
Prevotella melaninogenica	0.0123578	0.0180858	0.0127075	0.0171355	0.0162708	0.017715
Prevotella ruminicola	0.0259377	0.034363	0.0303567	0.0402312	0.0414595	0.0483428
Alistipes finegoldii	0.0482768	0.0786732	0.0564776	0.0906799	0.106288	0.141667
Candidatus Azobacteroides pseudotrichonymphae	0.0120862	0.0235115	0.0141194	0.0256501	0.0355627	0.0439674
Candidatus Amoebophilus asiaticus	0.0425053	0.0551617	0.0600075	0.0707771	0.0916186	0.0492499
Cardinium endosymbiont of Encarsia pergandiella	0.000271599	0.00090429	0.00141194	0.000532159	0.000545999	0.000426868
Belliella baltica	0.189373	0.361716	0.286624	0.423066	0.518444	0.304144
Cyclobacterium marinum	0.300525	0.434963	0.399579	0.59953	0.707942	0.475852
Cytophaga hutchinsonii	0.135528	0.226977	0.1892	0.273955	0.314313	0.176243
Dyadobacter fermentans	0.14938	0.257723	0.211791	0.28247	0.324214	0.215569
Flexibacter litoralis	0.139195	0.28033	0.209673	0.309716	0.360541	0.229815
Leadbetterella byssophila	0.0865723	0.164581	0.123545	0.186043	0.203985	0.141507
Runella slithyformis	0.1927	0.35629	0.259797	0.384751	0.413175	0.291284
Spirosoma linguale	0.209607	0.404218	0.290154	0.405079	0.432467	0.285842
Marivirga tractuosa	0.991202	0.765934	0.966473	0.98609	1.29507	0.903734
Blattabacterium punctulatus	0.0024444	0.00271287	0.00211791	0.00478943	0.00513239	0.00474891
Blattabacterium sp. (Blaberus giganteus)	0.00319129	0.00452145	0.00423582	0.00478943	0.00469559	0.00506906
Blattabacterium sp. (Blattella germanica)	0.00291969	0.00452145	0.00141194	0.00351225	0.00527799	0.00416197
Blattabacterium sp. (Mastotermes darwiniensis)	0.00278389	0.00542574	0.00423582	0.00478943	0.00385839	0.00533585
Blattabacterium sp. (Periplaneta americana)	0.0023765	0.00361716	0.00494179	0.0067052	0.00578759	0.00634967
Fluviicola taffensis	0.127244	0.154634	0.149666	0.23266	0.187096	0.271382
Owenweeksia hongkongensis	0.159633	0.219742	0.187082	0.358037	0.364072	0.420305
Aequorivita sublithincola	0.067153	0.0949504	0.0938941	0.151452	0.136791	0.245503
Capnocytophaga canimorsus	0.0276352	0.040693	0.0360045	0.0732251	0.0663206	0.0931107
Capnocytophaga ochracea	0.0293327	0.0425016	0.0381224	0.0633269	0.0599507	0.0799311
Cellulophaga algicola	0.0809366	0.0976633	0.0825985	0.169333	0.144362	0.330023
Cellulophaga lytica	0.0701406	0.0922376	0.0593015	0.155178	0.128237	0.294913
Croceibacter atlanticus	0.0527582	0.0723432	0.072715	0.124525	0.113823	0.227521
Flavobacterium branchiophilum	0.0302154	0.0470231	0.0409463	0.0690742	0.0602419	0.0806248
Flavobacterium columnare	0.0274315	0.040693	0.0352985	0.0578989	0.0499407	0.0723542
Flavobacterium indicum	0.0340178	0.056066	0.0451821	0.0802496	0.0733458	0.107411
Flavobacterium johnsoniae	0.0544557	0.0949504	0.0628314	0.103771	0.101374	0.129555
Flavobacterium psychrophilum	0.0241724	0.0370759	0.0261209	0.0451271	0.0411683	0.0613623
Gramella forsetii	0.0788317	0.107611	0.10166	0.166991	0.173482	0.22608
Lacinutrix sp. 5H-3-7-4	0.0529619	0.0804818	0.0684791	0.108773	0.093839	0.466887
Maribacter sp. HTCC2170	0.186793	0.21703	0.212497	0.441585	0.355118	0.738429
Muricauda ruestringensis	0.248921	0.179049	0.174375	0.475537	0.333423	0.976995
Ornithobacterium rhinotracheale	0.0395177	0.0542574	0.0473	0.110902	0.0833558	0.0927372
Riemerella anatipestifer	0.0263451	0.0443102	0.0310627	0.0505551	0.0456455	0.0576806
Robiginitalea biformata	0.219792	0.250488	0.210379	0.516407	0.373318	1.94428
Flavobacteriaceae bacterium 3519-10	0.031166	0.0551617	0.0402403	0.0667327	0.0608243	0.0602952
Weeksella virosa	0.0327277	0.0452145	0.0451821	0.0707771	0.0690142	0.0767296
Zobellia galactanivorans	0.159157	0.184475	0.181434	0.35197	0.28068	0.530918
Zunongwangia profunda	0.0990659	0.133835	0.144724	0.187639	0.202566	0.263271
Candidatus Sulcia muelleri	0.00549989	0.0090429	0.00635373	0.013304	0.0121576	0.0115254
Chitinophaga pinensis	0.139534	0.251393	0.182846	0.266292	0.260805	0.232323
Niastella koreensis	0.137226	0.240541	0.177905	0.266292	0.265064	0.228535
Haliscomenobacter hydrossis	0.565334	1.66299	1.16626	2.11767	2.13333	1.68704
Saprospira grandis	0.185027	0.335492	0.308509	0.49395	0.450121	0.454722
Pedobacter heparinus	0.082702	0.123888	0.103778	0.162521	0.173045	0.16173
Pedobacter saltans	0.0681036	0.110323	0.0889523	0.131124	0.147383	0.13489
Solitalea canadensis	0.111424	0.189901	0.155313	0.222017	0.233433	0.229122
Sphingobacterium sp. 21	0.101986	0.161868	0.148254	0.191896	0.204568	0.180512
Chlorobaculum parvum	0.0238329	0.0289373	0.0218851	0.0278851	0.0319591	0.0313215
Chlorobaculum tepidum	0.0213885	0.0361716	0.0282388	0.0228828	0.0289743	0.0258255
Chlorobium chlorochromatii	0.0303512	0.0388845	0.0409463	0.0449142	0.0511055	0.0462619
Chlorobium limicola	0.0419621	0.0352673	0.0402403	0.0478943	0.0499771	0.0515977
Chlorobium phaeobacteroides	0.0670172	0.0940462	0.0818926	0.105261	0.118373	0.133236
Chlorobium phaeovibrioides	0.0197589	0.0307459	0.023297	0.0220314	0.0268995	0.0293472
Pelodictyon luteolum	0.0227465	0.0316501	0.0289448	0.0299073	0.0361451	0.0310013
Pelodictyon phaeoclathratiforme	0.0292648	0.0524488	0.0345925	0.0514065	0.0522339	0.0515444
Chloroherpeton thalassium	0.09764	0.134739	0.120721	0.155923	0.171007	0.192037
Prosthecochloris aestuarii	0.0408757	0.056066	0.0345925	0.0564088	0.0607879	0.0696329
Ignavibacterium album	0.102393	0.153729	0.112955	0.191045	0.267831	0.300355
Melioribacter roseus	0.0915969	0.10128	0.136958	0.157413	0.223277	0.295179
Caldisericum exile	0.0133084	0.0162772	0.0134134	0.0152197	0.020566	0.0223039
Chlamydia muridarum	0.00339499	0.00994719	0.00917762	0.00287366	0.00331239	0.00389517
Chlamydia pecorum	0.00468509	0.0126601	0.00494179	0.00723736	0.00567839	0.00506906
Chlamydia pneumoniae	0.00882698	0.0180858	0.0120015	0.0113882	0.00935478	0.00853737
Chlamydia psittaci	0.0023765	0.00542574	0.00211791	0.00212864	0.0015288	0.00192091
Chlamydia trachomatis	0.00400609	0.0090429	0.00847164	0.00361868	0.00345799	0.00293472
Chlamydophila abortus	0.0017654	0.00271287	0.00352985	0.00117075	0.001456	0.00117389
Chlamydophila caviae	0.00251229	0.0090429	0.00352985	0.00383154	0.00302119	0.00256121
Chlamydophila felis	0.00346289	0.0090429	0.00352985	0.00351225	0.00349439	0.00256121
Candidatus Protochlamydia amoebophila	0.0223391	0.0325544	0.0268269	0.0333131	0.0295203	0.0246516
Parachlamydia acanthamoebae	0.0330672	0.0397888	0.0338866	0.0447013	0.0463735	0.0372443
Simkania negevensis	0.0342894	0.0895247	0.0430642	0.0736508	0.0452815	0.0364972
Waddlia chondrophila	0.032524	0.062396	0.0310627	0.0485329	0.0468467	0.0420999
Opitutus terrae	0.235001	0.244158	0.368517	0.524496	0.40797	0.324473
Coraliomargarita akajimensis	0.713356	0.26134	1.23615	1.58988	1.31873	1.45829
Methylacidiphilum infernorum	0.0488879	0.0533531	0.0663612	0.113988	0.0812082	0.0725676
Akkermansia muciniphila	0.0810045	0.0886204	0.0903642	0.194983	0.151824	0.197053
Anaerolinea thermophila	0.225156	0.344534	0.336748	0.313229	0.571042	0.441275
Caldilinea aerophila	0.474892	0.519967	0.481472	0.571326	0.494529	0.425534
Chloroflexus aggregans	0.0749614	0.132931	0.0967179	0.0955757	0.0693054	0.0734214
Chloroflexus aurantiacus	0.00563569	0.0126601	0.00352985	0.00340582	0.00276639	0.00277464
Chloroflexus sp. Y-400-fl	0.00475299	0.00813861	0.00282388	0.00351225	0.00287559	0.00256121
Roseiflexus castenholzii	0.112035	0.154634	0.123545	0.123674	0.0983162	0.0843599
Roseiflexus sp. RS-1	0.103819	0.183571	0.133428	0.122929	0.104213	0.0955652
Herpetosiphon aurantiacus	0.177966	0.226072	0.173669	0.207542	0.147383	0.129181
Dehalococcoides mccartyi	0.0194194	0.0298416	0.024709	0.0266079	0.0372735	0.0275864
Dehalogenimonas lykanthroporepellens	0.0336783	0.0488317	0.0430642	0.0409762	0.0555463	0.0446077
Sphaerobacter thermophilus	0.112442	0.132026	0.149666	0.115798	0.114696	0.0843599
Thermomicrobium roseum	0.0646407	0.106706	0.0847164	0.0737572	0.0750566	0.0533052
Desulfurispirillum indicum	0.065795	0.068726	0.0571836	0.0806753	0.0917278	0.0944446
Gloeobacter violaceus	0.369307	0.336396	0.340278	0.150601	0.146073	0.118936
Anabaena variabilis	0.544625	0.206178	0.511829	0.0937664	0.0856126	0.0897491
Nostoc punctiforme	1.43914	0.458475	1.25592	0.270337	0.255891	0.270368
Nostoc sp. PCC 7120	0.463009	0.144686	0.368517	0.100152	0.0921646	0.0933775
Trichormus azollae	0.0164997	0.00452145	0.0127075	0.00287366	0.00382199	0.00320151
Acaryochloris marina	1.92041	0.719815	1.58632	0.437328	0.482845	0.477292
Cyanothece sp. ATCC 51142	2.35273	0.372567	0.94953	0.314719	0.325961	0.301689
Cyanothece sp. PCC 7424	1.39656	0.287564	0.736327	0.215844	0.248975	0.2256
Cyanothece sp. PCC 7425	1.52951	0.595927	1.63997	0.278638	0.286577	0.269141
Cyanothece sp. PCC 7822	1.27387	0.245967	0.661494	0.212651	0.226662	0.207832
Cyanothece sp. PCC 8801	0.0861649	0.0262244	0.0381224	0.0162841	0.0164164	0.0151005
Cyanothece sp. PCC 8802	0.0775416	0.0226072	0.0395343	0.0205413	0.0229683	0.0184621
Microcystis aeruginosa	1.29268	0.347247	0.604311	0.228296	0.253307	0.221278
Synechococcus elongatus	0.533761	0.233307	0.538655	0.143789	0.140576	0.125873
Synechococcus sp. CC9311	0.0432522	0.0488317	0.0317687	0.0270337	0.0257711	0.0228908
Synechococcus sp. CC9605	0.029808	0.034363	0.0352985	0.0221378	0.0202384	0.0156874
Synechococcus sp. CC9902	0.0305549	0.0379802	0.0282388	0.0216057	0.017472	0.0164878
Synechococcus sp. JA-2-3B'a(2-13)	0.247699	0.89163	0.174375	0.0686485	0.0830282	0.0462085
Synechococcus sp. JA-3-3Ab	0.172194	0.564277	0.140488	0.0459785	0.0591135	0.0364439
Synechococcus sp. PCC 7002	1.23225	0.334587	0.710912	0.22042	0.270233	0.229335
Synechococcus sp. RCC307	0.0669493	0.0642046	0.048006	0.0383154	0.0368367	0.0328155
Synechococcus sp. WH 7803	0.0486842	0.0388845	0.0395343	0.028843	0.0279915	0.0257188
Synechococcus sp. WH 8102	0.037277	0.0307459	0.0416523	0.0225635	0.0206752	0.0170214
Synechocystis sp. PCC 6803	0.0393819	0.0235115	0.0282388	0.010856	0.0125216	0.0102448
Thermosynechococcus elongatus	0.513051	0.255914	0.500533	0.13123	0.129802	0.112213
Trichodesmium erythraeum	1.42196	0.387036	1.2058	0.432432	0.295604	0.264818
Prochlorococcus marinus	0.242199	0.194422	0.208261	0.140277	0.132204	0.123152
Calditerrivibrio nitroreducens	0.0252587	0.0316501	0.0268269	0.0345903	0.0412411	0.0461018
Deferribacter desulfuricans	0.0232897	0.0397888	0.0310627	0.0372511	0.0492491	0.0537854
Denitrovibrio acetiphilus	0.0419621	0.0533531	0.0529478	0.0574732	0.0687958	0.0821722
Flexistipes sinusarabici	0.0320487	0.0316501	0.0303567	0.0506615	0.0597323	0.0666982
Deinococcus deserti	0.0497027	0.0795775	0.048712	0.0453399	0.0417871	0.0366573
Deinococcus geothermalis	0.0448139	0.0497359	0.0444761	0.0385283	0.0357083	0.0300942
Deinococcus gobiensis	0.0550668	0.0705346	0.0578896	0.0540673	0.0507051	0.0417264
Deinococcus maricopensis	0.0521471	0.0859075	0.0529478	0.0501294	0.0446627	0.0362838
Deinococcus proteolyticus	0.0389066	0.0397888	0.0352985	0.0438499	0.0390935	0.0333491
Deinococcus radiodurans	0.0477336	0.062396	0.048006	0.0450206	0.0366183	0.0271595
Truepera radiovictrix	0.141435	0.171815	0.206143	0.150069	0.218472	0.192091
Marinithermus hydrothermalis	0.0590729	0.0642046	0.0522418	0.052258	0.0540175	0.0390051
Meiothermus ruber	0.0556779	0.0669175	0.0635373	0.053003	0.0547455	0.0435939
Meiothermus silvanus	0.0560853	0.0614917	0.0571836	0.0539609	0.0515787	0.0411394
Oceanithermus profundus	0.0503138	0.0642046	0.0600075	0.0521516	0.0565655	0.0481294
Thermus scotoductus	0.0208453	0.0289373	0.0225911	0.0177741	0.0202748	0.0149404
Thermus sp. CCB_US3_UF1	0.0185367	0.0253201	0.023297	0.0161776	0.0184548	0.0145135
Thermus thermophilus	0.0457645	0.056066	0.0345925	0.0405505	0.0393119	0.0302009
Dictyoglomus thermophilum	0.00753688	0.00994719	0.00847164	0.0100046	0.0113568	0.0113654
Dictyoglomus turgidum	0.00645049	0.0144686	0.0105896	0.00894027	0.012012	0.0104583
Elusimicrobium minutum	0.0139874	0.0144686	0.0261209	0.0232021	0.0255527	0.0237446
uncultured Termite group 1 bacterium	0.0100492	0.0117558	0.0169433	0.0154326	0.015106	0.0175016
Acidobacterium capsulatum	0.0680357	0.0831947	0.0677732	0.0776952	0.0766218	0.061309
Candidatus Koribacter versatilis	0.115158	0.166389	0.118603	0.126228	0.144835	0.118669
Granulicella mallensis	0.0604988	0.100376	0.072009	0.0635398	0.0612975	0.0531451
Granulicella tundricola	0.0615173	0.0813861	0.0508299	0.0626883	0.0578759	0.0481294
Terriglobus roseus	0.056289	0.0922376	0.0642433	0.0600275	0.0579851	0.0435939
Terriglobus saanensis	0.0524866	0.0660132	0.0451821	0.0568346	0.0501591	0.0439674
Candidatus Solibacter usitatus	0.240366	0.284851	0.305685	0.298541	0.340667	0.235258
Candidatus Chloracidobacterium thermophilum	0.125954	0.195327	0.134134	0.178486	0.139739	0.11979
Fibrobacter succinogenes	0.0376165	0.0497359	0.0416523	0.0505551	0.0534351	0.0541589
Alicyclobacillus acidocaldarius	0.0640296	0.0696303	0.0642433	0.0599211	0.0529983	0.0435406
Kyrpidia tusciae	0.0475978	0.0633003	0.0508299	0.0599211	0.0517607	0.0426335
Anoxybacillus flavithermus	0.0144627	0.021703	0.0176493	0.0181998	0.0184548	0.017555
Bacillus cellulosilyticus	0.0281105	0.0397888	0.0416523	0.0298009	0.0270451	0.0271595
Bacillus anthracis	0.0012222	0.00542574	0.00070597	0.00127718	0.0012376	0.000960454
Bacillus cereus	0.0245119	0.0443102	0.0254149	0.0229893	0.020202	0.0168079
Bacillus cytotoxicus	0.00780848	0.0244158	0.0105896	0.00734379	0.00859038	0.00805714
Bacillus thuringiensis	0.0121541	0.0226072	0.0134134	0.0119204	0.011466	0.0101915
Bacillus weihenstephanensis	0.00848748	0.0135643	0.00776567	0.00830168	0.00731638	0.00693661
Bacillus clausii	0.0247835	0.0370759	0.0275328	0.0243729	0.0261715	0.0240647
Bacillus coagulans	0.0256661	0.0334587	0.0317687	0.0268208	0.0256255	0.0227841
Bacillus halodurans	0.0255303	0.034363	0.0282388	0.0247986	0.0284647	0.0219304
Bacillus megaterium	0.0320487	0.0524488	0.0352985	0.0292687	0.0293747	0.0280666
Bacillus pseudofirmus	0.0213206	0.0425016	0.0338866	0.0206478	0.0242787	0.0228375
Bacillus pumilus	0.0137837	0.0289373	0.0148254	0.0119204	0.0155064	0.0112053
Bacillus sp. JS	0.00258019	0.00633003	0.00352985	0.00127718	0.00229319	0.00240113
Bacillus amyloliquefaciens	0.023765	0.0334587	0.0211791	0.0210735	0.0190372	0.0180352
Bacillus atrophaeus	0.0109319	0.0189901	0.00917762	0.0090467	0.00964598	0.00709669
Bacillus licheniformis	0.017654	0.034363	0.0197672	0.0152197	0.0152152	0.0128594
Bacillus subtilis	0.0126294	0.0226072	0.0141194	0.0114946	0.0106288	0.00928439
Geobacillus kaustophilus	0.00488879	0.00452145	0.00211791	0.004683	0.00287559	0.00208098
Geobacillus sp. C56-T3	0.00278389	0.00090429	0.00141194	0.00159648	0.002002	0.00208098
Geobacillus sp. WCH70	0.0100492	0.0108515	0.0120015	0.0102175	0.0110656	0.0104583
Geobacillus sp. Y4.1MC1	0.00264809	0.00542574	0.00141194	0.00159648	0.00240239	0.00181419
Geobacillus sp. Y412MC52	0.000271599	0	0	0.000212864	0.000254799	0.000106717
Geobacillus sp. Y412MC61	0.000746899	0	0	0.000425727	0.000327599	0.000266793
Geobacillus thermodenitrificans	0.0139874	0.0198944	0.0155313	0.0141554	0.0142324	0.0100848
Geobacillus thermoglucosidasius	0.00312339	0.00361716	0.00211791	0.00361868	0.002184	0.00181419
Geobacillus thermoleovorans	0.00312339	0.00542574	0.00635373	0.00447013	0.00298479	0.00330823
Halobacillus halophilus	0.0378881	0.0388845	0.336748	0.0354418	0.0347619	0.0322286
Lysinibacillus sphaericus	0.0232897	0.0244158	0.0225911	0.0214992	0.0207844	0.0186221
Oceanobacillus iheyensis	0.0217959	0.0262244	0.0324746	0.0203285	0.0251887	0.0212367
Exiguobacterium sibiricum	0.0180614	0.0180858	0.0204731	0.0176677	0.0177632	0.0175016
Exiguobacterium sp. AT1b	0.0198268	0.0253201	0.0275328	0.0242664	0.0201656	0.0184621
Listeria innocua	0.00319129	0.00361716	0.00141194	0.00329939	0.0021112	0.00224106
Listeria ivanovii	0.00278389	0.00994719	0.00211791	0.00319295	0.00320319	0.0030948
Listeria monocytogenes	0.00957388	0.0189901	0.00847164	0.00776952	0.00695238	0.00597616
Listeria seeligeri	0.0018333	0.00542574	0.00141194	0.00212864	0.00247519	0.00197427
Listeria welshimeri	0.00251229	0.00542574	0.00423582	0.00191577	0.00225679	0.00176083
Brevibacillus brevis	0.0520113	0.0578746	0.0529478	0.0501294	0.0484483	0.0425268
Paenibacillus mucilaginosus	0.0860291	0.121175	0.0889523	0.0884448	0.0801162	0.0716605
Paenibacillus polymyxa	0.033882	0.0587788	0.0508299	0.0300138	0.0262443	0.0228908
Paenibacillus sp. JDR-2	0.0459003	0.0723432	0.046594	0.051513	0.0495039	0.0459417
Paenibacillus sp. Y412MC10	0.0442707	0.0660132	0.048006	0.0474686	0.0496131	0.044341
Paenibacillus terrae	0.0204379	0.0352673	0.0225911	0.027353	0.0192556	0.0167546
Solibacillus silvestris	0.021049	0.0253201	0.0169433	0.020222	0.0210756	0.0173949
Macrococcus caseolyticus	0.00970968	0.0162772	0.00917762	0.00894027	0.0100828	0.0093911
Staphylococcus aureus	0.0146664	0.028033	0.0162373	0.0134104	0.0140504	0.0110986
Staphylococcus carnosus	0.00916648	0.0153729	0.0105896	0.0110689	0.00909998	0.00608287
Staphylococcus epidermidis	0.00692579	0.00813861	0.00635373	0.00734379	0.00535079	0.0043754
Staphylococcus haemolyticus	0.00454929	0.0180858	0.0070597	0.00425727	0.00495039	0.00405525
Staphylococcus lugdunensis	0.00943808	0.0090429	0.00635373	0.00627947	0.00578759	0.00432204
Staphylococcus pseudintermedius	0.0124936	0.00723432	0.0105896	0.009366	0.00880878	0.00933775
Staphylococcus saprophyticus	0.00740109	0.0108515	0.00917762	0.0067052	0.00746198	0.00634967
Aerococcus urinae	0.00909858	0.0171815	0.00635373	0.0114946	0.0100464	0.00789706
Carnobacterium sp. 17-4	0.0126973	0.0180858	0.00847164	0.0129847	0.0119392	0.0107251
Enterococcus faecalis	0.0119504	0.0235115	0.0155313	0.00989816	0.0105196	0.00997805
Enterococcus faecium	0.00712949	0.0153729	0.0105896	0.00638591	0.00607879	0.00661646
Enterococcus hirae	0.00672209	0.0153729	0.00423582	0.00415084	0.00575119	0.00554929
Melissococcus plutonius	0.00536409	0.00452145	0.00635373	0.00574732	0.00527799	0.00538921
Tetragenococcus halophilus	0.00957388	0.0090429	0.0070597	0.00883384	0.0102648	0.00976461
Lactobacillus acidophilus	0.00414189	0.00723432	0.00776567	0.0023415	0.00425879	0.00298808
Lactobacillus amylovorus	0.0016296	0.00542574	0.00141194	0.00159648	0.0021476	0.00128061
Lactobacillus brevis	0.0109319	0.0108515	0.0134134	0.00840811	0.00815358	0.00682989
Lactobacillus buchneri	0.0118825	0.0180858	0.0127075	0.00872741	0.010374	0.00827057
Lactobacillus casei	0.00930228	0.0171815	0.0112955	0.0103239	0.00862678	0.00816386
Lactobacillus crispatus	0.0586655	0.0415973	0.0564776	0.0453399	0.0456819	0.041673
Lactobacillus delbrueckii	0.0128331	0.0180858	0.0155313	0.0106432	0.0111384	0.00837729
Lactobacillus fermentum	0.00835168	0.0126601	0.00494179	0.00957886	0.00899078	0.00736348
Lactobacillus gasseri	0.00312339	0.00452145	0.00282388	0.0023415	0.00258439	0.00314815
Lactobacillus helveticus	0.00448139	0.00813861	0.00282388	0.00340582	0.00309399	0.00277464
Lactobacillus johnsonii	0.00468509	0.0117558	0.00423582	0.00404441	0.00378559	0.0030948
Lactobacillus kefiranofaciens	0.00291969	0.00723432	0.00635373	0.00266079	0.00251159	0.0021877
Lactobacillus plantarum	0.0178577	0.0226072	0.0162373	0.0153262	0.015288	0.0131262
Lactobacillus reuteri	0.00882698	0.0207987	0.0112955	0.0104303	0.00811718	0.00661646
Lactobacillus rhamnosus	0.0124257	0.0235115	0.0169433	0.0109625	0.0113932	0.0101915
Lactobacillus ruminis	0.00651839	0.00994719	0.00423582	0.00553445	0.00669758	0.00432204
Lactobacillus sakei	0.00733319	0.0126601	0.00423582	0.00532159	0.00600599	0.00586944
Lactobacillus salivarius	0.00624679	0.0117558	0.00352985	0.00691807	0.00586039	0.00672318
Lactobacillus sanfranciscensis	0.00353079	0.00452145	0.0070597	0.00489586	0.00393119	0.00400189
Pediococcus claussenii	0.00516039	0.0117558	0.00564776	0.00532159	0.00524159	0.00453548
Pediococcus pentosaceus	0.00678999	0.00633003	0.00423582	0.00649234	0.00509599	0.00496234
Leuconostoc citreum	0.00441349	0.0117558	0.00564776	0.00351225	0.00458639	0.00277464
Leuconostoc kimchii	0.0010185	0.00542574	0.00141194	0.00138361	0.000655199	0.00106717
Leuconostoc mesenteroides	0.00808008	0.00361716	0.00564776	0.00649234	0.00571479	0.00432204
Leuconostoc sp. C2	0.000271599	0.00090429	0.00141194	0.000425727	0.000327599	0.000266793
Oenococcus oeni	0.00712949	0.0108515	0.00564776	0.00819525	0.00888158	0.00693661
Weissella koreensis	0.00543199	0.00813861	0.00564776	0.00776952	0.00582399	0.00442876
Lactococcus garvieae	0.00645049	0.00723432	0.00635373	0.004683	0.00480479	0.00464219
Lactococcus lactis	0.016975	0.0235115	0.0183552	0.0154326	0.0121576	0.0112587
Streptococcus agalactiae	0.00658629	0.00633003	0.00564776	0.00564088	0.00476839	0.00432204
Streptococcus intermedius	0.00359869	0.0090429	0.00776567	0.00351225	0.00407679	0.00352166
Streptococcus dysgalactiae	0.00468509	0.00542574	0.00635373	0.00393798	0.00269359	0.00245449
Streptococcus equi	0.00672209	0.0108515	0.00847164	0.00681163	0.00454999	0.00608287
Streptococcus gallolyticus	0.0021049	0.00723432	0.00282388	0.00308652	0.00269359	0.00229442
Streptococcus gordonii	0.00393819	0.00542574	0.00494179	0.00340582	0.00320319	0.00256121
Streptococcus infantarius	0.0023086	0.00271287	0.00352985	0.00266079	0.0021476	0.00272129
Streptococcus macedonicus	0.0016296	0.00090429	0.00070597	0.00212864	0.0015652	0.00106717
Streptococcus mitis	0.0019012	0.00271287	0.00141194	0.00180934	0.001456	0.000853737
Streptococcus mutans	0.00753688	0.0126601	0.00847164	0.00649234	0.00527799	0.0050157
Streptococcus oralis	0.00278389	0.0117558	0.00211791	0.00266079	0.0020384	0.00186755
Streptococcus parasanguinis	0.00597519	0.0162772	0.00917762	0.00553445	0.00567839	0.00458884
Streptococcus parauberis	0.00414189	0.00723432	0.00423582	0.004683	0.00440439	0.0037351
Streptococcus pasteurianus	0.0010185	0	0.00211791	0.00138361	0.000909998	0.00117389
Streptococcus pneumoniae	0.00631469	0.0126601	0.00776567	0.00574732	0.00596959	0.00533585
Streptococcus pseudopneumoniae	0.0023765	0.00542574	0.00141194	0.0023415	0.0014196	0.0015474
Streptococcus pyogenes	0.00774058	0.0117558	0.00564776	0.00478943	0.00538719	0.00661646
Streptococcus salivarius	0.00672209	0.0126601	0.00847164	0.0145812	0.00727998	0.0107784
Streptococcus sanguinis	0.00461719	0.00633003	0.00564776	0.00489586	0.00385839	0.00426868
Streptococcus suis	0.0112714	0.0171815	0.0155313	0.00894027	0.00869958	0.00784371
Streptococcus thermophilus	0.00380239	0.00723432	0.00494179	0.00372511	0.00280279	0.002828
Streptococcus uberis	0.00393819	0.00542574	0.00494179	0.00266079	0.00353079	0.00298808
Alkaliphilus metalliredigens	0.0266167	0.0361716	0.0289448	0.0323553	0.0452087	0.0502638
Alkaliphilus oremlandii	0.0163639	0.0198944	0.0218851	0.0236279	0.0263899	0.0282267
Candidatus Arthromitus sp. SFB-mouse	0.00278389	0.00633003	0.00494179	0.0043637	0.00331239	0.0037351
Candidatus Arthromitus sp. SFB-rat-Yit	0.00305549	0.00633003	0.00282388	0.00180934	0.00378559	0.00464219
[Clostridium] cellulolyticum	0.0107961	0.0189901	0.0155313	0.0116011	0.0128856	0.0157408
Clostridium acetobutylicum	0.0147343	0.0244158	0.0134134	0.0167098	0.0153608	0.0182486
Clostridium beijerinckii	0.0211848	0.0352673	0.0218851	0.020222	0.0223131	0.0244916
Clostridium botulinum	0.0524866	0.0859075	0.0550657	0.0531095	0.0545635	0.0560265
Clostridium cellulovorans	0.0193515	0.0325544	0.0289448	0.0201156	0.019474	0.0259323
Clostridium kluyveri	0.0121541	0.0207987	0.0155313	0.0141554	0.0155792	0.0163277
Clostridium ljungdahlii	0.0177898	0.0244158	0.0218851	0.0159648	0.021112	0.0217703
Clostridium novyi	0.00685789	0.0180858	0.0070597	0.00766309	0.00757118	0.00843065
Clostridium perfringens	0.0137158	0.0153729	0.0155313	0.0161776	0.018564	0.0173949
Clostridium sp. BNL1100	0.0146664	0.0226072	0.0120015	0.0149004	0.015834	0.0210233
Clostridium sp. SY8519	0.0178577	0.0334587	0.023297	0.0197963	0.0193648	0.0178751
Clostridium tetani	0.0135121	0.0135643	0.00988359	0.0120268	0.0167076	0.0156341
Sulfobacillus acidophilus	0.046783	0.0515445	0.048712	0.0418277	0.0430247	0.0361771
Thermaerobacter marianensis	0.0761157	0.113941	0.0762448	0.0760987	0.0721446	0.052825
Acetobacterium woodii	0.0234255	0.0307459	0.023297	0.0252243	0.0292291	0.0314815
Eubacterium limosum	0.0249871	0.0379802	0.0317687	0.0395926	0.0307579	0.0333491
Eubacterium rectale	0.0158207	0.0135643	0.0127075	0.0131975	0.0156884	0.0130728
Heliobacterium modesticaldum	0.0683073	0.0831947	0.0649493	0.0716286	0.0679222	0.0662713
Butyrivibrio proteoclasticus	0.0205737	0.0452145	0.0296508	0.024905	0.0216216	0.0244916
Cellulosilyticum lentocellum	0.0236292	0.0262244	0.0275328	0.0232021	0.0273727	0.0296674
Roseburia hominis	0.0182651	0.021703	0.0169433	0.0189449	0.0194012	0.015474
Oscillibacter valericigenes	0.0348326	0.0533531	0.0388284	0.0411891	0.0386931	0.0359637
Candidatus Desulforudis audaxviator	0.0338141	0.0497359	0.0381224	0.0462978	0.0612611	0.0455148
Desulfitobacterium dehalogenans	0.0152096	0.0207987	0.0169433	0.0122397	0.0148148	0.0125926
Desulfitobacterium hafniense	0.0275673	0.0479274	0.0218851	0.0262886	0.0321775	0.0333491
Desulfosporosinus acidiphilus	0.0308265	0.0470231	0.0211791	0.0279916	0.0337063	0.0334025
Desulfosporosinus meridiei	0.0189441	0.0388845	0.0254149	0.0206478	0.0229319	0.023371
Desulfosporosinus orientis	0.0302833	0.0443102	0.0268269	0.0312909	0.0401491	0.0397521
Desulfotomaculum acetoxidans	0.0281784	0.056066	0.0345925	0.0407634	0.0424059	0.0427402
Desulfotomaculum carboxydivorans	0.0177219	0.0189901	0.0197672	0.0239472	0.0244607	0.0259856
Desulfotomaculum kuznetsovii	0.0392461	0.0587788	0.0501239	0.0456592	0.0623895	0.0564
Desulfotomaculum reducens	0.0226107	0.0289373	0.0148254	0.0237343	0.0307215	0.0314815
Desulfotomaculum ruminis	0.0245119	0.0262244	0.0190612	0.0282044	0.0289379	0.0298274
Pelotomaculum thermopropionicum	0.0283821	0.0289373	0.0282388	0.0329939	0.0420783	0.0351633
Syntrophobotulus glycolicus	0.0245119	0.040693	0.0268269	0.0253308	0.0285375	0.0287069
Thermincola potens	0.0272957	0.034363	0.0303567	0.0332067	0.0372371	0.0375111
Anaerococcus prevotii	0.00855538	0.0117558	0.0120015	0.00989816	0.012012	0.0103516
Finegoldia magna	0.00774058	0.0144686	0.0127075	0.0125589	0.012194	0.0110452
Filifactor alocis	0.0110677	0.0135643	0.0127075	0.0104303	0.0120848	0.0114721
Ethanoligenens harbinense	0.0270241	0.0271287	0.0282388	0.0260758	0.0246791	0.0253987
Ruminococcus albus	0.0218638	0.0334587	0.0261209	0.0224571	0.0244243	0.0256121
Symbiobacterium thermophilum	0.0687147	0.10128	0.0741269	0.0680099	0.0666846	0.0559731
Syntrophomonas wolfei	0.023086	0.0334587	0.0317687	0.0310781	0.0337427	0.033776
Syntrophothermus lipocalidus	0.0254624	0.0325544	0.0268269	0.0278851	0.0319227	0.0283867
Clostridiales genomosp. BVAB3	0.0132405	0.0271287	0.0112955	0.0127718	0.0151424	0.0132329
Halanaerobium hydrogeniformans	0.0266846	0.021703	0.024003	0.0284173	0.0365091	0.0358569
Halanaerobium praevalens	0.0276352	0.0171815	0.0225911	0.018732	0.0232959	0.0307345
Halothermothrix orenii	0.0278389	0.040693	0.0324746	0.0329939	0.0474291	0.0449279
Acetohalobium arabaticum	0.0273636	0.0352673	0.0225911	0.0324617	0.0380379	0.0386316
Natranaerobius thermophilus	0.0281105	0.0271287	0.0303567	0.0309716	0.0396395	0.0356969
Caldanaerobacter subterraneus	0.000611099	0	0	0.000319295	0.000582399	0.000693661
Carboxydothermus hydrogenoformans	0.0174503	0.028033	0.0261209	0.0238407	0.0290107	0.0282267
Ammonifex degensii	0.0279747	0.034363	0.0324746	0.0287366	0.0350895	0.0318017
Moorella thermoacetica	0.0319129	0.0397888	0.0444761	0.0387412	0.0502683	0.0450346
Tepidanaerobacter acetatoxydans	0.0175182	0.028033	0.0183552	0.0233086	0.0267539	0.0289203
Thermoanaerobacter brockii	0	0	0	0	0.0001456	0
Thermoanaerobacter italicus	0.0015617	0.00180858	0.00211791	0.00170291	0.002184	0.00202762
Thermoanaerobacter mathranii	0.0018333	0.00090429	0.00211791	0.00138361	0.002002	0.00197427
Thermoanaerobacter pseudethanolicus	0.000407399	0	0	0.000319295	0.0002184	0.000106717
Thermoanaerobacter sp. X513	6.78999e-05	0	0	0	0	0
Thermoanaerobacter sp. X514	0.0001358	0	0	0.000106432	7.27998e-05	0
Thermoanaerobacter wiegelii	0.00373449	0.00723432	0.00282388	0.00329939	0.00491399	0.00538921
Caldicellulosiruptor bescii	0.001358	0.00361716	0.00070597	0.00180934	0.0012012	0.00149404
Caldicellulosiruptor hydrothermalis	0.00339499	0.00542574	0.00352985	0.00351225	0.00323959	0.00288136
Caldicellulosiruptor kristjanssonii	0.0016296	0.00180858	0.00141194	0.0023415	0.002002	0.00186755
Caldicellulosiruptor kronotskyensis	0.0023086	0.00271287	0.00141194	0.00223507	0.00320319	0.00293472
Caldicellulosiruptor lactoaceticus	0.0016296	0	0.00070597	0.00106432	0.0012376	0.00128061
Caldicellulosiruptor obsidiansis	0.002037	0.00723432	0.00141194	0.0023415	0.00283919	0.00288136
Caldicellulosiruptor owensensis	0.00353079	0.00542574	0.00282388	0.00329939	0.00313039	0.00266793
Caldicellulosiruptor saccharolyticus	0.00678999	0.00723432	0.00494179	0.00798238	0.00906358	0.0096579
Thermoanaerobacterium saccharolyticum	0.00407399	0.00813861	0.00494179	0.00425727	0.00440439	0.00485563
Thermoanaerobacterium thermosaccharolyticum	0.00583939	0.00813861	0.00776567	0.00755666	0.00775318	0.00917767
Thermoanaerobacterium xylanolyticum	0.00353079	0.00723432	0.00423582	0.00415084	0.00323959	0.00362838
Thermosediminibacter oceani	0.0188762	0.0307459	0.0225911	0.0242664	0.0285739	0.0266259
Mahella australiensis	0.0351721	0.0470231	0.0473	0.0477879	0.0602783	0.0595481
Coprothermobacter proteolyticus	0.0122899	0.0235115	0.00988359	0.0191577	0.016744	0.0163277
Thermodesulfobium narugense	0.0158886	0.0180858	0.0197672	0.0193706	0.0222767	0.0236378
Erysipelothrix rhusiopathiae	0.00937018	0.0126601	0.00847164	0.0110689	0.0119392	0.0105116
Acidaminococcus fermentans	0.014259	0.0244158	0.0155313	0.0137297	0.0166348	0.0153673
Acidaminococcus intestini	0.0158207	0.0325544	0.0134134	0.0134104	0.015106	0.0148337
Megasphaera elsdenii	0.0180614	0.0226072	0.024003	0.0211799	0.0203476	0.0184087
Selenomonas ruminantium	0.0186725	0.0325544	0.0211791	0.0220314	0.0217308	0.0207565
Selenomonas sputigena	0.0206416	0.0244158	0.0155313	0.0218185	0.0206024	0.0188889
Veillonella parvula	0.0134442	0.0189901	0.0169433	0.0167098	0.0166712	0.0163277
Fusobacterium nucleatum	0.0113393	0.00633003	0.0127075	0.0150069	0.0123396	0.0167546
Ilyobacter polytropus	0.0233576	0.0325544	0.0282388	0.0346968	0.0444807	0.0553328
Leptotrichia buccalis	0.0110677	0.0117558	0.0105896	0.0121332	0.00942758	0.0107251
Sebaldella termitidis	0.0216601	0.028033	0.0225911	0.0210735	0.0234415	0.0240113
Streptobacillus moniliformis	0.00814798	0.0126601	0.00988359	0.00627947	0.00768038	0.00645638
Gemmatimonas aurantiaca	0.235477	0.226977	0.262621	0.201156	0.273545	0.199401
Leptospirillum ferrooxidans	0.0357153	0.0551617	0.0261209	0.0423598	0.0414595	0.0378846
Candidatus Nitrospira defluvii	0.103819	0.150112	0.127781	0.145599	0.144944	0.121124
Thermodesulfovibrio yellowstonii	0.0207095	0.0253201	0.0317687	0.0338453	0.0463007	0.045835
Phycisphaera mikurensis	0.860291	0.631194	0.657258	1.26696	0.547309	0.411021
Isosphaera pallida	0.189373	0.266766	0.220969	0.303011	0.264846	0.203936
Pirellula staleyi	0.260056	0.346343	0.373458	0.430836	0.50574	0.371696
Planctomyces brasiliensis	0.343981	0.3373	0.358633	0.538226	0.48583	0.412515
Planctomyces limnophilus	0.158682	0.209795	0.209673	0.247135	0.219746	0.171921
Rhodopirellula baltica	0.494175	0.434963	0.477942	0.928511	0.673508	0.8047
Asticcacaulis excentricus	0.1652	0.183571	0.14896	0.20105	0.125507	0.112853
Brevundimonas subvibrioides	0.210897	0.217934	0.195554	0.264589	0.156592	0.144068
Caulobacter segnis	0.0923438	0.122079	0.0946	0.104729	0.0681406	0.0578407
Caulobacter sp. K31	0.183533	0.185379	0.157431	0.200411	0.132168	0.116001
Caulobacter vibrioides	0.106331	0.126601	0.108013	0.135913	0.0865954	0.0742217
Phenylobacterium zucineum	0.312815	0.340917	0.306391	0.365061	0.250613	0.204096
Magnetococcus marinus	0.156441	0.213412	0.165903	0.181892	0.195868	0.166159
Parvularcula bermudensis	0.818669	0.861788	0.880345	1.31177	0.633213	0.569709
Bartonella bacilliformis	0.0358511	0.0235115	0.023297	0.0222442	0.018564	0.0146736
Bartonella clarridgeiae	0.0285858	0.0370759	0.0254149	0.0203285	0.0148876	0.0137131
Bartonella grahamii	0.00882698	0.00994719	0.00917762	0.00872741	0.00691598	0.00570936
Bartonella henselae	0.0143269	0.0198944	0.0162373	0.0104303	0.00931838	0.00709669
Bartonella quintana	0.0120183	0.0171815	0.0105896	0.0123461	0.00975518	0.00885752
Bartonella tribocorum	0.0139874	0.0162772	0.00847164	0.0116011	0.00997358	0.00848401
Beijerinckia indica	0.204379	0.209795	0.1892	0.162841	0.135917	0.0999939
Methylocella silvestris	0.246409	0.256818	0.252031	0.216802	0.16915	0.130195
Bradyrhizobium japonicum	0.243693	0.300224	0.237912	0.223294	0.199362	0.159062
Bradyrhizobium sp. BTAi1	0.150806	0.184475	0.132016	0.130379	0.106033	0.090923
Bradyrhizobium sp. ORS 278	0.106739	0.105802	0.100248	0.102387	0.0782598	0.0672851
Bradyrhizobium sp. S23321	0.0916648	0.100376	0.0769508	0.0780145	0.067631	0.053572
Nitrobacter hamburgensis	0.153725	0.158251	0.144018	0.117288	0.110001	0.0819054
Nitrobacter winogradskyi	0.105584	0.118462	0.0840105	0.120481	0.087105	0.0748087
Oligotropha carboxidovorans	0.16683	0.212508	0.163079	0.131018	0.120593	0.0898558
Rhodopseudomonas palustris	0.814866	0.956739	0.783627	0.727993	0.612574	0.509627
Brucella abortus	0.0023086	0.00271287	0.00282388	0.00212864	0.001638	0.000907095
Brucella canis	0.000950598	0	0.00141194	0.00138361	0.000655199	0.00122725
Brucella melitensis	0.00835168	0.0108515	0.00564776	0.00478943	0.00567839	0.0037351
Brucella microti	0.0010185	0	0.00070597	0.000957886	0.000873598	0.000693661
Brucella ovis	0.002037	0.00542574	0.00352985	0.0020222	0.001638	0.00133396
Brucella pinnipedialis	0.00393819	0.00452145	0.00282388	0.00383154	0.00294839	0.00346831
Brucella suis	0.00563569	0.00542574	0.00423582	0.00447013	0.00433159	0.00341495
Ochrobactrum anthropi	0.128127	0.160059	0.115779	0.106751	0.0943486	0.0842531
Hyphomicrobium denitrificans	0.292648	0.295703	0.226616	0.202646	0.153426	0.124539
Hyphomicrobium sp. MC1	0.338141	0.377993	0.297214	0.239152	0.185785	0.136758
Pelagibacterium halotolerans	0.407399	0.388845	0.403109	0.331003	0.281663	0.232163
Rhodomicrobium vannielii	1.05224	1.28047	1.01095	0.436264	0.428973	0.210073
Methylobacterium extorquens	0.113121	0.145591	0.115073	0.1059	0.0979886	0.0725143
Methylobacterium nodulans	0.243217	0.274	0.226616	0.212651	0.188916	0.148337
Methylobacterium populi	0.0898994	0.105802	0.0889523	0.0781209	0.0650103	0.0509574
Methylobacterium radiotolerans	0.247699	0.293894	0.224499	0.23117	0.196596	0.147857
Methylobacterium sp. 4-46	0.255847	0.281234	0.23297	0.225848	0.193065	0.148657
Chelativorans sp. BNC1	0.349956	0.351769	0.379106	0.281618	0.259058	0.208739
Mesorhizobium ciceri	0.0731961	0.0940462	0.096012	0.0829104	0.0655927	0.0629631
Mesorhizobium loti	0.120998	0.123888	0.132016	0.110476	0.0964962	0.0856405
Mesorhizobium opportunistum	0.0846032	0.111228	0.0882463	0.0808882	0.0670486	0.0496768
Candidatus Liberibacter asiaticus	0.0159565	0.0226072	0.0155313	0.0164969	0.010374	0.00784371
Candidatus Liberibacter solanacearum	0.0188083	0.0135643	0.0183552	0.0166034	0.0149604	0.00869744
Agrobacterium sp. H13-3	0.0456966	0.0578746	0.0607135	0.0482136	0.0384383	0.0389517
Agrobacterium fabrum	0.0012222	0.00180858	0	0.000957886	0.000982798	0.000907095
Agrobacterium tumefaciens	0.185027	0.212508	0.186376	0.173058	0.153025	0.138252
Agrobacterium vitis	0.154336	0.157346	0.169433	0.148259	0.118518	0.108531
Rhizobium etli	0.106195	0.148304	0.120721	0.113776	0.102611	0.0910297
Rhizobium leguminosarum	0.186996	0.218838	0.194142	0.173377	0.160706	0.135104
Sinorhizobium fredii	0.374739	0.425921	0.351573	0.340795	0.317262	0.259963
Sinorhizobium medicae	0.0817514	0.102185	0.095306	0.0887641	0.0847754	0.0764628
Sinorhizobium meliloti	0.139534	0.175432	0.132016	0.138681	0.129111	0.109118
Parvibaculum lavamentivorans	0.842026	0.915141	0.776567	0.690317	0.480188	0.326768
Candidatus Hodgkinia cicadicola	0.0016296	0.00542574	0.00352985	0.00212864	0.0017836	0.00240113
Azorhizobium caulinodans	0.250483	0.269478	0.218145	0.208926	0.186877	0.135157
Starkeya novella	0.332913	0.342726	0.331806	0.264164	0.251705	0.171281
Xanthobacter autotrophicus	0.292173	0.307459	0.244972	0.241174	0.217235	0.1557
Hirschia baltica	0.526156	0.403313	0.477942	0.85188	0.432649	0.455522
Hyphomonas neptunium	1.50697	0.936844	1.41265	3.16592	1.3991	1.65908
Maricaulis maris	0.594395	0.63029	0.679849	0.830061	0.502901	0.421746
Dinoroseobacter shibae	0.973684	0.98658	1.70633	1.96122	1.98947	3.09901
Jannaschia sp. CCS1	0.724288	0.698112	1.11402	1.30177	1.12054	2.14992
Ketogulonicigenium vulgare	0.207841	0.217934	0.344514	0.376023	0.367566	0.538494
Paracoccus denitrificans	0.47462	0.494647	0.667848	0.77312	0.768839	0.934628
Phaeobacter gallaeciensis	0.441553	0.401505	0.763154	0.863268	0.855616	1.59281
Pseudovibrio sp. FO-BEG1	0.487182	0.435868	0.473706	0.44861	0.384565	0.336426
Rhodobacter capsulatus	0.320827	0.358099	0.492767	0.616346	0.581998	0.865369
Rhodobacter sphaeroides	0.816088	0.90429	1.45642	1.53326	1.61284	2.09224
Roseobacter denitrificans	0.204446	0.181762	0.326864	0.3806	0.364327	0.640249
Roseobacter litoralis	0.209132	0.203465	0.340984	0.417213	0.371461	0.644625
Ruegeria pomeroyi	0.691221	0.692686	1.13308	1.41788	1.3512	2.39324
Ruegeria sp. TM1040	0.414529	0.409643	0.724326	0.7943	0.797959	1.3822
Acetobacter pasteurianus	0.10022	0.0877161	0.0861284	0.0855712	0.0747654	0.0552261
Acidiphilium cryptum	0.0320487	0.0379802	0.0374164	0.0336324	0.0302847	0.0268927
Acidiphilium multivorum	0.133559	0.0976633	0.0967179	0.0927021	0.096023	0.074702
Gluconacetobacter diazotrophicus	0.174231	0.170911	0.150372	0.150601	0.129365	0.105597
Gluconobacter oxydans	0.0964178	0.0994719	0.070597	0.0837618	0.0682134	0.0491432
Granulibacter bethesdensis	0.200984	0.162772	0.15249	0.163905	0.137883	0.0983398
Azospirillum brasilense	0.698282	0.52901	0.542185	0.535671	0.478259	0.285362
Azospirillum lipoferum	0.512508	0.444911	0.41864	0.403483	0.353188	0.240007
Magnetospirillum magneticum	0.666845	0.486508	0.441231	0.437754	0.417471	0.265192
Rhodospirillum centenum	0.918753	0.605874	0.639609	0.718947	0.573007	0.359263
Rhodospirillum photometricum	0.779287	0.511828	0.468764	0.53184	0.48168	0.357022
Rhodospirillum rubrum	0.68864	0.396983	0.37134	0.420725	0.366365	0.256495
Tistrella mobilis	0.726053	0.555234	0.612782	0.541418	0.509926	0.350192
Anaplasma centrale	0.00590729	0.00813861	0.00776567	0.00574732	0.00414959	0.00400189
Anaplasma marginale	0.00712949	0.0135643	0.0070597	0.00606661	0.00527799	0.00378846
Anaplasma phagocytophilum	0.0131726	0.0198944	0.0127075	0.0154326	0.0120484	0.00805714
Ehrlichia canis	0.00685789	0.0153729	0.0105896	0.0070245	0.00564199	0.00378846
Ehrlichia chaffeensis	0.00712949	0.0108515	0.00776567	0.00627947	0.00542359	0.0052825
Ehrlichia ruminantium	0.0109998	0.0126601	0.00423582	0.0109625	0.00928198	0.00666982
Neorickettsia risticii	0.00441349	0.0108515	0.00282388	0.00457657	0.00360359	0.00298808
Neorickettsia sennetsu	0.00468509	0.00452145	0.0070597	0.00372511	0.00404039	0.00346831
Wolbachia endosymbiont of Brugia malayi	0.00468509	0.00633003	0.0112955	0.00585375	0.00444079	0.00330823
Wolbachia endosymbiont of Culex quinquefasciatus	0.00570359	0.0135643	0.00776567	0.00681163	0.00611519	0.00490899
Wolbachia endosymbiont of Drosophila melanogaster	0.00271599	0.00361716	0.00070597	0.00127718	0.0014924	0.00112053
Wolbachia endosymbiont of Onchocerca ochengi	0.00801218	0.00542574	0.00141194	0.00659877	0.00418599	0.0030948
Wolbachia sp. wRi	0.00264809	0.00361716	0.0162373	0.00266079	0.002002	0.0021877
Candidatus Midichloria mitochondrii	0.0253945	0.021703	0.0296508	0.0326746	0.0254071	0.0159542
Orientia tsutsugamushi	0.0167034	0.0171815	0.0105896	0.0193706	0.01365	0.00976461
Rickettsia bellii	0.00706159	0.00542574	0.00635373	0.0119204	0.00899078	0.00688325
Rickettsia canadensis	0.00454929	0.0126601	0.00494179	0.00361868	0.00345799	0.00341495
Candidatus Rickettsia amblyommii	0.0015617	0.00180858	0.00423582	0.00149004	0.0011284	0.00101381
Rickettsia africae	0.000339499	0	0.00141194	0.000532159	0.000473199	0.000320151
Rickettsia akari	0.0022407	0.00180858	0	0.0023415	0.0014924	0.00122725
Rickettsia australis	0.0012901	0.00180858	0.00141194	0.00127718	0.0011284	0.00106717
Rickettsia conorii	0.000271599	0.00180858	0	0.000319295	0.000254799	0.000266793
Rickettsia felis	0.00285179	0.00361716	0.00423582	0.00383154	0.00243879	0.00250785
Rickettsia heilongjiangensis	0.000543199	0.00090429	0	0.000319295	0.000327599	0.000106717
Rickettsia japonica	0.0002037	0	0.00070597	0	0.000182	0.000106717
Rickettsia massiliae	0.0010185	0.00090429	0.00141194	0.000745022	0.001092	0.000586944
Rickettsia montanensis	0.000746899	0.00271287	0.00141194	0.000532159	0.000800798	0.000640303
Rickettsia parkeri	0.000407399	0	0.00070597	0	0.000473199	0.000266793
Rickettsia peacockii	0.000814798	0.00090429	0.00070597	0.000212864	0.0002184	0.000106717
Rickettsia philipii	0	0.00090429	0	0.000212864	0.000327599	0.000106717
Rickettsia rhipicephali	0.000407399	0.00090429	0.00211791	0.000425727	0.000291199	0.00112053
Rickettsia rickettsii	0.000746899	0.00090429	0	0.000425727	0.000400399	0.000213434
Rickettsia slovaca	0.000407399	0.00180858	0	0.000106432	3.63999e-05	0.000320151
Rickettsia prowazekii	0.0023765	0.00271287	0.00211791	0.00223507	0.00236599	0.00192091
Rickettsia typhi	0.0014259	0.00452145	0	0.0020222	0.00251159	0.00128061
Erythrobacter litoralis	0.217891	0.32464	0.525948	0.52705	0.232632	0.595055
Novosphingobium aromaticivorans	0.130504	0.155538	0.180022	0.183595	0.122741	0.143695
Novosphingobium sp. PP1Y	0.17199	0.221551	0.24003	0.24756	0.160596	0.19113
Sphingobium chlorophenolicum	0.0664061	0.0949504	0.072009	0.0775888	0.0603511	0.0502638
Sphingobium japonicum	0.0747578	0.102185	0.0600075	0.0748215	0.0574027	0.0536253
Sphingobium sp. SYK-6	0.140824	0.141974	0.156019	0.149537	0.120193	0.103889
Sphingomonas wittichii	0.208588	0.244158	0.211085	0.232128	0.17836	0.147857
Sphingopyxis alaskensis	0.149923	0.151016	0.161667	0.195941	0.137992	0.131102
Zymomonas mobilis	0.108572	0.100376	0.0995418	0.105261	0.0809898	0.0703799
Micavibrio aeruginosavorus	0.548291	0.271287	0.422876	0.502252	0.353006	0.323726
Polymorphum gilvum	0.898858	0.982059	0.969297	1.03313	0.935114	0.823963
alpha proteobacterium HIMB5	0.0516039	0.0325544	0.0409463	0.0424663	0.0400399	0.0275864
alpha proteobacterium HIMB59	0.105109	0.0958547	0.103072	0.0861033	0.0849574	0.0629631
Candidatus Pelagibacter sp. IMCC9063	0.0771342	0.068726	0.0649493	0.0590696	0.0574755	0.0410327
Candidatus Pelagibacter ubique	0.046783	0.0425016	0.0423582	0.0369318	0.0338155	0.0242781
Candidatus Puniceispirillum marinum	0.341672	0.28033	0.299331	0.344626	0.3007	0.248117
Achromobacter xylosoxidans	0.0920043	0.131122	0.0988359	0.0903606	0.090745	0.0674452
Advenella kashmirensis	0.0514002	0.0732475	0.0550657	0.0560895	0.0469559	0.0369241
Bordetella avium	0.040672	0.0452145	0.0310627	0.0420406	0.0375647	0.0304677
Bordetella bronchiseptica	0.0130368	0.0153729	0.0070597	0.0125589	0.0112112	0.00725676
Bordetella parapertussis	0.00332709	0.00633003	0.00423582	0.0020222	0.00334879	0.00266793
Bordetella pertussis	0.00482089	0.00723432	0.00847164	0.00457657	0.00374919	0.00346831
Bordetella petrii	0.0855538	0.102185	0.0931881	0.080356	0.0722174	0.0532518
Pusillimonas sp. T7-7	0.0684431	0.0868118	0.0663612	0.0705643	0.0713438	0.0537854
Taylorella asinigenitalis	0.00835168	0.0117558	0.00988359	0.010111	0.00971878	0.00976461
Taylorella equigenitalis	0.0106603	0.0153729	0.0112955	0.0130911	0.011648	0.0114721
Burkholderia ambifaria	0.0598877	0.0804818	0.0522418	0.0511937	0.0435707	0.0315349
Burkholderia cenocepacia	0.0699369	0.125696	0.072009	0.0650298	0.0581671	0.0479693
Burkholderia cepacia	0.0264809	0.0415973	0.024709	0.0220314	0.0207116	0.0149404
Burkholderia multivorans	0.070548	0.0940462	0.0677732	0.0844004	0.073273	0.0616825
Burkholderia vietnamiensis	0.0294006	0.028033	0.024709	0.0292687	0.0236963	0.0185688
Burkholderia gladioli	0.0932265	0.118462	0.110131	0.0851454	0.0742194	0.0620026
Burkholderia glumae	0.0662024	0.0976633	0.0649493	0.0555574	0.0523795	0.0434872
Burkholderia phymatum	0.0803934	0.096759	0.0797747	0.084294	0.0735642	0.0561332
Burkholderia phytofirmans	0.0446781	0.0633003	0.0501239	0.0400183	0.0420055	0.0334558
Burkholderia rhizoxinica	0.0569001	0.0642046	0.0543597	0.0495972	0.0525615	0.0398055
Burkholderia sp. CCGE1001	0.0306907	0.0461188	0.0296508	0.0303331	0.0248247	0.0194225
Burkholderia sp. CCGE1002	0.061721	0.0877161	0.0557717	0.0633269	0.0571479	0.0455148
Burkholderia sp. CCGE1003	0.0362585	0.040693	0.0275328	0.0299073	0.0298479	0.0236912
Burkholderia sp. KJ006	0.0188762	0.0307459	0.0134134	0.015539	0.0137228	0.0109919
Burkholderia sp. YI23	0.10151	0.122983	0.103778	0.099833	0.100245	0.0801445
Burkholderia xenovorans	0.0692579	0.0886204	0.0635373	0.066307	0.0596231	0.0490899
Burkholderia mallei	0.0660666	0.10128	0.0593015	0.0613047	0.0547455	0.0369241
Burkholderia pseudomallei	0.386826	0.552521	0.370634	0.376023	0.324978	0.223466
Burkholderia thailandensis	0.0638259	0.0813861	0.0607135	0.0583246	0.0500135	0.0362305
Cupriavidus metallidurans	0.0694616	0.0958547	0.0790687	0.0825911	0.076731	0.0612023
Cupriavidus necator	0.122763	0.164581	0.128487	0.12229	0.11193	0.0836128
Cupriavidus pinatubonensis	0.073943	0.103993	0.0578896	0.067052	0.0638091	0.0516511
Cupriavidus taiwanensis	0.0528261	0.0714389	0.0367105	0.0438499	0.0456819	0.0338827
Polynucleobacter necessarius	0.0319808	0.0461188	0.0345925	0.0336324	0.0393483	0.0318017
Ralstonia pickettii	0.205465	0.24868	0.434878	0.0778016	0.917387	0.0984999
Ralstonia solanacearum	0.162892	0.228785	0.187082	0.150388	0.154518	0.101861
Acidovorax avenae	0.0377523	0.0614917	0.0374164	0.0403376	0.0310855	0.0247584
Acidovorax citrulli	0.0412152	0.0660132	0.0374164	0.0390605	0.0363271	0.0262524
Acidovorax ebreus	0.0126973	0.0126601	0.0105896	0.010856	0.0110292	0.00917767
Acidovorax sp. JS42	0.0205058	0.0289373	0.0268269	0.0250115	0.0271907	0.0172348
Alicycliphilus denitrificans	0.0697332	0.105802	0.0571836	0.07099	0.0723994	0.0476492
Comamonas testosteroni	0.0501101	0.0768646	0.0473	0.0517258	0.0455727	0.0399122
Delftia acidovorans	0.0188083	0.0271287	0.0155313	0.0186256	0.015834	0.012646
Delftia sp. Cs1-4	0.0186725	0.0253201	0.0169433	0.0176677	0.01729	0.012059
Polaromonas naphthalenivorans	0.0687147	0.0886204	0.0628314	0.0609854	0.0613703	0.0521847
Polaromonas sp. JS666	0.0770663	0.0850033	0.0762448	0.0740765	0.0757118	0.0576272
Ramlibacter tataouinensis	0.0843316	0.0913333	0.0741269	0.0757794	0.0701062	0.0557597
Rhodoferax ferrireducens	0.0683752	0.0922376	0.0811866	0.0739701	0.084193	0.0701131
Variovorax paradoxus	0.154201	0.185379	0.144018	0.145812	0.139739	0.111306
Verminephrobacter eiseniae	0.101374	0.136548	0.096012	0.114521	0.106433	0.0787039
Candidatus Zinderia insecticola	0.000814798	0	0	0.00170291	0.000946398	0.00128061
Collimonas fungivorans	0.0642333	0.0831947	0.072715	0.0587503	0.0596231	0.0455682
Herbaspirillum seropedicae	0.0769984	0.0949504	0.0734209	0.0725865	0.070725	0.0545858
Herminiimonas arsenicoxydans	0.0292648	0.0379802	0.0345925	0.0261822	0.0299207	0.0241181
Janthinobacterium sp. Marseille	0.0319129	0.0488317	0.0289448	0.0340582	0.0339247	0.0286002
Leptothrix cholodnii	0.0843995	0.122079	0.0910702	0.0981301	0.102611	0.0773165
Methylibium petroleiphilum	0.108368	0.128409	0.0931881	0.101962	0.0935114	0.0692594
Rubrivivax gelatinosus	0.155287	0.165485	0.174375	0.181785	0.15237	0.148817
Thiomonas intermedia	0.0590729	0.105802	0.0698911	0.0705643	0.0722902	0.064137
Gallionella capsiferriformans	0.0488879	0.0723432	0.0607135	0.0591761	0.0679586	0.0520246
Sideroxydans lithotrophicus	0.0502459	0.0651089	0.072009	0.0659877	0.087833	0.0602952
Thiobacillus denitrificans	0.0741467	0.114845	0.104484	0.108028	0.161543	0.101541
Methylobacillus flagellatus	0.038635	0.0533531	0.0374164	0.0458721	0.0537263	0.0398055
Methylotenera mobilis	0.0241045	0.028033	0.0367105	0.0302266	0.0330511	0.0247584
Methylotenera versatilis	0.0308944	0.0370759	0.0345925	0.0356546	0.0381471	0.0319084
Methylovorus glucosotrophus	0.00814798	0.0117558	0.00988359	0.00649234	0.00524159	0.00608287
Methylovorus sp. MP688	0.00441349	0.00452145	0.00070597	0.00287366	0.00363999	0.00341495
Chromobacterium violaceum	0.0736714	0.0922376	0.0762448	0.0758859	0.0761486	0.0617892
Laribacter hongkongensis	0.0558816	0.0696303	0.0614194	0.0650298	0.0692326	0.0488764
Pseudogulbenkiania sp. NH8B	0.0632148	0.0651089	0.0847164	0.0864226	0.0824094	0.0617358
Neisseria gonorrhoeae	0.00645049	0.0117558	0.00564776	0.00510873	0.00564199	0.0043754
Neisseria lactamica	0.00359869	0.0108515	0.00282388	0.00457657	0.00465919	0.00234778
Neisseria meningitidis	0.0104566	0.0135643	0.0120015	0.0129847	0.00957318	0.0102982
Nitrosomonas europaea	0.0327277	0.0461188	0.0416523	0.0412955	0.0503775	0.0392719
Nitrosomonas eutropha	0.0253945	0.034363	0.0338866	0.0358675	0.0431339	0.0303077
Nitrosomonas sp. AL212	0.0433201	0.0578746	0.0338866	0.0498101	0.0516879	0.0456216
Nitrosomonas sp. Is79A3	0.0524866	0.0551617	0.0607135	0.0481072	0.0665026	0.0495167
Nitrosospira multiformis	0.0607025	0.0850033	0.0642433	0.0693935	0.0848118	0.0608821
Aromatoleum aromaticum	0.108911	0.142878	0.117191	0.119736	0.133296	0.093911
Azoarcus sp. BH72	0.0876587	0.119366	0.120015	0.108241	0.107525	0.0840397
Azospira oryzae	0.0633506	0.0976633	0.0628314	0.0699257	0.078005	0.0581075
Dechloromonas aromatica	0.0676962	0.120271	0.100248	0.0848261	0.0860858	0.0721941
Thauera sp. MZ1T	0.0963499	0.123888	0.0988359	0.126015	0.141013	0.109438
Candidatus Accumulibacter phosphatis	0.153929	0.188092	0.171551	0.190939	0.212648	0.182913
Candidatus Tremblaya princeps	0.0022407	0.00180858	0.00211791	0.00298009	0.0019292	0.00186755
Bacteriovorax marinus	0.0721776	0.0813861	0.0854224	0.124738	0.103703	0.147803
Bdellovibrio bacteriovorus	0.0803934	0.0877161	0.105896	0.116543	0.0966418	0.131422
Desulfarculus baarsii	0.0843995	0.106706	0.0804806	0.133253	0.18928	0.214181
Desulfatibacillum alkenivorans	0.105448	0.224264	0.143312	0.33526	0.737026	1.23077
Desulfobacterium autotrophicum	0.129621	0.24235	0.13131	0.399864	0.90057	1.84722
Desulfococcus oleovorans	0.0832452	0.190805	0.108719	0.277574	0.645407	1.1232
Desulfobulbus propionicus	0.0842637	0.125696	0.0946	0.154645	0.267721	0.547565
Desulfotalea psychrophila	0.0695974	0.113036	0.0677732	0.128995	0.259131	0.632299
Desulfurivibrio alkaliphilus	0.0777453	0.115749	0.0868344	0.122822	0.179597	0.231309
Desulfohalobium retbaense	0.0864365	0.0931419	0.0741269	0.137616	0.182655	0.339627
Desulfomicrobium baculatum	0.094924	0.113941	0.0847164	0.138361	0.174538	0.265245
Desulfovibrio aespoeensis	0.053573	0.0669175	0.0543597	0.0960015	0.0869958	0.121711
Desulfovibrio africanus	0.100084	0.117558	0.0917762	0.171249	0.142797	0.189103
Desulfovibrio alaskensis	0.0719739	0.0759604	0.0536537	0.107283	0.0984618	0.129981
Desulfovibrio desulfuricans	0.0986585	0.123888	0.095306	0.144747	0.146291	0.200041
Desulfovibrio magneticus	0.0905105	0.116653	0.0804806	0.144109	0.121139	0.152552
Desulfovibrio salexigens	0.0702764	0.0786732	0.0607135	0.113031	0.109236	0.167866
Desulfovibrio vulgaris	0.140553	0.169102	0.122839	0.176677	0.149931	0.185528
Lawsonia intracellularis	0.0175182	0.0226072	0.0141194	0.0243729	0.0263899	0.0231576
Hippea maritima	0.0231539	0.0271287	0.0268269	0.0323553	0.0377467	0.0406592
Geobacter bemidjiensis	0.0208453	0.028033	0.0204731	0.0230957	0.0273363	0.0242781
Geobacter daltonii	0.04203	0.0605874	0.0444761	0.0593889	0.0645371	0.0673385
Geobacter lovleyi	0.0772021	0.0994719	0.0861284	0.0793981	0.0869958	0.0830259
Geobacter metallireducens	0.0466472	0.0714389	0.0543597	0.0633269	0.0767674	0.0770497
Geobacter sp. M18	0.0488879	0.0651089	0.0600075	0.0615176	0.078187	0.0778501
Geobacter sp. M21	0.0227465	0.0388845	0.0282388	0.0236279	0.0288287	0.02812
Geobacter sulfurreducens	0.0575791	0.0922376	0.0811866	0.0668392	0.0914002	0.0817453
Geobacter uraniireducens	0.0588013	0.100376	0.0797747	0.0805689	0.11142	0.112587
Pelobacter carbinolicus	0.0860291	0.127505	0.111543	0.151027	0.169878	0.213808
Pelobacter propionicus	0.0647086	0.0895247	0.0776567	0.0807817	0.102975	0.111733
Anaeromyxobacter dehalogenans	0.172262	0.245063	0.200496	0.194664	0.166748	0.107517
Anaeromyxobacter sp. Fw109-5	0.154201	0.238733	0.166609	0.197857	0.159068	0.130035
Anaeromyxobacter sp. K	0.0243761	0.0262244	0.0261209	0.0219249	0.0187824	0.0158475
Stigmatella aurantiaca	0.22923	0.336396	0.246384	0.257352	0.18695	0.16221
Corallococcus coralloides	0.197453	0.304746	0.213909	0.214566	0.146801	0.128914
Myxococcus fulvus	0.106739	0.107611	0.0995418	0.0971722	0.0805166	0.0623761
Myxococcus xanthus	0.120115	0.143782	0.117897	0.120481	0.0933658	0.076943
Haliangium ochraceum	0.548495	1.04355	0.641727	0.809839	0.51586	0.452961
Sorangium cellulosum	0.543335	0.758699	0.569718	0.802921	0.462206	0.435086
Desulfobacca acetoxidans	0.0544557	0.0777689	0.0854224	0.0953629	0.188479	0.178591
Desulfomonile tiedjei	0.165744	0.232403	0.136252	0.200198	0.383473	0.382047
Syntrophus aciditrophicus	0.0645049	0.0877161	0.0931881	0.116969	0.212284	0.227894
Syntrophobacter fumaroxidans	0.101646	0.160059	0.117191	0.180189	0.376776	0.397948
Arcobacter butzleri	0.00970968	0.0126601	0.0105896	0.0103239	0.00931838	0.0106184
Arcobacter nitrofigilis	0.0234255	0.0415973	0.0289448	0.0302266	0.0358903	0.0419398
Arcobacter sp. L	0.0103887	0.0144686	0.0112955	0.0126654	0.0148148	0.0157408
Campylobacter concisus	0.00583939	0.00542574	0.00847164	0.00596018	0.00826278	0.00704333
Campylobacter curvus	0.00678999	0.0144686	0.00564776	0.00723736	0.00717078	0.00736348
Campylobacter fetus	0.00862328	0.0090429	0.00423582	0.0067052	0.00764398	0.00779035
Campylobacter hominis	0.00651839	0.0135643	0.0070597	0.00808882	0.00702518	0.0100848
Campylobacter jejuni	0.00991338	0.0180858	0.00847164	0.0100046	0.0101556	0.00805714
Campylobacter lari	0.00502459	0.00452145	0.00494179	0.00627947	0.00531439	0.00394853
Sulfurospirillum barnesii	0.0121541	0.0117558	0.0134134	0.0129847	0.0128492	0.0143001
Sulfurospirillum deleyianum	0.00970968	0.0090429	0.00635373	0.00883384	0.0103012	0.00971126
Helicobacter acinonychis	0.0019012	0	0.00423582	0.00180934	0.0011648	0.00128061
Helicobacter bizzozeronii	0.00740109	0.0126601	0.00635373	0.00798238	0.00920918	0.00981797
Helicobacter cetorum	0.00624679	0.0135643	0.00776567	0.00638591	0.00680678	0.00570936
Helicobacter cinaedi	0.00930228	0.0144686	0.00917762	0.009366	0.00968238	0.00976461
Helicobacter felis	0.0281105	0.0262244	0.0197672	0.0296945	0.0243151	0.0240113
Helicobacter hepaticus	0.0103887	0.0090429	0.00847164	0.0125589	0.00935478	0.0119523
Helicobacter mustelae	0.00767268	0.0135643	0.0070597	0.00819525	0.00855398	0.00715005
Helicobacter pylori	0.0175182	0.0361716	0.0218851	0.0211799	0.015834	0.0149404
Sulfuricurvum kujiense	0.0194873	0.0325544	0.0197672	0.0239472	0.0221675	0.0193158
Sulfurimonas autotrophica	0.0101171	0.0153729	0.0176493	0.0145812	0.014924	0.0155807
Sulfurimonas denitrificans	0.014938	0.0162772	0.0148254	0.0145812	0.0122668	0.014727
Wolinella succinogenes	0.0181972	0.0262244	0.0190612	0.0152197	0.0243515	0.0185154
Nitratifractor salsuginis	0.0207774	0.0334587	0.0218851	0.0235214	0.0251159	0.0250252
Nautilia profundicola	0.00998128	0.0117558	0.0105896	0.0126654	0.0147056	0.0118456
Nitratiruptor sp. SB155-2	0.0132405	0.0189901	0.0112955	0.0209671	0.019656	0.0160609
Sulfurovum sp. NBC37-1	0.0181972	0.0226072	0.0176493	0.0261822	0.0254799	0.0375644
Acidithiobacillus caldus	0.0632827	0.0804818	0.0741269	0.0731186	0.0868866	0.0647773
Acidithiobacillus ferrivorans	0.0412152	0.0524488	0.048006	0.064817	0.0525251	0.0439674
Acidithiobacillus ferrooxidans	0.0445423	0.0578746	0.0494179	0.04683	0.0562379	0.0466354
Aeromonas hydrophila	0.0213206	0.028033	0.023297	0.0196899	0.0203476	0.0197427
Aeromonas salmonicida	0.0234255	0.0307459	0.0218851	0.0208606	0.0183092	0.0195292
Aeromonas veronii	0.0180614	0.0253201	0.0225911	0.0214992	0.021112	0.0170214
Oceanimonas sp. GK1	0.0863686	0.106706	0.0797747	0.0920635	0.104431	0.0922569
Tolumonas auensis	0.0366659	0.0470231	0.0508299	0.0494908	0.0513603	0.0500503
Alteromonas macleodii	0.0778811	0.105802	0.0988359	0.106325	0.0921282	0.103195
Alteromonas sp. SN2	0.0486163	0.0651089	0.0550657	0.0671585	0.0590043	0.058641
Glaciecola nitratireducens	0.0937018	0.113036	0.117191	0.156455	0.133842	0.153779
Glaciecola sp. 4H-3-7+YE-5	0.0363943	0.0388845	0.0352985	0.042892	0.0418963	0.0422066
Marinobacter adhaerens	0.154608	0.144686	0.197672	0.200943	0.214687	1.10719
Marinobacter hydrocarbonoclasticus	0.0945166	0.0949504	0.0854224	0.108986	0.127072	0.176617
Saccharophagus degradans	0.0988622	0.128409	0.10166	0.15688	0.15095	0.163757
Teredinibacter turnerae	0.132948	0.143782	0.148254	0.215311	0.184256	0.20463
Colwellia psychrerythraea	0.0793749	0.10128	0.0924821	0.116969	0.110656	0.116162
Ferrimonas balearica	0.0826341	0.0868118	0.0783627	0.112073	0.114551	0.106344
Idiomarina loihiensis	0.0758441	0.0822904	0.0903642	0.0961079	0.102939	0.09167
Pseudoalteromonas atlantica	0.0355795	0.0415973	0.0416523	0.0497036	0.0397487	0.0477559
Pseudoalteromonas haloplanktis	0.027771	0.0379802	0.0345925	0.0339517	0.0342887	0.0321752
Pseudoalteromonas sp. SM9913	0.0323203	0.0262244	0.0381224	0.0384219	0.0345799	0.036604
Psychromonas ingrahamii	0.0753688	0.0750561	0.0854224	0.0930214	0.102466	0.0953517
Shewanella amazonensis	0.0373449	0.0551617	0.0430642	0.0535352	0.0468103	0.0466887
Shewanella baltica	0.0313018	0.0443102	0.024709	0.0269272	0.0282827	0.025452
Shewanella denitrificans	0.0324561	0.0352673	0.024709	0.0361868	0.0303939	0.0298274
Shewanella frigidimarina	0.0418263	0.0587788	0.0430642	0.060134	0.0531803	0.057894
Shewanella halifaxensis	0.0160923	0.0289373	0.0183552	0.0178805	0.0184912	0.0189956
Shewanella loihica	0.0349005	0.0334587	0.0352985	0.0355482	0.0377467	0.0346831
Shewanella oneidensis	0.01358	0.0226072	0.0169433	0.013304	0.0124852	0.0123792
Shewanella pealeana	0.0157528	0.0226072	0.0105896	0.0154326	0.0176176	0.0152072
Shewanella piezotolerans	0.0302833	0.0470231	0.0352985	0.0344839	0.0314859	0.0316416
Shewanella putrefaciens	0.00760478	0.0144686	0.00847164	0.00798238	0.00924558	0.00570936
Shewanella sediminis	0.0270241	0.0488317	0.0381224	0.0337389	0.0366183	0.0342562
Shewanella sp. ANA-3	0.00685789	0.0171815	0.0112955	0.00723736	0.0144508	0.0052825
Shewanella sp. MR-4	0.00353079	0.00361716	0.00211791	0.00223507	0.0021112	0.00197427
Shewanella sp. MR-7	0.00468509	0.0108515	0.00494179	0.00425727	0.00749838	0.00464219
Shewanella sp. W3-18-1	0.0017654	0.00180858	0.00211791	0.00149004	0.002002	0.00186755
Shewanella violacea	0.0255303	0.0361716	0.0289448	0.0289494	0.0281371	0.0282267
Shewanella woodyi	0.0439991	0.0868118	0.0444761	0.0781209	0.0584583	0.0646172
Dichelobacter nodosus	0.0247835	0.0298416	0.0352985	0.0377833	0.0382927	0.0341495
Allochromatium vinosum	0.246137	0.622151	0.29086	0.34005	0.881424	0.694195
Nitrosococcus halophilus	0.190799	0.228785	0.218145	0.221272	0.353298	0.209913
Nitrosococcus oceani	0.0452892	0.0741518	0.0649493	0.0634333	0.0953678	0.0685657
Nitrosococcus watsonii	0.0536409	0.0642046	0.0571836	0.0583246	0.090927	0.0645105
Thiocystis violascens	0.33529	0.844607	0.364281	0.439138	1.16119	0.928492
Alkalilimnicola ehrlichii	0.246409	0.24235	0.349455	0.29737	0.510873	0.259696
Halorhodospira halophila	0.189848	0.188997	0.230146	0.227551	0.329638	0.191024
Thioalkalivibrio sp. K90mix	0.137905	0.179049	0.18214	0.184446	0.272235	0.179018
Halothiobacillus neapolitanus	0.0653876	0.0877161	0.0663612	0.0928085	0.125944	0.0876147
Buchnera aphidicola	0.0177898	0.0325544	0.0282388	0.0224571	0.0221675	0.0205964
Candidatus Moranella endobia	0.00420979	0.00361716	0.00635373	0.00564088	0.00418599	0.00405525
Candidatus Riesia pediculicola	0.00278389	0.00813861	0.00211791	0.00372511	0.00422239	0.00442876
Citrobacter koseri	0.0145306	0.0180858	0.0155313	0.0119204	0.0106288	0.0093911
Citrobacter rodentium	0.0138516	0.021703	0.0141194	0.010856	0.01092	0.00816386
Cronobacter sakazakii	0.010864	0.0144686	0.00988359	0.0090467	0.0100464	0.00741684
Cronobacter turicensis	0.010185	0.0226072	0.00352985	0.00734379	0.00720718	0.00666982
Dickeya dadantii	0.0522829	0.0795775	0.0635373	0.0531095	0.0517971	0.04226
Dickeya zeae	0.0138516	0.0180858	0.0105896	0.0126654	0.0117572	0.00992469
Edwardsiella ictaluri	0.0136479	0.0207987	0.0155313	0.0106432	0.0116116	0.0101381
Edwardsiella tarda	0.0158207	0.0262244	0.0176493	0.014049	0.0150696	0.0116322
Enterobacter aerogenes	0.0138516	0.0171815	0.00988359	0.0157519	0.0121576	0.0120057
Enterobacter asburiae	0.00970968	0.0117558	0.00635373	0.00755666	0.00735278	0.00608287
Enterobacter cloacae	0.0442707	0.0714389	0.048006	0.0439563	0.0361815	0.031695
Enterobacter sp. 638	0.0114751	0.0198944	0.0112955	0.00925956	0.00862678	0.00859073
Erwinia amylovora	0.011543	0.0126601	0.00847164	0.00968529	0.00859038	0.00570936
Erwinia billingiae	0.0266167	0.0352673	0.0275328	0.0216057	0.0208936	0.0181953
Erwinia pyrifoliae	0.00570359	0.0108515	0.00423582	0.00319295	0.00480479	0.00341495
Erwinia sp. Ejp617	0.00461719	0.00633003	0.00494179	0.00383154	0.00320319	0.00330823
Erwinia tasmaniensis	0.0136479	0.0244158	0.0127075	0.00968529	0.0104468	0.0103516
Escherichia coli	0.0604309	0.0895247	0.0607135	0.0599211	0.0547091	0.0436473
Escherichia fergusonii	0.00875908	0.00994719	0.00776567	0.00574732	0.00575119	0.00522914
Klebsiella oxytoca	0.0179256	0.0334587	0.0169433	0.0173484	0.0173992	0.0131262
Klebsiella pneumoniae	0.0226107	0.0334587	0.0204731	0.0185191	0.0164892	0.0136064
Klebsiella variicola	0.0024444	0.00271287	0.00070597	0.00276723	0.0020384	0.00250785
Pantoea ananatis	0.0305549	0.0379802	0.024709	0.0265015	0.0246427	0.0193158
Pantoea sp. At-9b	0.0340857	0.0415973	0.023297	0.0277787	0.0283919	0.0227307
Pantoea vagans	0.0243761	0.0307459	0.023297	0.0164969	0.0165984	0.0119523
Pectobacterium atrosepticum	0.00957388	0.0153729	0.0148254	0.00947243	0.00971878	0.00800378
Pectobacterium carotovorum	0.0104566	0.0144686	0.00564776	0.0100046	0.00909998	0.00800378
Pectobacterium wasabiae	0.0114751	0.0144686	0.0155313	0.0120268	0.0109564	0.0101915
Photorhabdus asymbiotica	0.01358	0.0253201	0.0169433	0.0141554	0.0156884	0.0139799
Photorhabdus luminescens	0.0202342	0.034363	0.0148254	0.0184127	0.016562	0.0134997
Proteus mirabilis	0.0174503	0.0307459	0.0183552	0.018732	0.0202748	0.017555
Providencia stuartii	0.0201663	0.0316501	0.0303567	0.0242664	0.0226043	0.0215569
Rahnella aquatilis	0.0129689	0.0298416	0.0141194	0.00968529	0.011284	0.00960454
Rahnella sp. Y9602	0.0015617	0.00271287	0.00423582	0.00127718	0.0013832	0.000907095
Salmonella bongori	0.00685789	0.00813861	0.00988359	0.00574732	0.00491399	0.00581608
Salmonella enterica	0.0308265	0.0515445	0.0317687	0.0268208	0.0244243	0.0219304
Serratia plymuthica	0.0010864	0.00271287	0.00141194	0.000106432	0.000618799	0.000586944
Serratia proteamaculans	0.0200984	0.0198944	0.0218851	0.0174548	0.0156884	0.0138199
Serratia sp. AS12	0.0002037	0	0	0	0	5.33585e-05
Serratia sp. AS13	0.0002037	0.00271287	0.00070597	0.000212864	0.000291199	0.00037351
Serratia symbiotica	6.78999e-05	0	0	0.000212864	0.0001456	5.33585e-05
Shigella boydii	0.0011543	0.00090429	0.00070597	0.00159648	0.0014924	0.00074702
Shigella dysenteriae	0.0016975	0.00361716	0	0.00180934	0.0013832	0.00133396
Shigella flexneri	0.0017654	0.00361716	0.00211791	0.00149004	0.0016016	0.00170747
Shigella sonnei	0.0017654	0.00271287	0.00282388	0.00106432	0.0017108	0.00117389
Sodalis glossinidius	0.0179935	0.0244158	0.0197672	0.0152197	0.0184184	0.0136064
[truncated: 298 more rows]
