# Supplementary material for: Characterization of Microbial Mat Microbiomes in the Modern Thrombolite Ecosystem of Lake Clifton, Western Australia Using Shotgun Metagenomics
Source: Front Microbiol. 2016 Jul 6;7:1064. doi: 10.3389/fmicb.2016.01064 (PMC4933708; doi:10.3389/fmicb.2016.01064)
Supplement: Supplementary file 3 [file Table_3.XLSX]

## Sheet: order
order	log2FoldChange	pvalue
Chroococcales	1.53895	1.08352e-06
Nostocales	1.51899	7.74029e-06
Gloeobacterales	1.3538	1.42786e-20
Oscillatoriales	0.966423	0.00855906
Prochlorales	0.747302	1.01716e-05
Bifidobacteriales	0.7247	2.26238e-08
Nitrosopumilales	0.715539	0.00829552
Entomoplasmatales	0.662118	0.000899064
Cenarchaeales	0.6336	3.03134e-06
Sulfolobales	0.617469	2.58882e-05
Actinomycetales	0.611959	0.00519108
Thermoproteales	0.600419	8.92987e-06
Rhizobiales	0.581493	0.00366925
Desulfurococcales	0.48215	0.000211069
Acidilobales	0.481431	0.0105954
Solirubrobacterales	0.465397	0.000383908
Lactobacillales	0.457293	5.63484e-05
Bacillales	0.433775	0.000583644
Mycoplasmatales	0.421147	0.0153735
Enterobacteriales	0.384063	0.000950564
Sphaerobacterales	0.369831	0.00901709
Thermomicrobiales	0.350462	0.0150873
Coriobacteriales	0.319193	0.000898833
Thermales	0.301034	0.00037017
Deinococcales	0.232465	4.72336e-05
Nitrospirales	-0.157754	0.0141371
Thermotogales	-0.266923	0.0110666
Chrysiogenales	-0.381226	0.0102377
Synergistales	-0.392154	0.00394583
Chlorobiales	-0.420406	0.000513543
Bdellovibrionales	-0.424508	0.0164641
Planctomycetales	-0.435519	0.00512978
Desulfurellales	-0.443438	0.00543325
Anaerolineales	-0.470019	0.0123595
Methylococcales	-0.473428	2.90308e-07
Deferribacterales	-0.554936	0.000163033
Methylacidiphilales	-0.560044	0.0050287
Thiotrichales	-0.575158	1.1995e-10
Sphingobacteriales	-0.639056	0.00241176
Desulfovibrionales	-0.724623	0.00105946
Thermodesulfobacteriales	-0.757335	2.08354e-05
Spirochaetales	-0.789279	2.36858e-07
Bacteroidales	-0.79072	0.000107793
Desulfarculales	-0.877682	1.83564e-06
Ignavibacteriales	-0.926495	4.65094e-06
Verrucomicrobiales	-0.958875	9.33784e-09
Syntrophobacterales	-0.960063	4.31365e-05
Flavobacteriales	-1.07038	0.000312391
Desulfobacterales	-1.58728	2.78132e-06

## Sheet: species
species	log2FoldChange	pvalue
Synechococcus sp. JA-3-3Ab	1.94274	5.90668e-09
Synechococcus sp. JA-2-3B'a(2-13)	1.93171	8.17503e-08
Anabaena variabilis	1.74324	2.97732e-07
Cyanothece sp. PCC 7425	1.69011	8.35435e-07
Nostoc punctiforme	1.50496	2.35897e-05
Thermosynechococcus elongatus	1.4202	3.156e-06
Trichormus azollae	1.36518	0.000155003
Rhodomicrobium vannielii	1.35034	1.18387e-08
Cyanothece sp. ATCC 51142	1.34438	0.000900914
Nostoc sp. PCC 7120	1.34197	0.000151927
Synechococcus elongatus	1.30924	5.53233e-05
Cyanothece sp. PCC 7424	1.28987	0.000869553
Cyanothece sp. PCC 8801	1.2456	0.000548151
Cyanothece sp. PCC 7822	1.23892	0.0015324
Microcystis aeruginosa	1.23114	0.000857166
Synechococcus sp. PCC 7002	1.22675	0.000817207
Acaryochloris marina	1.21988	0.000308836
Synechocystis sp. PCC 6803	1.18315	1.47205e-05
Trichodesmium erythraeum	1.17866	0.0015694
Gloeobacter violaceus	1.10578	7.46033e-09
Chloroflexus aurantiacus	0.876612	0.00215671
Isoptericola variabilis	0.806658	2.60439e-05
Mycobacterium sp. JLS	0.786129	0.000458617
Arthrobacter sp. Rue61a	0.694843	0.0013679
Bifidobacterium longum	0.675445	5.57442e-05
Bartonella clarridgeiae	0.673841	0.000617776
Synechococcus sp. WH 8102	0.6697	0.00308071
Bartonella henselae	0.668488	0.000714244
Thermosphaera aggregans	0.637127	0.0101222
Hyphomicrobium sp. MC1	0.636616	0.00142181
Bifidobacterium breve	0.629949	0.00692781
Rothia dentocariosa	0.612397	0.000928212
Pyrobaculum aerophilum	0.611964	0.00727994
Mycobacterium intracellulare	0.605481	0.000723597
Paenibacillus polymyxa	0.592435	0.00231169
Synechococcus sp. CC9902	0.590349	0.000891196
Pantoea vagans	0.588291	0.00131818
Arthrobacter phenanthrenivorans	0.587919	0.00263073
Sanguibacter keddieii	0.577307	0.00650057
Gordonia sp. KTR9	0.570554	0.00436699
Synechococcus sp. CC9605	0.570487	0.00212859
Hyphomicrobium denitrificans	0.552591	0.00775752
Acidothermus cellulolyticus	0.552158	0.00171783
Rhodococcus jostii	0.542967	0.00106915
Bifidobacterium adolescentis	0.54166	0.0107617
Nocardiopsis alba	0.538749	0.00238265
Synechococcus sp. RCC307	0.533084	0.00763706
Xylanimonas cellulosilytica	0.527809	0.0082096
Mycobacterium avium	0.527268	0.00108866
Mycobacterium leprae	0.525413	0.00642014
Streptomyces sp. SirexAA-E	0.515263	0.0063643
Nocardia cyriacigeorgica	0.514489	0.00415865
Verrucosispora maris	0.511031	0.00734731
Synechococcus sp. CC9311	0.508557	0.00647254
Corynebacterium urealyticum	0.505178	0.00344249
Kribbella flavida	0.50286	0.0107783
Gordonia polyisoprenivorans	0.4944	0.00417791
Salinispora arenicola	0.490138	0.00833757
Actinoplanes sp. SE50/110	0.488375	0.00575297
Bifidobacterium bifidum	0.470988	0.00956648
Frankia alni	0.470123	0.00641
Oligotropha carboxidovorans	0.458929	0.00323771
Segniliparus rotundus	0.445559	0.0080818
Bifidobacterium animalis	0.442978	0.0103051
Thermomonospora curvata	0.439191	0.0108929
Amycolicicoccus subflavus	0.419384	0.00638696
Thauera sp. MZ1T	-0.428198	0.00357792
Marinomonas posidonica	-0.433486	0.0102692
Parachlamydia acanthamoebae	-0.437747	0.00630528
Shewanella frigidimarina	-0.457147	0.00720692
Candidatus Methylomirabilis oxyfera	-0.462175	0.00778219
Hahella chejuensis	-0.469187	0.00832497
Frateuria aurantia	-0.489191	0.00588154
Fervidobacterium pennivorans	-0.489899	0.00444033
Fibrobacter succinogenes	-0.490824	0.00505387
Turneriella parva	-0.493186	0.00262658
gamma proteobacterium HdN1	-0.505808	0.000706771
Methylococcus capsulatus	-0.51883	0.00757625
Treponema succinifaciens	-0.521295	0.0101562
Colwellia psychrerythraea	-0.521664	0.0017717
Candidatus Desulforudis audaxviator	-0.530217	0.00470345
Acetohalobium arabaticum	-0.537201	0.00937886
Geobacter metallireducens	-0.542171	0.00561678
Bacteroides salanitronis	-0.54234	0.00675429
Desulfotomaculum carboxydivorans	-0.551049	0.00741223
Chlorobium chlorochromatii	-0.553282	0.00399585
Nitratiruptor sp. SB155-2	-0.55466	0.00327277
Mahella australiensis	-0.557111	0.00967755
Kangiella koreensis	-0.568883	0.00486103
Pirellula staleyi	-0.579828	0.00318748
Geobacter daltonii	-0.583474	0.00136897
Ferrimonas balearica	-0.587395	0.000480772
Anaerobaculum mobile	-0.593362	0.00301226
Dyadobacter fermentans	-0.595675	0.00206331
Encarsia pergandiella	-0.603131	0.00594171
Alkaliphilus oremlandii	-0.603271	0.00650699
Lawsonia intracellularis	-0.60587	0.00121282
Aminobacterium colombiense	-0.609208	0.00697303
Planctomyces brasiliensis	-0.612048	0.000909856
Chitinophaga pinensis	-0.616386	0.000232769
Glaciecola nitratireducens	-0.625518	0.00120583
Runella slithyformis	-0.625736	0.000751612
Cytophaga hutchinsonii	-0.634597	0.00338123
Desulfurispirillum indicum	-0.635142	0.00154882
Pelodictyon phaeoclathratiforme	-0.646721	0.000430068
Prevotella intermedia	-0.654218	0.0073943
Alkaliphilus metalliredigens	-0.655729	0.00714488
Halothiobacillus neapolitanus	-0.658554	0.000375872
Niastella koreensis	-0.660289	4.81466e-05
Denitrovibrio acetiphilus	-0.661073	0.00490318
Opitutus terrae	-0.661785	0.0102242
Cellvibrio japonicus	-0.665293	0.00110891
Teredinibacter turnerae	-0.667409	0.000383478
Methylomonas methanica	-0.674532	4.70211e-05
Sphingobacterium sp. 21	-0.677106	0.000164498
Treponema primitia	-0.67804	0.000334751
Hippea maritima	-0.685066	0.00159273
Treponema denticola	-0.685682	0.00162425
Calyptogena okutanii thioautotrophic gill symbiont	-0.688438	0.00289391
Prosthecochloris aestuarii	-0.692838	0.000997782
Leadbetterella byssophila	-0.697382	0.000402145
Flexibacter litoralis	-0.697998	0.00123181
Anaerolinea thermophila	-0.698021	0.00648679
Prevotella ruminicola	-0.702777	0.000717302
Saccharophagus degradans	-0.709011	1.80885e-05
Calditerrivibrio nitroreducens	-0.711793	0.00123439
Sphaerochaeta pleomorpha	-0.719863	0.00287453
Desulfovibrio magneticus	-0.720869	0.000235677
Paracoccus denitrificans	-0.724196	0.00341848
Marinobacter hydrocarbonoclasticus	-0.725204	0.00524028
Porphyromonas asaccharolytica	-0.731847	0.000926292
Belliella baltica	-0.738331	0.000913112
Chloroherpeton thalassium	-0.738904	0.000207504
Chlorobium phaeobacteroides	-0.73994	0.00028759
Bacteroides helcogenes	-0.748282	0.000858914
Alcanivorax borkumensis	-0.748949	3.88779e-06
Treponema brennaborense	-0.750311	0.000427516
Thioalkalimicrobium cyclicum	-0.751622	0.000469288
Bacteroides vulgatus	-0.759014	0.000347793
Sulfurovum sp. NBC37-1	-0.760082	0.00295332
Thermovirga lienii	-0.765069	0.00176654
Bacteroides thetaiotaomicron	-0.768071	0.000480327
Deferribacter desulfuricans	-0.77009	0.00134774
Methylacidiphilum infernorum	-0.781605	0.000594833
Solitalea canadensis	-0.78296	1.81819e-05
Flavobacteriaceae bacterium 3519-10	-0.789343	1.05395e-05
Desulfovibrio desulfuricans	-0.796923	0.000447474
Bacteriovorax marinus	-0.799739	0.000585076
Riemerella anatipestifer	-0.801613	0.000179483
Rhodobacter sphaeroides	-0.808221	0.00510096
Methylomicrobium alcaliphilum	-0.809845	3.56749e-07
Treponema azotonutricium	-0.812622	9.49525e-06
Cyclobacterium marinum	-0.81571	7.75929e-06
Ketogulonicigenium vulgare	-0.819684	0.00508254
Pedobacter saltans	-0.82892	2.04685e-06
Thermodesulfovibrio yellowstonii	-0.831575	0.000972842
Fluviicola taffensis	-0.833349	0.000229352
Ilyobacter polytropus	-0.837024	0.000938463
Allochromatium vinosum	-0.853438	0.00912308
Flavobacterium johnsoniae	-0.855942	9.24027e-05
Desulfovibrio africanus	-0.863085	2.81416e-05
Pedobacter heparinus	-0.874984	5.68826e-08
Desulfovibrio alaskensis	-0.875126	0.000147179
Pelobacter carbinolicus	-0.887283	0.000108886
Rhodopirellula baltica	-0.888528	7.25246e-05
Jannaschia sp. CCS1	-0.898608	0.00474792
Thiomicrospira crunogena	-0.901891	5.78007e-06
Aciduliprofundum boonei	-0.909319	0.00817011
Rhodobacter capsulatus	-0.913004	0.000951635
Saprospira grandis	-0.924524	8.67393e-06
Flavobacterium psychrophilum	-0.926175	0.000168258
Zunongwangia profunda	-0.931418	0.000143811
Porphyromonas gingivalis	-0.931613	9.12968e-05
Haliscomenobacter hydrossis	-0.953349	0.000351279
Desulfovibrio aespoeensis	-0.955598	2.01051e-05
Flavobacterium columnare	-0.963499	4.99524e-05
Ruegeria sp. TM1040	-0.965146	0.00300202
Roseobacter litoralis	-0.966806	0.00199198
Roseobacter denitrificans	-0.97635	0.00255723
Dinoroseobacter shibae	-0.97935	0.00171341
Desulfomonile tiedjei	-0.980552	0.000463088
Weeksella virosa	-0.983716	1.03687e-06
Tannerella forsythia	-0.984729	8.10922e-05
Flavobacterium branchiophilum	-0.999872	8.5236e-06
Blattabacterium sp. (Periplaneta americana)	-1.00504	0.00038152
Desulfovibrio salexigens	-1.02015	6.12488e-05
Flexistipes sinusarabici	-1.02347	7.90078e-06
Phaeobacter gallaeciensis	-1.03097	0.00226085
Candidatus Sulcia muelleri	-1.03322	1.35914e-06
Capnocytophaga ochracea	-1.04565	4.58189e-06
Alistipes finegoldii	-1.04618	2.33397e-05
Thermodesulfatator indicus	-1.05429	1.55036e-05
Ruegeria pomeroyi	-1.05891	0.000837762
Desulfurivibrio alkaliphilus	-1.06175	7.8892e-05
Sphaerochaeta coccoides	-1.07157	4.79077e-08
Spirochaeta thermophila	-1.07723	3.09511e-06
Desulfomicrobium baculatum	-1.08473	0.000104592
Melioribacter roseus	-1.09234	0.000223045
Flavobacterium indicum	-1.10491	5.9973e-06
Parabacteroides distasonis	-1.10865	8.46831e-05
Desulfarculus baarsii	-1.1167	3.8918e-06
Gramella forsetii	-1.11986	9.00208e-07
Spirochaeta africana	-1.14482	1.3373e-06
Desulfobacca acetoxidans	-1.15524	7.54988e-05
Aequorivita sublithincola	-1.15612	4.19255e-05
Paludibacter propionicigenes	-1.15686	3.95193e-05
Owenweeksia hongkongensis	-1.17873	3.52745e-10
Ornithobacterium rhinotracheale	-1.18384	1.51908e-10
Ignavibacterium album	-1.18705	5.26219e-07
Akkermansia muciniphila	-1.18793	2.01134e-08
Robiginitalea biformata	-1.22302	0.00646298
Candidatus Azobacteroides pseudotrichonymphae	-1.22427	1.11806e-05
Zobellia galactanivorans	-1.22719	9.83186e-06
Syntrophus aciditrophicus	-1.24734	1.4274e-05
Croceibacter atlanticus	-1.28714	2.11037e-05
Capnocytophaga canimorsus	-1.29405	3.72202e-08
Cellulophaga algicola	-1.32804	2.2856e-05
Maribacter sp. HTCC2170	-1.35882	4.02515e-06
Odoribacter splanchnicus	-1.3634	1.28516e-06
Desulfohalobium retbaense	-1.37672	1.88699e-05
Syntrophobacter fumaroxidans	-1.38985	2.58759e-06
Cellulophaga lytica	-1.40807	7.67297e-06
Spirochaeta smaragdinae	-1.42778	4.02261e-07
Muricauda ruestringensis	-1.43992	5.00874e-05
Desulfobulbus propionicus	-1.56856	1.06552e-05
Desulfotalea psychrophila	-1.75598	5.63278e-06
Desulfatibacillum alkenivorans	-2.0615	1.05128e-08
Desulfococcus oleovorans	-2.13142	9.33964e-09
Desulfobacterium autotrophicum	-2.25915	2.79012e-09

## Sheet: KEGG 3
KEGG level 3	log2FoldChange	pvalue
Photosynthesis - antenna proteins	1.27269	5.06897e-19
Calcium signaling pathway	0.655277	9.96414e-07
Carotenoid biosynthesis	0.5884	3.58857e-10
N-Glycan biosynthesis	0.574882	1.45754e-06
Ubiquitin system	0.558248	8.45858e-05
Photosynthesis proteins	0.519883	5.31399e-07
Biosynthesis of siderophore group nonribosomal peptides	0.516415	0.000268617
Bacterial toxins	0.487251	1.0307e-05
Photosynthesis	0.483879	1.90056e-06
Steroid biosynthesis	0.481849	0.000707891
Butirosin and neomycin biosynthesis	0.48035	0.000142126
Dioxin degradation	0.46737	0.000361704
Mineral absorption	0.44251	0.000763116
Xylene degradation	0.439865	0.000186458
Protein kinases	0.412073	1.10753e-06
Meiosis - yeast	0.382752	0.00710477
Phosphatidylinositol signaling system	0.356763	0.000202672
Carbohydrate metabolism	0.355723	0.00179067
Glycosyltransferases	0.347099	4.7181e-15
Fluorobenzoate degradation	0.34055	0.00173618
Stilbenoid, diarylheptanoid and gingerol biosynthesis	0.339076	0.00834711
Glycan biosynthesis and metabolism	0.334509	0.000385778
Drug metabolism - cytochrome P450	0.327096	0.000121563
Porphyrin and chlorophyll metabolism	0.326253	6.79817e-07
Metabolism of xenobiotics by cytochrome P450	0.317589	0.000142561
Type II diabetes mellitus	0.309515	3.15636e-05
Prenyltransferases	0.293076	1.72467e-06
Polycyclic aromatic hydrocarbon degradation	0.27953	0.00602988
Two-component system (ko02022)	0.276751	1.95651e-05
Biosynthesis and biodegradation of secondary metabolites	0.273988	0.00850687
Lipid metabolism	0.250029	0.00682431
Folate biosynthesis	0.245265	3.02145e-06
Metabolism of cofactors and vitamins	0.235206	0.000246755
Thiamine metabolism	0.234209	0.00693841
Sulfur relay system	0.224047	0.000652845
Epithelial cell signaling in Helicobacter pylori infection	0.223469	0.0130044
Lipoic acid metabolism	0.206057	0.00793065
Ubiquinone and other terpenoid-quinone biosynthesis	0.194681	0.00244628
Others	0.193146	1.01947e-05
Retinol metabolism	0.1923	0.00778548
Membrane and intracellular structural molecules	0.185529	0.00117089
Glycerophospholipid metabolism	0.172162	0.00333297
Function unknown	0.171681	3.00296e-07
General function prediction only	0.148276	4.52121e-06
Translation proteins	0.105421	0.00360848
Glyoxylate and dicarboxylate metabolism	-0.0836273	0.0108256
Ribosome	-0.0951529	0.0105256
Aminoacyl-tRNA biosynthesis	-0.105982	0.000722974
Pyruvate metabolism	-0.107177	0.00107969
One carbon pool by folate	-0.110471	0.00119708
Pyrimidine metabolism	-0.112111	1.07519e-05
Alanine, aspartate and glutamate metabolism	-0.115814	1.30026e-05
Butanoate metabolism	-0.118456	0.00617392
Amino acid related enzymes	-0.119348	0.000348479
Histidine metabolism	-0.126927	0.00587131
Glycine, serine and threonine metabolism	-0.126996	0.00124578
RNA polymerase	-0.127341	0.000135465
Chromosome	-0.144049	0.0103855
Peroxisome	-0.144655	0.000223491
DNA replication proteins	-0.153171	0.00902902
Methane metabolism	-0.157313	0.00394267
Cell motility and secretion	-0.158257	0.000712151
Phenylpropanoid biosynthesis	-0.160571	0.006314
Phenylalanine metabolism	-0.163212	1.96821e-05
Cellular antigens	-0.163471	0.00990902
Pentose and glucuronate interconversions	-0.167824	0.00884682
Translation factors	-0.17466	0.00237322
Propanoate metabolism	-0.182912	0.000442238
Huntington's disease	-0.183737	0.00557617
Valine, leucine and isoleucine degradation	-0.191976	0.00250991
Taurine and hypotaurine metabolism	-0.203298	0.000552424
Tryptophan metabolism	-0.204025	4.26737e-05
Carbon fixation pathways in prokaryotes	-0.209534	4.63843e-10
Energy metabolism	-0.210599	8.66883e-06
Citrate cycle (TCA cycle)	-0.214943	1.55701e-07
Cardiac muscle contraction	-0.227166	0.0134102
Parkinson's disease	-0.233567	0.00789951
Polyketide sugar unit biosynthesis	-0.234257	1.15689e-06
Lysine degradation	-0.257855	6.63925e-06
Biosynthesis of vancomycin group antibiotics	-0.268398	2.83639e-05
Sphingolipid metabolism	-0.283418	0.00464484
Plant-pathogen interaction	-0.296049	1.20778e-08
Synthesis and degradation of ketone bodies	-0.299956	0.000466073
Lysosome	-0.36122	0.00768873
Nitrotoluene degradation	-0.379245	0.00134207
Restriction enzyme	-0.443851	5.50953e-05

## Sheet: KEGG 4
Table S3. Significantly enriched functional genes within thrombolite- and sediment associated mats.
KEGG level 4	log2FoldChange	pvalue	annotation and link
K15597	3.50309	1.05777e-14	ko:K15597 : No such data.
K01220	3.18075	6.7061e-14	ko:K01220 E3.2.1.85, lacG; 6-phospho-beta-galactosidase [EC:3.2.1.85]
K11950	2.7675	9.14676e-09	ko:K11950 cmpA; bicarbonate transport system substrate-binding protein
K11953	2.71535	7.98363e-09	ko:K11953 cmpD; bicarbonate transport system ATP-binding protein [EC:3.6.3.-]
K00903	2.47458	2.28161e-10	ko:K00903 epsB; protein-tyrosine kinase [EC:2.7.10.2]
K02095	2.43182	6.7366e-14	ko:K02095 apcD; allophycocyanin-B
K02634	2.38257	2.19894e-16	ko:K02634 petA; apocytochrome f
K02292	2.36979	1.59662e-09	ko:K02292 crtO; beta-carotene ketolase (CrtO type)
K02093	2.36479	1.85289e-14	ko:K02093 apcB; allophycocyanin beta subunit
K11526	2.31153	1.73152e-08	ko:K11526 pixL; two-component system, chemotaxis family, sensor histidine kinase and response regulator PixL
K02636	2.31036	5.22455e-14	ko:K02636 petC; cytochrome b6-f complex iron-sulfur subunit [EC:1.10.9.1]
K02852	2.3083	9.53203e-10	ko:K02852 wecG, rffM; UDP-N-acetyl-D-mannosaminouronate:lipid I N-acetyl-D-mannosaminouronosyltransferase [EC:2.4.1.180]
K02285	2.30265	3.35203e-11	ko:K02285 cpcB; phycocyanin beta chain
K02096	2.28257	1.7893e-15	ko:K02096 apcE; phycobilisome core-membrane linker protein
K11962	2.2726	1.11543e-10	ko:K11962 urtD; urea transport system ATP-binding protein
K14605	2.266	2.51313e-20	ko:K14605 cruA; lycopene cyclase CruA [EC:5.5.1.19]
K05580	2.23399	2.50471e-16	ko:K05580 ndhI; NAD(P)H-quinone oxidoreductase subunit I [EC:1.6.5.3]
K00464	2.2285	1.51361e-12	ko:K00464 diox1; all-trans-8'-apo-beta-carotenal 15,15'-oxygenase [EC:1.13.11.75]
K05578	2.20632	3.39108e-12	ko:K05578 ndhG; NAD(P)H-quinone oxidoreductase subunit 6 [EC:1.6.5.3]
K05582	2.2	2.45854e-14	ko:K05582 ndhK; NAD(P)H-quinone oxidoreductase subunit K [EC:1.6.5.3]
K06946	2.19632	1.07244e-06	ko:K06946 K06946; uncharacterized protein
K01769	2.16676	2.19332e-06	ko:K01769 E4.6.1.2; guanylate cyclase, other [EC:4.6.1.2]
K11959	2.13575	2.69794e-08	ko:K11959 urtA; urea transport system substrate-binding protein
K11525	2.11728	2.89215e-09	ko:K11525 pixJ; methyl-accepting chemotaxis protein PixJ
K03867	2.11588	1.6579e-09	ko:K03867 BGLUT; UDP-glucose:tetrahydrobiopterin glucosyltransferase [EC:2.4.1.-]
K13421	2.11173	3.70278e-06	ko:K13421 UMPS; uridine monophosphate synthetase [EC:2.4.2.10 4.1.1.23]
K11602	2.08351	1.5492e-05	ko:K11602 mntB; manganese transport system permease protein
K00514	2.0777	3.13771e-13	ko:K00514 ZDS, crtQ; zeta-carotene desaturase [EC:1.3.5.6]
K02288	2.07092	4.12335e-13	ko:K02288 cpcE; phycocyanobilin lyase alpha subunit [EC:4.-.-.-]
K01502	2.068	1.86111e-07	ko:K01502 E3.5.5.7; aliphatic nitrilase [EC:3.5.5.7]
K05371	2.06176	1.40252e-12	ko:K05371 pcyA; phycocyanobilin:ferredoxin oxidoreductase [EC:1.3.7.5]
K00663	2.05961	2.38991e-05	ko:K00663 aacA; aminoglycoside 6'-N-acetyltransferase [EC:2.3.1.82]
K08697	2.0591	4.72353e-05	ko:K08697 ccmL; carbon dioxide concentrating mechanism protein CcmL
K07769	2.02077	8.4678e-12	ko:K07769 nblS; two-component system, OmpR family, sensor histidine kinase NblS [EC:2.7.13.3]
K05579	2.01434	2.8115e-12	ko:K05579 ndhH; NAD(P)H-quinone oxidoreductase subunit H [EC:1.6.5.3]
K11960	2.01216	2.55058e-06	ko:K11960 urtB; urea transport system permease protein
K05928	2.01024	1.3009e-09	ko:K05928 E2.1.1.95; tocopherol O-methyltransferase [EC:2.1.1.95]
K02706	2.00217	4.91821e-19	ko:K02706 psbD; photosystem II P680 reaction center D2 protein
K11325	1.99949	1.36177e-10	ko:K11325 K11325; L-cysteine/cystine lyase
K11601	1.98746	3.11978e-05	ko:K11601 mntC; manganese transport system substrate-binding protein
K08698	1.98259	2.09983e-07	ko:K08698 ccmM; carbon dioxide concentrating mechanism protein CcmM
K05356	1.97199	4.72658e-11	ko:K05356 SPS, sds; all-trans-nonaprenyl-diphosphate synthase [EC:2.5.1.84 2.5.1.85]
K02294	1.9719	2.66149e-10	ko:K02294 crtR; beta-carotene hydroxylase [EC:1.14.13.-]
K00535	1.96912	5.19686e-08	ko:K00535 : No such data.
K11956	1.96512	2.38871e-05	ko:K11956 natD; neutral amino acid transport system permease protein
K15226	1.95612	4.44421e-06	ko:K15226 tyrAa; arogenate dehydrogenase (NADP+) [EC:1.3.1.78]
K02290	1.95361	3.07074e-10	ko:K02290 cpcG; phycobilisome rod-core linker protein
K02716	1.95129	4.53612e-08	ko:K02716 psbO; photosystem II oxygen-evolving enhancer protein 1
K00214	1.93371	2.69165e-05	ko:K00214 BLVRA, bvdR; biliverdin reductase [EC:1.3.1.24]
K08479	1.93092	1.11837e-07	ko:K08479 sasA; two-component system, OmpR family, clock-associated histidine kinase SasA [EC:2.7.13.3]
K14540	1.92562	8.0853e-13	ko:K14540 rbgA; ribosome biogenesis GTPase A
K11521	1.91948	6.53247e-06	ko:K11521 K11521, manR; two-component system, OmpR family, manganese sensing response regulator
K11532	1.91875	6.09289e-11	ko:K11532 glpX-SEBP; fructose-1,6-bisphosphatase II / sedoheptulose-1,7-bisphosphatase [EC:3.1.3.11 3.1.3.37]
K11329	1.914	2.60868e-12	ko:K11329 rpaB; two-component system, OmpR family, response regulator RpaB
K02690	1.9085	3.24788e-12	ko:K02690 psaB; photosystem I P700 chlorophyll a apoprotein A2
K05575	1.90739	1.06796e-12	ko:K05575 ndhD; NAD(P)H-quinone oxidoreductase subunit 4 [EC:1.6.5.3]
K02092	1.89616	9.33203e-11	ko:K02092 apcA; allophycocyanin alpha subunit
K15643	1.8933	1.41227e-05	ko:K15643 mxaB; myxalamid-type polyketide synthase MxaB
K11354	1.88574	4.92862e-05	ko:K11354 cph1; two-component system, chemotaxis family, sensor kinase Cph1 [EC:2.7.13.3]
K14606	1.87531	1.51337e-07	ko:K14606 cruP; lycopene cyclase CruP [EC:5.5.1.19]
K14331	1.87174	1.55914e-09	ko:K14331 K14331; fatty aldehyde decarbonylase [EC:4.1.99.5]
K02713	1.82378	1.5489e-05	ko:K02713 psbL; photosystem II PsbL protein
K02704	1.82246	1.8833e-12	ko:K02704 psbB; photosystem II CP47 chlorophyll apoprotein
K07015	1.80518	1.63689e-05	ko:K07015 K07015; uncharacterized protein
K02284	1.7916	8.13002e-06	ko:K02284 cpcA; phycocyanin alpha chain
K11961	1.78938	3.00082e-06	ko:K11961 urtC; urea transport system permease protein
K08696	1.78207	9.38769e-08	ko:K08696 ccmK; carbon dioxide concentrating mechanism protein CcmK
K08217	1.77561	2.36988e-07	ko:K08217 mef; MFS transporter, DHA3 family, macrolide efflux protein
K00510	1.76147	2.67274e-07	ko:K00510 HMOX, hmuO, ho; heme oxygenase (biliverdin-producing) [EC:1.14.14.18]
K14330	1.75892	6.08724e-10	ko:K14330 K14330; fatty aldehyde-generating acyl-ACP reductase [EC:1.2.1.80]
K07242	1.75618	4.28129e-05	ko:K07242 K07242; putative multicomponent Na+:H+ antiporter subunit B
K05573	1.75485	2.36225e-08	ko:K05573 ndhB; NAD(P)H-quinone oxidoreductase subunit 2 [EC:1.6.5.3]
K01208	1.75403	0.00011145	ko:K01208 E3.2.1.54; cyclomaltodextrinase [EC:3.2.1.54]
K01725	1.74689	6.51232e-06	ko:K01725 cynS; cyanate lyase [EC:4.2.1.104]
K10697	1.74223	5.61456e-07	ko:K10697 rpaA; two-component system, OmpR family, response regulator RpaA
K07190	1.74178	3.26583e-07	ko:K07190 PHKA_B; phosphorylase kinase alpha/beta subunit
K02638	1.74065	0.000468005	ko:K02638 petE; plastocyanin
K06596	1.73709	1.23386e-05	ko:K06596 chpA; chemosensory pili system protein ChpA (sensor histidine kinase/response regulator)
K05581	1.73679	3.28134e-08	ko:K05581 ndhJ; NAD(P)H-quinone oxidoreductase subunit J [EC:1.6.5.3]
K05971	1.73446	7.72853e-06	ko:K05971 : No such data.
K08234	1.7227	2.38703e-08	ko:K08234 yaeR; glyoxylase I family protein
K09138	1.72051	0.000357749	ko:K09138 K09138; uncharacterized protein
K02689	1.71541	3.37616e-08	ko:K02689 psaA; photosystem I P700 chlorophyll a apoprotein A1
K00367	1.70983	3.91003e-07	ko:K00367 narB; ferredoxin-nitrate reductase [EC:1.7.7.2]
K01583	1.70332	0.000788932	ko:K01583 E4.1.1.19; arginine decarboxylase [EC:4.1.1.19]
K02717	1.70259	0.000860798	ko:K02717 psbP; photosystem II oxygen-evolving enhancer protein 2
K04781	1.69309	0.000908321	ko:K04781 mbtI, irp9, ybtS; salicylate synthetase [EC:5.4.4.2 4.2.99.21]
K02692	1.68918	9.67894e-09	ko:K02692 psaD; photosystem I subunit II
K02703	1.68577	1.45827e-08	ko:K02703 psbA; photosystem II P680 reaction center D1 protein
K02639	1.68452	6.15774e-15	ko:K02639 petF; ferredoxin
K04068	1.68404	6.24331e-05	ko:K04068 nrdG; anaerobic ribonucleoside-triphosphate reductase activating protein [EC:1.97.1.4]
K05584	1.68051	1.36567e-05	ko:K05584 ndhM; NAD(P)H-quinone oxidoreductase subunit M [EC:1.6.5.3]
K02637	1.68043	2.4207e-09	ko:K02637 petD; cytochrome b6-f complex subunit 4
K08977	1.66998	4.95121e-06	ko:K08977 K08977; putative membrane protein
K02705	1.66129	1.11977e-23	ko:K02705 psbC; photosystem II CP43 chlorophyll apoprotein
K02293	1.645	1.84676e-07	ko:K02293 PDS, crtP; 15-cis-phytoene desaturase [EC:1.3.5.5]
K05377	1.63761	0.00133701	ko:K05377 cpeB, mpeB; phycoerythrin beta chain
K07013	1.62652	1.14795e-08	ko:K07013 K07013; uncharacterized protein
K00276	1.62205	1.12377e-06	ko:K00276 AOC3, AOC2, tynA; primary-amine oxidase [EC:1.4.3.21]
K05574	1.62024	1.77103e-06	ko:K05574 ndhC; NAD(P)H-quinone oxidoreductase subunit 3 [EC:1.6.5.3]
K02286	1.61943	9.56796e-05	ko:K02286 cpcC; phycocyanin-associated rod linker protein
K03208	1.61751	2.01667e-05	ko:K03208 wcaI; colanic acid biosynthesis glycosyl transferase WcaI
K09834	1.61486	5.33711e-05	ko:K09834 VTE1, SXD1; tocopherol cyclase [EC:5.5.1.24]
K11957	1.60131	0.00155559	ko:K11957 K11957, natA; neutral amino acid transport system ATP-binding protein
K03818	1.6007	7.8701e-06	ko:K03818 wcaF; putative colanic acid biosynthesis acetyltransferase WcaF [EC:2.3.1.-]
K00524	1.59918	1.5671e-16	ko:K00524 nrdJ; ribonucleotide reductase, class II [EC:1.17.4.1]
K04072	1.59879	3.90931e-08	ko:K04072 adhE; acetaldehyde dehydrogenase / alcohol dehydrogenase [EC:1.2.1.10 1.1.1.1]
K01157	1.59048	0.000233453	ko:K01157 : No such data.
K03090	1.58918	2.43554e-13	ko:K03090 SIG3.3.2, sigB; RNA polymerase sigma-B factor
K09775	1.58806	6.97283e-05	ko:K09775 K09775; uncharacterized protein
K00966	1.5824	2.28823e-07	ko:K00966 GMPP; mannose-1-phosphate guanylyltransferase [EC:2.7.7.13]
K03429	1.58215	2.34303e-06	ko:K03429 ugtP; processive 1,2-diacylglycerol beta-glucosyltransferase [EC:2.4.1.315]
K11954	1.58165	0.00192382	ko:K11954 K11954, natB; neutral amino acid transport system substrate-binding protein
K00433	1.58117	1.56907e-05	ko:K00433 cpo; non-heme chloroperoxidase [EC:1.11.1.10]
K05978	1.57799	0.000476593	ko:K05978 stpA; glucosylglycerol 3-phosphatase [EC:3.1.3.69]
K08902	1.57502	0.00190569	ko:K08902 psb27; photosystem II Psb27 protein
K00701	1.57231	0.00208774	ko:K00701 E2.4.1.19; cyclomaltodextrin glucanotransferase [EC:2.4.1.19]
K02635	1.56954	5.23926e-12	ko:K02635 petB; cytochrome b6
K05275	1.55756	0.00203104	ko:K05275 E1.1.1.65; pyridoxine 4-dehydrogenase [EC:1.1.1.65]
K11777	1.55366	9.73182e-05	ko:K11777 K11777; HAD superfamily phosphatase
K02708	1.54494	0.000592928	ko:K02708 psbF; photosystem II cytochrome b559 subunit beta
K09777	1.54313	9.86564e-05	ko:K09777 K09777; uncharacterized protein
K03802	1.53873	4.63564e-11	ko:K03802 cphA; cyanophycin synthetase [EC:6.3.2.29 6.3.2.30]
K11958	1.53564	0.00188761	ko:K11958 natE; neutral amino acid transport system ATP-binding protein
K05572	1.53425	1.23109e-05	ko:K05572 ndhA; NAD(P)H-quinone oxidoreductase subunit 1 [EC:1.6.5.3]
K09833	1.52547	1.09231e-06	ko:K09833 HPT, HGGT, ubiA; homogentisate phytyltransferase / homogentisate geranylgeranyltransferase [EC:2.5.1.115 2.5.1.116]
K11955	1.52322	0.00164208	ko:K11955 natC; neutral amino acid transport system permease protein
K08481	1.49277	5.1619e-06	ko:K08481 kaiB; circadian clock protein KaiB
K12444	1.49169	0.001881	ko:K12444 ppsE; phthiocerol/phenolphthiocerol synthesis type-I polyketide synthase E
K00218	1.48799	4.33885e-08	ko:K00218 E1.3.1.33, por; protochlorophyllide reductase [EC:1.3.1.33]
K02097	1.48707	8.09231e-05	ko:K02097 apcF; phycobilisome core component
K03810	1.4859	7.17297e-05	ko:K03810 mviM; virulence factor
K11963	1.46988	0.000476296	ko:K11963 urtE; urea transport system ATP-binding protein
K13282	1.46742	8.3385e-05	ko:K13282 cphB; cyanophycinase [EC:3.4.15.6]
K09771	1.45606	0.000639514	ko:K09771 TC.SMR3; small multidrug resistance family-3 protein
K06886	1.44751	1.44526e-06	ko:K06886 glbN; hemoglobin
K04651	1.4422	3.8161e-06	ko:K04651 hypA, hybF; hydrogenase nickel incorporation protein HypA/HybF
K02694	1.44194	0.00179715	ko:K02694 psaF; photosystem I subunit III
K05568,	1.43492	0.00171126	ko:K05568 mnhD, mrpD; multicomponent Na+:H+ antiporter subunit D
K04782	1.42771	0.000546403	ko:K04782 pchB; isochorismate pyruvate lyase [EC:4.2.99.21]
K07300	1.42677	3.52943e-12	ko:K07300 chaA, CAX; Ca2+:H+ antiporter
K08715	1.42422	0.000443971	ko:K08715 IRPC; inward rectifier potassium channel
K02691	1.42345	9.43403e-06	ko:K02691 psaC; photosystem I subunit VII
K00150	1.42161	9.52519e-07	ko:K00150 gap2; glyceraldehyde-3-phosphate dehydrogenase (NAD(P)) [EC:1.2.1.59]
K03839	1.42022	0.00032373	ko:K03839 fldA, nifF, isiB; flavodoxin I
K00479	1.41449	1.46533e-07	ko:K00479 K00479; Rieske 2Fe-2S family protein
K06935	1.41144	0.00476247	ko:K06935 K06935; uncharacterized protein
K08345	1.40785	0.00145429	ko:K08345 : No such data.
K02471	1.405	7.13201e-07	ko:K02471 yddA; putative ATP-binding cassette transporter
K02693	1.40125	0.000536204	ko:K02693 psaE; photosystem I subunit IV
K00551	1.39599	0.00318239	ko:K00551 PEMT; phosphatidylethanolamine N-methyltransferase [EC:2.1.1.17]
K08700	1.39497	0.00226275	ko:K08700 ccmO; carbon dioxide concentrating mechanism protein CcmO
K00273	1.39258	0.0035831	ko:K00273 DAO, aao; D-amino-acid oxidase [EC:1.4.3.3]
K09744	1.39164	5.6683e-05	ko:K09744 K09744; uncharacterized protein
K07217	1.38522	0.0039414	ko:K07217 K07217; Mn-containing catalase
K01551	1.38425	8.98965e-07	ko:K01551 arsA, ASNA1; arsenite-transporting ATPase [EC:3.6.3.16]
K07040	1.37681	1.07213e-05	ko:K07040 K07040; uncharacterized protein
K07788	1.36354	0.00105803	ko:K07788 mdtB; multidrug efflux pump
K00988	1.36288	0.0045211	ko:K00988 APA1_2; ATP adenylyltransferase [EC:2.7.7.53]
K02697	1.35491	0.00261848	ko:K02697 psaJ; photosystem I subunit IX
K09002	1.35139	0.000685071	ko:K09002 csm3; CRISPR-associated protein Csm3
K02709	1.34818	0.00241728	ko:K02709 psbH; photosystem II PsbH protein
K07399	1.34672	2.58578e-07	ko:K07399 resB, ccs1; cytochrome c biogenesis protein
K00855	1.34604	1.73501e-09	ko:K00855 PRK, prkB; phosphoribulokinase [EC:2.7.1.19]
K09835	1.33457	4.75562e-09	ko:K09835 crtISO, crtH; prolycopene isomerase [EC:5.2.1.13]
K12441	1.33344	0.00592588	ko:K12441 ppsB; phthiocerol/phenolphthiocerol synthesis type-I polyketide synthase B
K10002	1.33298	0.000127409	ko:K10002 gltK, aatM; glutamate/aspartate transport system permease protein
K11520	1.33261	0.000790239	ko:K11520 manS; two-component system, OmpR family, manganese sensing sensor histidine kinase [EC:2.7.13.3]
K03733,	1.33208	0.00896488	ko:K03733 xerC; integrase/recombinase XerC
K11522	1.33063	0.00318439	ko:K11522 pixG; two-component system, chemotaxis family, response regulator PixG
K09958	1.32989	7.58236e-06	ko:K09958 K09958; uncharacterized protein
K02714	1.32946	0.00878795	ko:K02714 psbM; photosystem II PsbM protein
K07005	1.32114	0.000654522	ko:K07005 K07005; uncharacterized protein
K02074	1.31915	9.6936e-09	ko:K02074 ABC.ZM.A; zinc/manganese transport system ATP-binding protein
K02777	1.31723	0.00834367	ko:K02777 PTS-Glc-EIIA, crr; PTS system, glucose-specific IIA component [EC:2.7.1.69]
K02699	1.31467	0.00616457	ko:K02699 psaL; photosystem I subunit XI
K15660	1.31189	0.00049462	ko:K15660 ofaC, arfC; arthrofactin-type cyclic lipopeptide synthetase C
K02191	1.30005	0.00611993	ko:K02191 cbiT; cobalt-precorrin-6B (C15)-methyltransferase [EC:2.1.1.196]
K07038	1.29923	0.00386066	ko:K07038 K07038; inner membrane protein
K11781	1.29549	0.000275239	ko:K11781 cofH; FO synthase subunit 2 [EC:2.5.1.77]
K09772	1.29091	2.72184e-06	ko:K09772 sepF; cell division inhibitor SepF
K13799	1.28396	0.000218934	ko:K13799 panC-cmk; pantoate ligase / cytidylate kinase [EC:6.3.2.1 2.7.4.14]
K11332	1.28196	0.00735547	ko:K11332 nblR; two-component system, OmpR family, response regulator NblR
K08480	1.27767	0.00602231	ko:K08480 kaiA; circadian clock protein KaiA
K05576	1.2734	0.000916167	ko:K05576 ndhE; NAD(P)H-quinone oxidoreductase subunit 4L [EC:1.6.5.3]
K03087	1.26955	3.4474e-05	ko:K03087 SIG2, rpoS; RNA polymerase nonessential primary-like sigma factor
K09767	1.26836	8.9276e-07	ko:K09767 K09767; uncharacterized protein
K07065	1.26803	0.00119571	ko:K07065 K07065; uncharacterized protein
K02641	1.26766	0.00219402	ko:K02641 petH; ferredoxin--NADP+ reductase [EC:1.18.1.2]
K00596	1.2668	0.00680475	ko:K00596 E4.1.1.64; 2,2-dialkylglycine decarboxylase (pyruvate) [EC:4.1.1.64]
K10189	1.26591	0.00165095	ko:K10189 lacF, araP; lactose/L-arabinose transport system permease protein
K01621,	1.25513	0.00847884	ko:K01621 xfp, xpk; xylulose-5-phosphate/fructose-6-phosphate phosphoketolase [EC:4.1.2.9 4.1.2.22]
K06208	1.25446	0.00137373	ko:K06208 aroH; chorismate mutase [EC:5.4.99.5]
K11780	1.25432	0.00068852	ko:K11780 cofG; FO synthase subunit 1 [EC:2.5.1.77]
K09942	1.25064	0.00152542	ko:K09942 K09942; uncharacterized protein
K08344	1.24976	0.000230743	ko:K08344 scsB; suppressor for copper-sensitivity B
K05808	1.24585	2.52712e-05	ko:K05808 yhbH; putative sigma-54 modulation protein
K00005	1.23869	0.00145235	ko:K00005 gldA; glycerol dehydrogenase [EC:1.1.1.6]
K09977	1.2343	0.0083735	ko:K09977 K09977; uncharacterized protein
K09807	1.22441	9.56165e-05	ko:K09807 K09807; uncharacterized protein
K00389	1.22227	0.000318492	ko:K00389 yidH; putative membrane protein
K02234	1.22107	9.57598e-12	ko:K02234 cobW; cobalamin biosynthesis protein CobW
K15515	1.21989	0.00201009	ko:K15515 sauS; sulfoacetaldehyde dehydrogenase [EC:1.2.1.81]
K00366	1.21501	0.000396722	ko:K00366 nirA; ferredoxin-nitrite reductase [EC:1.7.7.1]
K05979	1.21346	0.000173999	ko:K05979 E3.1.3.71, comB; 2-phosphosulfolactate phosphatase [EC:3.1.3.71]
K06864	1.20854	8.64306e-07	ko:K06864 K06864; uncharacterized protein
K09983	1.20579	0.000971046	ko:K09983 K09983; uncharacterized protein
K07016	1.20421	0.000393127	ko:K07016 csm1, cas10; CRISPR-associated protein Csm1
K01582	1.19415	0.0006231	ko:K01582 E4.1.1.18, ldcC, cadA; lysine decarboxylase [EC:4.1.1.18]
K09118	1.1919	3.95309e-05	ko:K09118 K09118; uncharacterized protein
K00947	1.19032	0.00518417	ko:K00947 mosAB; molybdenum storage protein
K07978	1.18703	0.000580308	ko:K07978 plmA; GntR family transcriptional regulator
K02094	1.18136	0.0081796	ko:K02094 apcC; phycobilisome core linker protein
K07008	1.17596	4.99696e-05	ko:K07008 egtC; gamma-glutamyl hercynylcysteine S-oxide hydrolase [EC:3.5.1.118]
K06381	1.17452	0.0003351	ko:K06381 spoIID; stage II sporulation protein D
K05885	1.16321	0.000735735	ko:K05885 : No such data.
K10680	1.15717	0.000413504	ko:K10680 nemA; N-ethylmaleimide reductase [EC:1.-.-.-]
K06971	1.15416	1.4116e-07	ko:K06971 K06971; uncharacterized protein
K07256	1.15239	0.00270432	ko:K07256 tauY; taurine dehydrogenase large subunit [EC:1.4.2.-]
K09762	1.14698	0.00537313	ko:K09762 K09762; uncharacterized protein
K01147	1.14105	0.000165691	ko:K01147 rnb; exoribonuclease II [EC:3.1.13.1]
K15784	1.1294	0.00484498	ko:K15784 doeB; N-alpha-acetyl-L-2,4-diaminobutyrate deacetylase [EC:3.5.1.-]
K00908	1.11318	0.00143185	ko:K00908 : No such data.
K00544	1.10922	0.0070406	ko:K00544 BHMT; betaine-homocysteine S-methyltransferase [EC:2.1.1.5]
K03862	1.10417	0.0050672	ko:K03862 vanA; vanillate O-demethylase monooxygenase subunit [EC:1.14.13.82]
K00299	1.10385	0.00548798	ko:K00299 ssuE; FMN reductase [EC:1.5.1.38]
K14645	1.09759	3.05999e-05	ko:K14645 K14645; serine protease [EC:3.4.21.-]
K00851	1.08856	0.000387527	ko:K00851 E2.7.1.12, gntK, idnK; gluconokinase [EC:2.7.1.12]
K13730	1.0872	0.00739739	ko:K13730 inlA; internalin A
K07506	1.07621	0.000558268	ko:K07506 K07506; AraC family transcriptional regulator
K01027	1.0734	0.00488716	ko:K01027 OXCT; 3-oxoacid CoA-transferase [EC:2.8.3.5]
K09780	1.05729	0.000501864	ko:K09780 K09780; uncharacterized protein
K01547	1.05673	0.000880625	ko:K01547 kdpB; K+-transporting ATPase ATPase B chain [EC:3.6.3.12]
K02659	1.05335	0.00881465	ko:K02659 pilI; twitching motility protein PilI
K02660	1.05232	1.08288e-05	ko:K02660 pilJ; twitching motility protein PilJ
K02418	1.05025	0.00821404	ko:K02418 fliOZ, fliO; flagellar protein FliO/FliZ
K06183	1.03923	0.00352303	ko:K06183 rsuA; 16S rRNA pseudouridine516 synthase [EC:5.4.99.19]
K02575	1.03896	9.758e-05	ko:K02575 NRT, narK, nrtP, nasA; MFS transporter, NNP family, nitrate/nitrite transporter
K03547	1.03237	0.000241603	ko:K03547 sbcD; exonuclease SbcD
K01297	1.03185	3.40321e-05	ko:K01297 ldcA; muramoyltetrapeptide carboxypeptidase [EC:3.4.17.13]
K00801	1.02525	0.00223712	ko:K00801 FDFT1; farnesyl-diphosphate farnesyltransferase [EC:2.5.1.21]
K00392	1.02121	0.00803951	ko:K00392 sir; sulfite reductase (ferredoxin) [EC:1.8.7.1]
K01602	1.02039	0.000740446	ko:K01602 rbcS; ribulose-bisphosphate carboxylase small chain [EC:4.1.1.39]
K07079	1.01341	0.000260996	ko:K07079 K07079; uncharacterized protein
K12658	0.995455	0.00018658	ko:K12658 E5.1.1.8; 4-hydroxyproline epimerase [EC:5.1.1.8]
K15576	0.984282	1.78289e-07	ko:K15576 nrtA, nasF, cynA; nitrate/nitrite transport system substrate-binding protein
K06042	0.981062	2.16819e-08	ko:K06042 cobH-cbiC; precorrin-8X/cobalt-precorrin-8 methylmutase [EC:5.4.99.61 5.4.99.60]
K02658	0.973546	0.00389428	ko:K02658 pilH; twitching motility two-component system response regulator PilH
K00090	0.970504	0.00464959	ko:K00090 E1.1.1.215; gluconate 2-dehydrogenase [EC:1.1.1.215]
K09019	0.967796	0.00199191	ko:K09019 rutE; 3-hydroxypropanoate dehydrogenase [EC:1.1.1.-]
K15553	0.967756	0.00224813	ko:K15553 ssuA; sulfonate transport system substrate-binding protein
K01534	0.965649	6.28904e-05	ko:K01534 zntA; Cd2+/Zn2+-exporting ATPase [EC:3.6.3.3 3.6.3.5]
K03779	0.961505	0.000170559	ko:K03779 ttdA; L(+)-tartrate dehydratase alpha subunit [EC:4.2.1.32]
K07496	0.960184	0.000955982	ko:K07496 K07496; putative transposase
K00274	0.955309	0.00069734	ko:K00274 MAO, aofH; monoamine oxidase [EC:1.4.3.4]
K03428	0.954823	5.98663e-07	ko:K03428 E2.1.1.11, chlM, bchM; magnesium-protoporphyrin O-methyltransferase [EC:2.1.1.11]
K11811	0.947536	1.0571e-05	ko:K11811 arsH; arsenical resistance protein ArsH
K02230	0.947449	5.76823e-11	ko:K02230 cobN; cobaltochelatase CobN [EC:6.6.1.2]
K06945	0.944187	0.00300358	ko:K06945 K06945; uncharacterized protein
K00301	0.935443	0.00232286	ko:K00301 E1.5.3.1; sarcosine oxidase [EC:1.5.3.1]
K07140	0.933251	0.000152686	ko:K07140 K07140; uncharacterized protein
K07646	0.930978	0.00251445	ko:K07646 kdpD; two-component system, OmpR family, sensor histidine kinase KdpD [EC:2.7.13.3]
K00694	0.917797	2.59433e-05	ko:K00694 bcsA; cellulose synthase (UDP-forming) [EC:2.4.1.12]
K07052	0.911164	0.000121023	ko:K07052 K07052; uncharacterized protein
K05577	0.911018	2.11766e-05	ko:K05577 ndhF; NAD(P)H-quinone oxidoreductase subunit 5 [EC:1.6.5.3]
K07313	0.910571	2.25842e-05	ko:K07313 pphA; serine/threonine protein phosphatase 1 [EC:3.1.3.16]
K01425	0.90762	0.000293395	ko:K01425 glsA, GLS; glutaminase [EC:3.5.1.2]
K12574	0.907061	0.000394597	ko:K12574 rnj; ribonuclease J [EC:3.1.-.-]
K06994	0.899976	1.31322e-05	ko:K06994 K06994; putative drug exporter of the RND superfamily
K01424	0.899513	0.000588472	ko:K01424 E3.5.1.1, ansA, ansB; L-asparaginase [EC:3.5.1.1]
K07243	0.896695	0.00800686	ko:K07243 FTR, efeU; high-affinity iron transporter
K03546	0.886966	1.45342e-08	ko:K03546 sbcC; exonuclease SbcC
K03584	0.884777	1.91898e-05	ko:K03584 recO; DNA repair protein RecO (recombination protein O)
K02769,	0.882332	0.00549008	ko:K02769 PTS-Fru-EIIB, fruA; PTS system, fructose-specific IIB component [EC:2.7.1.69]
K00784	0.881694	2.33994e-07	ko:K00784 rnz; ribonuclease Z [EC:3.1.26.11]
K12957	0.870643	3.52798e-05	ko:K12957 yjgB; uncharacterized zinc-type alcohol dehydrogenase-like protein [EC:1.-.-.-]
K07642	0.862655	0.00749583	ko:K07642 baeS, smeS; two-component system, OmpR family, sensor histidine kinase BaeS [EC:2.7.13.3]
K13993	0.858707	0.00178033	ko:K13993 HSP20; HSP20 family protein
K05895	0.857155	0.0016404	ko:K05895 cobK-cbiJ; precorrin-6A/cobalt-precorrin-6A reductase [EC:1.3.1.54 1.3.1.106]
K01621	0.855766	3.12246e-05	ko:K01621 xfp, xpk; xylulose-5-phosphate/fructose-6-phosphate phosphoketolase [EC:4.1.2.9 4.1.2.22]
K08482	0.854414	9.07125e-05	ko:K08482 kaiC; circadian clock protein KaiC
K04773	0.847498	1.1277e-08	ko:K04773 sppA; protease IV [EC:3.4.21.-]
K06860	0.842846	0.000755209	ko:K06860 K06860; uncharacterized protein
K02552	0.840507	0.00107093	ko:K02552 menF; menaquinone-specific isochorismate synthase [EC:5.4.4.2]
K11996	0.836034	0.000538566	ko:K11996 MOCS3, UBA4, moeB; adenylyltransferase and sulfurtransferase
K13529	0.829244	0.00435315	ko:K13529 ada-alkA; AraC family transcriptional regulator, regulatory protein of adaptative response / DNA-3-methyladenine glycosylase II [EC:3.2.2.21]
K07006	0.825571	3.01253e-05	ko:K07006 K07006; uncharacterized protein
K00991	0.818218	0.00437597	ko:K00991 ispD; 2-C-methyl-D-erythritol 4-phosphate cytidylyltransferase [EC:2.7.7.60]
K02397	0.81663	0.00807819	ko:K02397 flgL; flagellar hook-associated protein 3 FlgL
K07347	0.812385	0.00203213	ko:K07347 fimD, fimC, mrkC, htrE, cssD; outer membrane usher protein
K02008	0.80015	0.000532257	ko:K02008 cbiQ; cobalt/nickel transport system permease protein
K01436	0.792831	0.00527574	ko:K01436 K01436; amidohydrolase [EC:3.5.1.-]
K15577	0.791987	0.00447262	ko:K15577 nrtB, nasE, cynB; nitrate/nitrite transport system permease protein
K01057	0.791467	0.00056113	ko:K01057 PGLS, pgl, devB; 6-phosphogluconolactonase [EC:3.1.1.31]
K03328	0.785217	0.00710083	ko:K03328 TC.PST; polysaccharide transporter, PST family
K13541	0.784708	0.00122153	ko:K13541 cbiGH-cobJ; cobalt-precorrin 5A hydrolase / precorrin-3B C17-methyltransferase [EC:3.7.1.12 2.1.1.131]
K05847	0.783231	0.0010287	ko:K05847 opuA; osmoprotectant transport system ATP-binding protein
K01911	0.774368	0.00101658	ko:K01911 menE; O-succinylbenzoic acid--CoA ligase [EC:6.2.1.26]
K13688	0.773536	0.00703606	ko:K13688 chvB, cgs, ndvB; cyclic beta-1,2-glucan synthetase [EC:2.4.1.-]
K09000	0.766066	0.00778011	ko:K09000 cmr4; CRISPR-associated protein Cmr4
K03710	0.764241	0.00350713	ko:K03710 K03710; GntR family transcriptional regulator
K08356	0.760742	0.00312616	ko:K08356 aoxB; arsenite oxidase large subunit [EC:1.20.9.1]
K06045	0.757425	0.00524508	ko:K06045 shc; squalene-hopene/tetraprenyl-beta-curcumene cyclase [EC:5.4.99.17 4.2.1.129]
K02414	0.754694	0.00642238	ko:K02414 fliK; flagellar hook-length control protein FliK
K02075	0.746747	0.00240337	ko:K02075 ABC.ZM.P; zinc/manganese transport system permease protein
K06076	0.745706	0.00847741	ko:K06076 fadL; long-chain fatty acid transport protein
K07716	0.731236	0.00576587	ko:K07716 pleC; two-component system, cell cycle sensor histidine kinase PleC [EC:2.7.13.3]
K07315	0.721741	0.00423319	ko:K07315 rsbU_P; phosphoserine phosphatase RsbU/P [EC:3.1.3.3]
K03609	0.721601	0.000147953	ko:K03609 minD; septum site-determining protein MinD
K01552	0.721315	6.31006e-07	ko:K01552 : No such data.
K06044	0.719594	0.00216028	ko:K06044 treY, glgY; (1->4)-alpha-D-glucan 1-alpha-D-glucosylmutase [EC:5.4.99.15]
K07019	0.71598	0.00166418	ko:K07019 K07019; uncharacterized protein
K03404	0.714534	0.000617311	ko:K03404 chlD, bchD; magnesium chelatase subunit D [EC:6.6.1.1]
K07024	0.713896	0.000267828	ko:K07024 K07024; uncharacterized protein
K02077	0.71234	0.000136517	ko:K02077 ABC.ZM.S; zinc/manganese transport system substrate-binding protein
K01470	0.711947	0.000630073	ko:K01470 E3.5.2.10; creatinine amidohydrolase [EC:3.5.2.10]
K11755	0.711898	0.00112527	ko:K11755 hisIE; phosphoribosyl-ATP pyrophosphohydrolase / phosphoribosyl-AMP cyclohydrolase [EC:3.6.1.31 3.5.4.19]
K00970	0.70153	0.000690544	ko:K00970 pcnB; poly(A) polymerase [EC:2.7.7.19]
K02303	0.695615	1.75185e-05	ko:K02303 cobA; uroporphyrin-III C-methyltransferase [EC:2.1.1.107]
K07071	0.694719	0.00279668	ko:K07071 K07071; uncharacterized protein
K07086	0.694689	0.00068398	ko:K07086 K07086; uncharacterized protein
K11072	0.691527	0.005015	ko:K11072 potA; spermidine/putrescine transport system ATP-binding protein [EC:3.6.3.31]
K06442	0.686808	5.98508e-05	ko:K06442 tlyA; 23S rRNA (cytidine1920-2'-O)/16S rRNA (cytidine1409-2'-O)-methyltransferase [EC:2.1.1.226 2.1.1.227]
K13685	0.683218	0.00633053	ko:K13685 : No such data.
K03403	0.680546	0.000332369	ko:K03403 chlH, bchH; magnesium chelatase subunit H [EC:6.6.1.1]
K00822	0.67952	0.000396755	ko:K00822 E2.6.1.18; beta-alanine--pyruvate transaminase [EC:2.6.1.18]
K01448	0.677066	1.73159e-05	ko:K01448 E3.5.1.28B, amiA, amiB, amiC; N-acetylmuramoyl-L-alanine amidase [EC:3.5.1.28]
K00441	0.6765	0.00339115	ko:K00441 frhB; coenzyme F420 hydrogenase subunit beta [EC:1.12.98.1]
K09134	0.666091	0.00719187	ko:K09134 K09134; uncharacterized protein
K01090	0.665459	0.00308099	ko:K01090 E3.1.3.16; protein phosphatase [EC:3.1.3.16]
K00865	0.664162	0.0023886	ko:K00865 glxK; glycerate kinase [EC:2.7.1.31]
K00595	0.647316	0.000440014	ko:K00595 cobL; precorrin-6Y C5,15-methyltransferase (decarboxylating) [EC:2.1.1.132]
K05936	0.647171	0.000314947	ko:K05936 cobM, cbiF; precorrin-4/cobalt-precorrin-4 C11-methyltransferase [EC:2.1.1.133 2.1.1.271]
K06445	0.64355	0.00901233	ko:K06445 fadE; acyl-CoA dehydrogenase [EC:1.3.99.-]
K01601	0.642424	0.00396027	ko:K01601 rbcL; ribulose-bisphosphate carboxylase large chain [EC:4.1.1.39]
K07456	0.640933	0.000633378	ko:K07456 mutS2; DNA mismatch repair protein MutS2
K00721	0.638434	0.00080062	ko:K00721 DPM1; dolichol-phosphate mannosyltransferase [EC:2.4.1.83]
K00798	0.630562	0.000347399	ko:K00798 MMAB, pduO; cob(I)alamin adenosyltransferase [EC:2.5.1.17]
K03188	0.630323	0.00719051	ko:K03188 ureF; urease accessory protein
K01194	0.629899	0.0088554	ko:K01194 E3.2.1.28, treA, treF; alpha,alpha-trehalase [EC:3.2.1.28]
K15634	0.622863	0.00331707	ko:K15634 gpmB; probable phosphoglycerate mutase [EC:5.4.2.12]
K09800	0.619981	0.00489284	ko:K09800 tamB; translocation and assembly module TamB
K01069	0.61487	0.0069575	ko:K01069 E3.1.2.6, gloB; hydroxyacylglutathione hydrolase [EC:3.1.2.6]
K02233	0.610085	0.00562577	ko:K02233 E2.7.8.26, cobS, cobV; adenosylcobinamide-GDP ribazoletransferase [EC:2.7.8.26]
K00014	0.598612	0.000417495	ko:K00014 aroE; shikimate dehydrogenase [EC:1.1.1.25]
K13893	0.593496	0.000684865	ko:K13893 yejA; microcin C transport system substrate-binding protein
K02013	0.578416	9.91662e-05	ko:K02013 ABC.FEV.A; iron complex transport system ATP-binding protein [EC:3.6.3.34]
K07004	0.573936	0.000336844	ko:K07004 K07004; uncharacterized protein
K01992	0.56788	1.1636e-05	ko:K01992 ABC-2.P; ABC-2 type transport system permease protein
K03186	0.561167	0.00636538	ko:K03186 ubiX; 4-hydroxy-3-polyprenylbenzoate decarboxylase [EC:4.1.1.98]
K05367	0.560263	0.00126849	ko:K05367 pbpC; penicillin-binding protein 1C [EC:2.4.1.-]
K03638	0.554475	0.00581249	ko:K03638 moaB; molybdenum cofactor biosynthesis protein B
K00799	0.546228	0.00130355	ko:K00799 GST, gst; glutathione S-transferase [EC:2.5.1.18]
K00845	0.543039	0.00195952	ko:K00845 glk; glucokinase [EC:2.7.1.2]
K02232	0.534793	0.00129846	ko:K02232 cobQ, cbiP; adenosylcobyric acid synthase [EC:6.3.5.10]
K01595	0.527907	0.00287098	ko:K01595 ppc; phosphoenolpyruvate carboxylase [EC:4.1.1.31]
K01126	0.526936	0.00537705	ko:K01126 E3.1.4.46, glpQ, ugpQ; glycerophosphoryl diester phosphodiesterase [EC:3.1.4.46]
K02492	0.525569	0.006878	ko:K02492 hemA; glutamyl-tRNA reductase [EC:1.2.1.70]
K02227	0.524047	0.00174751	ko:K02227 cbiB, cobD; adenosylcobinamide-phosphate synthase [EC:6.3.1.10]
K02224	0.516838	0.00236283	ko:K02224 cobB-cbiA; cobyrinic acid a,c-diamide synthase [EC:6.3.5.9 6.3.5.11]
K03885	0.511594	0.00508944	ko:K03885 ndh; NADH dehydrogenase [EC:1.6.99.3]
K04047	0.508694	0.00853968	ko:K04047 dps; starvation-inducible DNA-binding protein
K02006	0.504081	0.00155213	ko:K02006 cbiO; cobalt/nickel transport system ATP-binding protein
K08309	0.494782	0.00634531	ko:K08309 slt; soluble lytic murein transglycosylase [EC:3.2.1.-]
K00981	0.471905	0.00430006	ko:K00981 E2.7.7.41, CDS1, CDS2, cdsA; phosphatidate cytidylyltransferase [EC:2.7.7.41]
K04094	0.469152	0.00717605	ko:K04094 trmFO, gid; methylenetetrahydrofolate--tRNA-(uracil-5-)-methyltransferase [EC:2.1.1.74]
K00549	0.464254	0.00363639	ko:K00549 metE; 5-methyltetrahydropteroyltriglutamate--homocysteine methyltransferase [EC:2.1.1.14]
K02291	0.455197	0.00255469	ko:K02291 crtB; phytoene synthase [EC:2.5.1.32]
K00941	0.444939	0.00797514	ko:K00941 thiD; hydroxymethylpyrimidine/phosphomethylpyrimidine kinase [EC:2.7.1.49 2.7.4.7]
K07393	0.416633	0.00384146	ko:K07393 ECM4; putative glutathione S-transferase
K03592	0.407788	0.00673311	ko:K03592 pmbA; PmbA protein
K02015	0.382746	0.00197017	ko:K02015 ABC.FEV.P; iron complex transport system permease protein
K02111	-0.272266	0.00451495	ko:K02111 ATPF1A, atpA; F-type H+-transporting ATPase subunit alpha [EC:3.6.3.14]
K03043	-0.288203	0.000996339	ko:K03043 rpoB; DNA-directed RNA polymerase subunit beta [EC:2.7.7.6]
K00820	-0.290244	0.00485435	ko:K00820 glmS, GFPT; glucosamine--fructose-6-phosphate aminotransferase (isomerizing) [EC:2.6.1.16]
K03702	-0.302056	0.00557187	ko:K03702 uvrB; excinuclease ABC subunit B
K01681	-0.321414	0.00666317	ko:K01681 ACO, acnA; aconitate hydratase [EC:4.2.1.3]
K01955	-0.322592	0.000663464	ko:K01955 carB, CPA2; carbamoyl-phosphate synthase large subunit [EC:6.3.5.5]
K02031	-0.325885	0.0090774	ko:K02031 ABC.PE.A; peptide/nickel transport system ATP-binding protein
K03466	-0.338606	0.00152081	ko:K03466 ftsK, spoIIIE; DNA segregation ATPase FtsK/SpoIIIE, S-DNA-T family
K03924	-0.354127	0.00133997	ko:K03924 moxR; MoxR-like ATPase [EC:3.6.3.-]
K03701	-0.355197	0.000195786	ko:K03701 uvrA; excinuclease ABC subunit A
K00053	-0.357293	0.00713646	ko:K00053 ilvC; ketol-acid reductoisomerase [EC:1.1.1.86]
K03667	-0.361069	0.00409355	ko:K03667 hslU; ATP-dependent HslUV protease ATP-binding subunit HslU
K00831	-0.367754	0.00683453	ko:K00831 serC, PSAT1; phosphoserine aminotransferase [EC:2.6.1.52]
K03086	-0.372099	0.000110117	ko:K03086 SIG1, rpoD; RNA polymerase primary sigma factor
K01966	-0.372375	0.0043134	ko:K01966 PCCB, pccB; propionyl-CoA carboxylase beta chain [EC:6.4.1.3]
K00265	-0.375337	5.85988e-05	ko:K00265 gltB; glutamate synthase (NADPH/NADH) large chain [EC:1.4.1.13 1.4.1.14]
K01881	-0.378166	0.00215299	ko:K01881 PARS, proS; prolyl-tRNA synthetase [EC:6.1.1.15]
K04567	-0.37952	0.00326285	ko:K04567 KARS, lysS; lysyl-tRNA synthetase, class II [EC:6.1.1.6]
K02055	-0.379543	0.00494467	ko:K02055 ABC.SP.S; putative spermidine/putrescine transport system substrate-binding protein
K01338	-0.381317	8.81746e-05	ko:K01338 lon; ATP-dependent Lon protease [EC:3.4.21.53]
K00239	-0.38282	0.00405124	ko:K00239 sdhA, frdA; succinate dehydrogenase / fumarate reductase, flavoprotein subunit [EC:1.3.5.1 1.3.5.4]
K07568	-0.383639	0.00271673	ko:K07568 queA; S-adenosylmethionine:tRNA ribosyltransferase-isomerase [EC:2.4.99.17]
K01474	-0.386224	0.00648842	ko:K01474 hyuB; N-methylhydantoinase B [EC:3.5.2.14]
K00074	-0.389431	0.00651352	ko:K00074 paaH, hbd, fadB, mmgB; 3-hydroxybutyryl-CoA dehydrogenase [EC:1.1.1.157]
K00108	-0.389702	0.00283989	ko:K00108 betA, CHDH; choline dehydrogenase [EC:1.1.99.1]
K00560	-0.391086	0.005144	ko:K00560 thyA, TYMS; thymidylate synthase [EC:2.1.1.45]
K01710	-0.392611	0.000847616	ko:K01710 E4.2.1.46, rfbB, rffG; dTDP-glucose 4,6-dehydratase [EC:4.2.1.46]
K01847	-0.392926	0.00136085	ko:K01847 MUT; methylmalonyl-CoA mutase [EC:5.4.99.2]
K03561	-0.395429	0.00360684	ko:K03561 exbB; biopolymer transport protein ExbB
K02400	-0.4012	0.00298264	ko:K02400 flhA; flagellar biosynthesis protein FlhA
K01999	-0.40159	0.000230541	ko:K01999 livK; branched-chain amino acid transport system substrate-binding protein
K03782	-0.404538	8.91269e-05	ko:K03782 katG; catalase-peroxidase [EC:1.11.1.21]
K00031	-0.406391	0.00318945	ko:K00031 IDH1, IDH2, icd; isocitrate dehydrogenase [EC:1.1.1.42]
K00303	-0.406466	0.00532709	ko:K00303 soxB; sarcosine oxidase, subunit beta [EC:1.5.3.1]
K03310	-0.410687	0.00348724	ko:K03310 TC.AGCS; alanine or glycine:cation symporter, AGCS family
K03569	-0.411635	0.000198804	ko:K03569 mreB; rod shape-determining protein MreB and related proteins
K01251	-0.413656	0.00441223	ko:K01251 E3.3.1.1, ahcY; adenosylhomocysteinase [EC:3.3.1.1]
K01840	-0.419477	0.00132656	ko:K01840 manB; phosphomannomutase [EC:5.4.2.8]
K07305	-0.419604	0.00857526	ko:K07305 msrB; peptide-methionine (R)-S-oxide reductase [EC:1.8.4.12]
K01998	-0.42043	0.0025951	ko:K01998 livM; branched-chain amino acid transport system permease protein
K01129	-0.423112	0.00293497	ko:K01129 dgt; dGTPase [EC:3.1.5.1]
K07516	-0.428419	0.00687086	ko:K07516 fadN; 3-hydroxyacyl-CoA dehydrogenase [EC:1.1.1.35]
K00128	-0.432574	0.00048612	ko:K00128 E1.2.1.3; aldehyde dehydrogenase (NAD+) [EC:1.2.1.3]
K00658	-0.439134	0.000624417	ko:K00658 DLST, sucB; 2-oxoglutarate dehydrogenase E2 component (dihydrolipoamide succinyltransferase) [EC:2.3.1.61]
K02950	-0.442526	0.00063172	ko:K02950 RP-S12, MRPS12, rpsL; small subunit ribosomal protein S12
K01507	-0.444775	9.32192e-05	ko:K01507 ppa; inorganic pyrophosphatase [EC:3.6.1.1]
K03562	-0.45364	0.00913574	ko:K03562 tolQ; biopolymer transport protein TolQ
K02878	-0.455859	0.00288933	ko:K02878 RP-L16, MRPL16, rplP; large subunit ribosomal protein L16
K01000	-0.456668	0.00561285	ko:K01000 mraY; phospho-N-acetylmuramoyl-pentapeptide-transferase [EC:2.7.8.13]
K00134	-0.457756	0.00422378	ko:K00134 GAPDH, gapA; glyceraldehyde 3-phosphate dehydrogenase [EC:1.2.1.12]
K00973	-0.461998	0.000199921	ko:K00973 E2.7.7.24, rfbA, rffH; glucose-1-phosphate thymidylyltransferase [EC:2.7.7.24]
K00163	-0.464027	0.000263297	ko:K00163 aceE; pyruvate dehydrogenase E1 component [EC:1.2.4.1]
K03089	-0.465799	0.000724524	ko:K03089 SIG3.3.1, rpoH; RNA polymerase sigma-32 factor
K11749	-0.465953	0.00283986	ko:K11749 rseP; regulator of sigma E protease [EC:3.4.24.-]
K13015	-0.466298	0.00786603	ko:K13015 wbpA; UDP-N-acetyl-D-glucosamine dehydrogenase [EC:1.1.1.136]
K00573	-0.471667	0.00725286	ko:K00573 E2.1.1.77, pcm; protein-L-isoaspartate(D-aspartate) O-methyltransferase [EC:2.1.1.77]
K00626	-0.47558	4.31474e-05	ko:K00626 E2.3.1.9, atoB; acetyl-CoA C-acetyltransferase [EC:2.3.1.9]
K03628	-0.477597	1.83449e-05	ko:K03628 rho; transcription termination factor Rho
K03092	-0.4785	0.00116753	ko:K03092 SIG54, rpoN; RNA polymerase sigma-54 factor
K06281	-0.479462	0.00264197	ko:K06281 hyaB, hybC; hydrogenase large subunit [EC:1.12.99.6]
K05568	-0.479493	0.000831547	ko:K05568 mnhD, mrpD; multicomponent Na+:H+ antiporter subunit D
K02001	-0.479547	0.00232194	ko:K02001 proW; glycine betaine/proline transport system permease protein
K01697	-0.481082	0.00391358	ko:K01697 E4.2.1.22, CBS; cystathionine beta-synthase [EC:4.2.1.22]
K01795	-0.502061	0.0011974	ko:K01795 algG; poly(beta-D-mannuronate) C5 epimerase [EC:5.1.3.-]
K11942	-0.502387	1.13389e-05	ko:K11942 E5.4.99.2; methylmalonyl-CoA mutase [EC:5.4.99.2]
K00266	-0.503041	0.000352311	ko:K00266 gltD; glutamate synthase (NADPH/NADH) small chain [EC:1.4.1.13 1.4.1.14]
K01042	-0.506486	0.00437472	ko:K01042 selA; L-seryl-tRNA(Ser) seleniumtransferase [EC:2.9.1.1]
K03530	-0.508171	0.00898048	ko:K03530 hupB; DNA-binding protein HU-beta
K02358	-0.509526	0.000125104	ko:K02358 tuf, TUFM; elongation factor Tu
K01812	-0.511346	0.00382097	ko:K01812 uxaC; glucuronate isomerase [EC:5.3.1.12]
K00335	-0.512681	7.24952e-06	ko:K00335 nuoF; NADH-quinone oxidoreductase subunit F [EC:1.6.5.3]
K03522	-0.520763	0.000180336	ko:K03522 fixB, etfA; electron transfer flavoprotein alpha subunit
K10764	-0.520855	0.000694035	ko:K10764 metZ; O-succinylhomoserine sulfhydrylase [EC:2.5.1.-]
K02518	-0.526226	0.00120535	ko:K02518 infA; translation initiation factor IF-1
K03521	-0.527149	0.00066339	ko:K03521 fixA, etfB; electron transfer flavoprotein beta subunit
K01782	-0.530628	0.00151784	ko:K01782 fadJ; 3-hydroxyacyl-CoA dehydrogenase / enoyl-CoA hydratase / 3-hydroxybutyryl-CoA epimerase [EC:1.1.1.35 4.2.1.17 5.1.2.3]
K01190	-0.53106	0.00608483	ko:K01190 lacZ; beta-galactosidase [EC:3.2.1.23]
K04088	-0.533089	0.000722243	ko:K04088 hflK; membrane protease subunit HflK [EC:3.4.-.-]
K03305	-0.533418	0.000996497	ko:K03305 TC.POT; proton-dependent oligopeptide transporter, POT family
K03737	-0.537622	0.000535692	ko:K03737 por, nifJ; pyruvate-ferredoxin/flavodoxin oxidoreductase [EC:1.2.7.1 1.2.7.-]
K02990	-0.539049	0.00658704	ko:K02990 RP-S6, MRPS6, rpsF; small subunit ribosomal protein S6
K01912	-0.541465	0.00549078	ko:K01912 paaK; phenylacetate-CoA ligase [EC:6.2.1.30]
K04759	-0.542761	0.0065458	ko:K04759 feoB; ferrous iron transport protein B
K01902	-0.544374	4.33232e-05	ko:K01902 sucD; succinyl-CoA synthetase alpha subunit [EC:6.2.1.5]
K02000	-0.545726	0.00101829	ko:K02000 proV; glycine betaine/proline transport system ATP-binding protein [EC:3.6.3.32]
K01958	-0.553155	0.000938453	ko:K01958 PC, pyc; pyruvate carboxylase [EC:6.4.1.1]
K02394	-0.561751	0.00057258	ko:K02394 flgI; flagellar P-ring protein precursor FlgI
K11381	-0.563275	8.28077e-07	ko:K11381 bkdA; 2-oxoisovalerate dehydrogenase E1 component [EC:1.2.4.4]
K03465	-0.564318	0.000286712	ko:K03465 E2.1.1.148, thyX, thy1; thymidylate synthase (FAD) [EC:2.1.1.148]
K01006	-0.567324	4.74374e-07	ko:K01006 ppdK; pyruvate, orthophosphate dikinase [EC:2.7.9.1]
K00528	-0.568368	0.00299485	ko:K00528 fpr; ferredoxin--NADP+ reductase [EC:1.18.1.2]
K05341	-0.57051	0.00618899	ko:K05341 E2.4.1.4; amylosucrase [EC:2.4.1.4]
K13482	-0.573157	0.00168167	ko:K13482 xdhB; xanthine dehydrogenase large subunit [EC:1.17.1.4]
K07239	-0.576484	4.72769e-06	ko:K07239 TC.HME; heavy-metal exporter, HME family
K02454	-0.577527	0.000941146	ko:K02454 gspE; general secretion pathway protein E
K03525	-0.584385	0.00296145	ko:K03525 coaX; type III pantothenate kinase [EC:2.7.1.33]
K02609	-0.585718	0.00764889	ko:K02609 paaA; ring-1,2-phenylacetyl-CoA epoxidase subunit PaaA [EC:1.14.13.149]
K01627	-0.586148	1.26485e-05	ko:K01627 kdsA; 2-dehydro-3-deoxyphosphooctonate aldolase (KDO 8-P synthase) [EC:2.5.1.55]
K01752	-0.586488	0.00132729	ko:K01752 E4.3.1.17, sdaA, sdaB, tdcG; L-serine dehydratase [EC:4.3.1.17]
K00459	-0.586844	0.00835547	ko:K00459 ncd2, npd; nitronate monooxygenase [EC:1.13.12.16]
K05815	-0.591568	0.00226553	ko:K05815 ugpE; sn-glycerol 3-phosphate transport system permease protein
K00685	-0.593956	0.00520328	ko:K00685 ATE1, ate1; arginine-tRNA-protein transferase [EC:2.3.2.8]
K09810	-0.594699	0.000196922	ko:K09810 lolD; lipoprotein-releasing system ATP-binding protein [EC:3.6.3.-]
K00174	-0.595201	0.0042063	ko:K00174 korA, oorA, oforA; 2-oxoglutarate/2-oxoacid ferredoxin oxidoreductase subunit alpha [EC:1.2.7.3 1.2.7.11]
K01843	-0.595808	0.00127328	ko:K01843 kamA; lysine 2,3-aminomutase [EC:5.4.3.2]
K00294	-0.598401	0.00108427	ko:K00294 E1.2.1.88; 1-pyrroline-5-carboxylate dehydrogenase [EC:1.2.1.88]
K02390	-0.599514	0.0016597	ko:K02390 flgE; flagellar hook protein FlgE
K00986	-0.604369	0.00182925	ko:K00986 E2.7.7.49; RNA-directed DNA polymerase [EC:2.7.7.49]
K03307	-0.604565	6.46503e-06	ko:K03307 TC.SSS; solute:Na+ symporter, SSS family
K06892	-0.605749	0.00372643	ko:K06892 F6H1; feruloyl-CoA ortho-hydroxylase [EC:1.14.11.-]
K01266	-0.606353	0.00497428	ko:K01266 dmpA; D-aminopeptidase [EC:3.4.11.19]
K01805	-0.606752	0.000501836	ko:K01805 xylA; xylose isomerase [EC:5.3.1.5]
K01690	-0.606945	0.000883367	ko:K01690 edd; phosphogluconate dehydratase [EC:4.2.1.12]
K01938	-0.608289	0.000271166	ko:K01938 fhs; formate--tetrahydrofolate ligase [EC:6.3.4.3]
K00248	-0.609182	0.00890072	ko:K00248 ACADS, bcd; butyryl-CoA dehydrogenase [EC:1.3.8.1]
K00945	-0.611267	0.00173997	ko:K00945 cmk; cytidylate kinase [EC:2.7.4.14]
K00824	-0.615127	0.00623477	ko:K00824 dat; D-alanine transaminase [EC:2.6.1.21]
K02864	-0.620374	0.00732512	ko:K02864 RP-L10, MRPL10, rplJ; large subunit ribosomal protein L10
K07787	-0.622276	0.000144852	ko:K07787 cusA, silA; Cu(I)/Ag(I) efflux system membrane protein CusA/SilA
K13481	-0.625205	0.00749261	ko:K13481 xdhA; xanthine dehydrogenase small subunit [EC:1.17.1.4]
K15866	-0.627492	0.000947135	ko:K15866 paaG; 2-(1,2-epoxy-1,2-dihydrophenyl)acetyl-CoA isomerase [EC:5.3.3.18]
K00290	-0.627611	0.000337732	ko:K00290 LYS1; saccharopine dehydrogenase (NAD+, L-lysine forming) [EC:1.5.1.7]
K02621	-0.628824	6.00073e-08	ko:K02621 parC; topoisomerase IV subunit A [EC:5.99.1.-]
K05813	-0.631365	0.00115935	ko:K05813 ugpB; sn-glycerol 3-phosphate transport system substrate-binding protein
K03648	-0.639284	0.00872344	ko:K03648 UNG, UDG; uracil-DNA glycosylase [EC:3.2.2.27]
K03427	-0.64116	1.85577e-06	ko:K03427 hsdM; type I restriction enzyme M protein [EC:2.1.1.72]
K11900	-0.643889	0.000431004	ko:K11900 impC; type VI secretion system protein ImpC
K00612	-0.64538	0.000701052	ko:K00612 E2.1.3.-; carbamoyltransferase [EC:2.1.3.-]
K01156	-0.653164	0.000192193	ko:K01156 res; type III restriction enzyme [EC:3.1.21.5]
K01138	-0.65467	0.00149928	ko:K01138 K01138; uncharacterized sulfatase [EC:3.1.6.-]
K01676	-0.661415	0.000556139	ko:K01676 E4.2.1.2A, fumA, fumB; fumarate hydratase, class I [EC:4.2.1.2]
K04080	-0.666322	0.00614973	ko:K04080 ibpA; molecular chaperone IbpA
K00571	-0.667805	0.00229175	ko:K00571 E2.1.1.72; site-specific DNA-methyltransferase (adenine-specific) [EC:2.1.1.72]
K02622	-0.671423	7.78585e-07	ko:K02622 parE; topoisomerase IV subunit B [EC:5.99.1.-]
K00974	-0.671955	0.00327395	ko:K00974 cca; tRNA nucleotidyltransferase (CCA-adding enzyme) [EC:2.7.7.72 3.1.3.- 3.1.4.-]
K07133	-0.673013	0.00160629	ko:K07133 K07133; uncharacterized protein
K01081	-0.673153	0.00375727	ko:K01081 E3.1.3.5; 5'-nucleotidase [EC:3.1.3.5]
K01596	-0.674297	9.70714e-05	ko:K01596 E4.1.1.32, pckA, PEPCK; phosphoenolpyruvate carboxykinase (GTP) [EC:4.1.1.32]
K05814	-0.676109	0.000431184	ko:K05814 ugpA; sn-glycerol 3-phosphate transport system permease protein
K04764	-0.677086	0.00671549	ko:K04764 ihfA, himA; integration host factor subunit alpha
K05970	-0.679684	0.00356818	ko:K05970 SIAE; sialate O-acetylesterase [EC:3.1.1.53]
K02564	-0.680557	0.00114725	ko:K02564 nagB, GNPDA; glucosamine-6-phosphate deaminase [EC:3.5.99.6]
K01745	-0.682728	8.92275e-05	ko:K01745 hutH, HAL; histidine ammonia-lyase [EC:4.3.1.3]
K03744	-0.682994	0.000188445	ko:K03744 lemA; LemA protein
K05939	-0.684523	0.00264382	ko:K05939 aas; acyl-[acyl-carrier-protein]-phospholipid O-acyltransferase / long-chain-fatty-acid--[acyl-carrier-protein] ligase [EC:2.3.1.40 6.2.1.20]
K00297	-0.68457	0.00300677	ko:K00297 metF, MTHFR; methylenetetrahydrofolate reductase (NADPH) [EC:1.5.1.20]
K02406	-0.6878	0.00064581	ko:K02406 fliC; flagellin
K01613	-0.702317	0.00567045	ko:K01613 psd, PISD; phosphatidylserine decarboxylase [EC:4.1.1.65]
K14445	-0.706122	4.67994e-06	ko:K14445 SLC13A2_3_5; solute carrier family 13 (sodium-dependent dicarboxylate transporter), member 2/3/5
K06919	-0.708624	0.000403833	ko:K06919 K06919; putative DNA primase/helicase
K03386	-0.710804	0.000123298	ko:K03386 E1.11.1.15, PRDX, ahpC; peroxiredoxin (alkyl hydroperoxide reductase subunit C) [EC:1.11.1.15]
K06415	-0.711985	0.00102613	ko:K06415 spoVR; stage V sporulation protein R
K03590	-0.712588	1.38855e-05	ko:K03590 ftsA; cell division protein FtsA
K01153	-0.715629	1.09828e-05	ko:K01153 hsdR; type I restriction enzyme, R subunit [EC:3.1.21.3]
K01453	-0.721279	0.00462991	ko:K01453 nylB; 6-aminohexanoate-oligomer exohydrolase [EC:3.5.1.46]
K07154	-0.723266	0.00101874	ko:K07154 hipA; serine/threonine-protein kinase HipA [EC:2.7.11.1]
K02558	-0.727382	0.00327557	ko:K02558 mpl; UDP-N-acetylmuramate: L-alanyl-gamma-D-glutamyl-meso-diaminopimelate ligase [EC:6.3.2.-]
K10026	-0.730114	0.00585655	ko:K10026 queE; 7-carboxy-7-deazaguanine synthase [EC:4.3.99.3]
K05802	-0.731141	0.00839647	ko:K05802 kefA, bspA, aefA; potassium efflux system protein
K07658	-0.733341	0.00476198	ko:K07658 phoB1, phoP; two-component system, OmpR family, alkaline phosphatase synthesis response regulator PhoP
K00819	-0.733522	0.0023839	ko:K00819 rocD, OAT; ornithine--oxo-acid transaminase [EC:2.6.1.13]
K08224	-0.73716	0.00885347	ko:K08224 ynfM; MFS transporter, YNFM family, putative membrane transport protein
K00114	-0.749224	0.00122024	ko:K00114 exaA; alcohol dehydrogenase (cytochrome c) [EC:1.1.2.8]
K00262	-0.752638	9.5856e-05	ko:K00262 E1.4.1.4, gdhA; glutamate dehydrogenase (NADP+) [EC:1.4.1.4]
K15862	-0.755053	7.68847e-05	ko:K15862 ccoNO; cytochrome c oxidase cbb3-type subunit I/II [EC:1.9.3.1]
K01501	-0.757133	0.000177766	ko:K01501 E3.5.5.1; nitrilase [EC:3.5.5.1]
K01659	-0.761242	0.00871796	ko:K01659 prpC; 2-methylcitrate synthase [EC:2.3.3.5]
K03732	-0.762525	0.00204241	ko:K03732 rhlB; ATP-dependent RNA helicase RhlB [EC:3.6.4.13]
K07798	-0.763256	0.00311143	ko:K07798 cusB, silB; membrane fusion protein, Cu(I)/Ag(I) efflux system
K07406	-0.766001	0.000295192	ko:K07406 melA; alpha-galactosidase [EC:3.2.1.22]
K08301	-0.767022	2.96004e-05	ko:K08301 rng, cafA; ribonuclease G [EC:3.1.26.-]
K03833	-0.767807	0.00225459	ko:K03833 selB, EEFSEC; selenocysteine-specific elongation factor
K00184	-0.767856	6.4321e-08	ko:K00184 K00184; prokaryotic molybdopterin-containing oxidoreductase family, iron-sulfur binding subunit
K09989	-0.769952	0.000112487	ko:K09989 K09989; uncharacterized protein
K04087	-0.770811	0.000265776	ko:K04087 hflC; membrane protease subunit HflC [EC:3.4.-.-]
K03337	-0.781035	0.00745568	ko:K03337 iolB; 5-deoxy-glucuronate isomerase [EC:5.3.1.30]
K02392	-0.783756	2.79648e-06	ko:K02392 flgG; flagellar basal-body rod protein FlgG
K01880	-0.791251	1.09731e-08	ko:K01880 GARS, glyS1; glycyl-tRNA synthetase [EC:6.1.1.14]
K05559	-0.794811	0.00104437	ko:K05559 phaA; multicomponent K+:H+ antiporter subunit A
K08676	-0.804315	0.000107405	ko:K08676 tri; tricorn protease [EC:3.4.21.-]
K02584	-0.80581	0.00170656	ko:K02584 nifA; Nif-specific regulatory protein
K09781	-0.805916	0.00455652	ko:K09781 K09781; uncharacterized protein
K01886	-0.807287	4.17699e-06	ko:K01886 QARS, glnS; glutaminyl-tRNA synthetase [EC:6.1.1.18]
K00853	-0.809613	0.000200327	ko:K00853 araB; L-ribulokinase [EC:2.7.1.16]
K01712	-0.8122	5.05097e-06	ko:K01712 hutU, UROC1; urocanate hydratase [EC:4.2.1.49]
K04774	-0.814506	0.0068329	ko:K04774 sohB; serine protease SohB [EC:3.4.21.-]
K00769	-0.822864	0.00757739	ko:K00769 gpt; xanthine phosphoribosyltransferase [EC:2.4.2.22]
K05989	-0.8244	0.00143136	ko:K05989 E3.2.1.40; alpha-L-rhamnosidase [EC:3.2.1.40]
K10554	-0.829227	0.00771719	ko:K10554 frcA; fructose transport system ATP-binding protein
K06972	-0.82985	0.00813801	ko:K06972 K06972; uncharacterized protein
K00175	-0.832877	5.61246e-06	ko:K00175 korB, oorB, oforB; 2-oxoglutarate/2-oxoacid ferredoxin oxidoreductase subunit beta [EC:1.2.7.3 1.2.7.11]
K02372,	-0.836741	0.00141197	ko:K02372 fabZ; 3-hydroxyacyl-[acyl-carrier-protein] dehydratase [EC:4.2.1.59]
K00185	-0.841204	1.63027e-10	ko:K00185 K00185; prokaryotic molybdopterin-containing oxidoreductase family, membrane subunit
K10255	-0.84303	0.000455833	ko:K10255 FAD6, desA; omega-6 fatty acid desaturase (delta-12 desaturase) [EC:1.14.19.-]
K05561	-0.843135	0.00301891	ko:K05561 phaD; multicomponent K+:H+ antiporter subunit D
K07812	-0.850967	0.00292815	ko:K07812 torZ; trimethylamine-N-oxide reductase (cytochrome c) [EC:1.7.2.3]
K12256	-0.852416	0.000314112	ko:K12256 spuC; putrescine aminotransferase [EC:2.6.1.-]
K01284	-0.855908	6.1556e-06	ko:K01284 dcp; peptidyl-dipeptidase Dcp [EC:3.4.15.5]
K00169	-0.864069	0.00252978	ko:K00169 porA; pyruvate ferredoxin oxidoreductase alpha subunit [EC:1.2.7.1]
K13747	-0.868256	0.000113584	ko:K13747 nspC; carboxynorspermidine decarboxylase [EC:4.1.1.96]
K07110	-0.870027	0.000246294	ko:K07110 K07110; uncharacterized protein
K04070	-0.872248	0.00782475	ko:K04070 pflX; putative pyruvate formate lyase activating enzyme [EC:1.97.1.4]
K00315	-0.872771	9.20977e-07	ko:K00315 DMGDH; dimethylglycine dehydrogenase [EC:1.5.8.4]
K01089	-0.87535	0.00125131	ko:K01089 hisB; imidazoleglycerol-phosphate dehydratase / histidinol-phosphatase [EC:4.2.1.19 3.1.3.15]
K07175	-0.876578	7.58122e-05	ko:K07175 phoH2; PhoH-like ATPase
K01789	-0.87743	0.00745707	ko:K01789 : No such data.
K00856	-0.878438	0.00328164	ko:K00856 E2.7.1.20, ADK; adenosine kinase [EC:2.7.1.20]
K10800	-0.884755	0.00166618	ko:K10800 SMUG1; single-strand selective monofunctional uracil DNA glycosylase [EC:3.2.2.-]
K06001	-0.886839	9.45007e-05	ko:K06001 trpB; tryptophan synthase beta chain [EC:4.2.1.20]
K02029	-0.891704	8.09593e-06	ko:K02029 ABC.PA.P; polar amino acid transport system permease protein
K00956	-0.893593	4.86677e-06	ko:K00956 cysN; sulfate adenylyltransferase subunit 1 [EC:2.7.7.4]
K02667	-0.89462	6.86866e-05	ko:K02667 pilR, pehR; two-component system, NtrC family, response regulator PilR
K02474	-0.902266	7.85624e-08	ko:K02474 wbpO; UDP-N-acetyl-D-galactosamine dehydrogenase [EC:1.1.1.-]
K01839	-0.915102	0.000225125	ko:K01839 deoB; phosphopentomutase [EC:5.4.2.7]
K01715	-0.923239	0.000845065	ko:K01715 crt; enoyl-CoA hydratase [EC:4.2.1.17]
K05903	-0.925481	2.70975e-05	ko:K05903 : No such data.
K01668	-0.929161	0.00862754	ko:K01668 E4.1.99.2; tyrosine phenol-lyase [EC:4.1.99.2]
K04021	-0.93086	0.00737221	ko:K04021 eutE; aldehyde dehydrogenase
K06950	-0.932024	1.73918e-05	ko:K06950 K06950; uncharacterized protein
K00639	-0.933832	2.06518e-10	ko:K00639 kbl, GCAT; glycine C-acetyltransferase [EC:2.3.1.29]
K02670	-0.936196	1.91571e-05	ko:K02670 pilU; twitching motility protein PilU
K06013	-0.938406	0.00357683	ko:K06013 STE24; STE24 endopeptidase [EC:3.4.24.84]
K00347	-0.947896	0.000392366	ko:K00347 nqrB; Na+-transporting NADH:ubiquinone oxidoreductase subunit B [EC:1.6.5.-]
K14660	-0.962958	0.000268435	ko:K14660 nodE; nodulation protein E [EC:2.3.1.-]
K00939	-0.983453	1.62038e-05	ko:K00939 adk, AK; adenylate kinase [EC:2.7.4.3]
K04015	-0.984619	0.00677951	ko:K04015 nrfD; protein NrfD
K01571	-0.984763	4.97133e-08	ko:K01571 oadA; oxaloacetate decarboxylase, alpha subunit [EC:4.1.1.3]
K12257	-0.987394	1.80145e-06	ko:K12257 secDF; SecD/SecF fusion protein
K10228	-0.990874	0.00280003	ko:K10228 smoF, mtlF; sorbitol/mannitol transport system permease protein
K00857	-0.992991	0.000104159	ko:K00857 tdk, TK; thymidine kinase [EC:2.7.1.21]
K02120	-0.997936	0.00641168	ko:K02120 ATPVD, ntpD, atpD; V/A-type H+-transporting ATPase subunit D
K02117	-1.00138	4.71316e-05	ko:K02117 ATPVA, ntpA, atpA; V/A-type H+-transporting ATPase subunit A [EC:3.6.3.14]
K03314	-1.00319	0.00179949	ko:K03314 nhaB; Na+:H+ antiporter, NhaB family
K07137	-1.03213	3.24539e-05	ko:K07137 K07137; uncharacterized protein
K08990	-1.03247	0.00309304	ko:K08990 ycjF; putative membrane protein
K14083	-1.03256	1.59965e-07	ko:K14083 mttB; trimethylamine---corrinoid protein Co-methyltransferase [EC:2.1.1.250]
K03599	-1.03371	0.00228467	ko:K03599 sspA, mglA; RNA polymerase-associated protein
K00060	-1.04093	1.37361e-05	ko:K00060 tdh; threonine 3-dehydrogenase [EC:1.1.1.103]
K00693	-1.04226	0.00720426	ko:K00693 GYS; glycogen(starch) synthase [EC:2.4.1.11]
K07083	-1.04855	0.00197896	ko:K07083 K07083; putative periplasmic solute-binding protein
K04085	-1.05824	0.00384745	ko:K04085 tusA, sirA; tRNA 2-thiouridine synthesizing protein A [EC:2.8.1.-]
K01201	-1.06072	0.00308002	ko:K01201 GBA, srfJ; glucosylceramidase [EC:3.2.1.45]
K02124	-1.06211	7.77304e-05	ko:K02124 ATPVK, ntpK, atpK; V/A-type H+-transporting ATPase subunit K
K00219	-1.06767	0.000114593	ko:K00219 fadH; 2,4-dienoyl-CoA reductase (NADPH2) [EC:1.3.1.34]
K10553	-1.07469	0.000487012	ko:K10553 frcC; fructose transport system permease protein
K00346	-1.08562	4.12612e-05	ko:K00346 nqrA; Na+-transporting NADH:ubiquinone oxidoreductase subunit A [EC:1.6.5.-]
K12941	-1.08671	3.09578e-05	ko:K12941 abgB; aminobenzoyl-glutamate utilization protein B
K10807	-1.08748	1.61819e-05	ko:K10807 RRM1; ribonucleoside-diphosphate reductase subunit M1 [EC:1.17.4.1]
K03417	-1.08839	3.90793e-06	ko:K03417 prpB; methylisocitrate lyase [EC:4.1.3.30]
K00378	-1.09028	0.00139185	ko:K00378 : No such data.
K09988	-1.09081	0.00300093	ko:K09988 K09988; uncharacterized protein
K07660	-1.09129	0.00709735	ko:K07660 phoP; two-component system, OmpR family, response regulator PhoP
K15724	-1.0913	0.00253167	ko:K15724 erpA; iron-sulfur cluster insertion protein
K00293	-1.09779	0.00320235	ko:K00293 LYS9; saccharopine dehydrogenase (NADP+, L-glutamate forming) [EC:1.5.1.10]
K03784	-1.10035	0.00385664	ko:K03784 deoD; purine-nucleoside phosphorylase [EC:2.4.2.1]
K02429	-1.1047	0.000309667	ko:K02429 fucP; MFS transporter, FHS family, L-fucose permease
K01813	-1.10571	0.000143423	ko:K01813 rhaA; L-rhamnose isomerase [EC:5.3.1.14]
K01572	-1.10851	7.63821e-07	ko:K01572 oadB; oxaloacetate decarboxylase, beta subunit [EC:4.1.1.3]
K14451	-1.11094	0.00134114	ko:K14451 mcl2; (3S)-malyl-CoA thioesterase [EC:3.1.2.30]
K10125	-1.11305	3.62826e-05	ko:K10125 dctB; two-component system, NtrC family, C4-dicarboxylate transport sensor histidine kinase DctB [EC:2.7.13.3]
K12267	-1.12033	1.21824e-05	ko:K12267 msrAB; peptide methionine sulfoxide reductase msrA/msrB [EC:1.8.4.11 1.8.4.12]
K06960	-1.12155	0.00250695	ko:K06960 K06960; uncharacterized protein
K14450	-1.12721	0.00236769	ko:K14450 : No such data.
K05564	-1.13752	0.00621974	ko:K05564 phaG; multicomponent K+:H+ antiporter subunit G
K11605	-1.13825	0.00875038	ko:K11605 sitC; manganese/iron transport system permease protein
K03613	-1.15915	2.95679e-05	ko:K03613 rnfE; electron transport complex protein RnfE
K00413	-1.15958	2.7723e-05	ko:K00413 CYC1, CYT1, petC; ubiquinol-cytochrome c reductase cytochrome c1 subunit
K00972	-1.16002	0.000282055	ko:K00972 UAP1; UDP-N-acetylglucosamine/UDP-N-acetylgalactosamine diphosphorylase [EC:2.7.7.23 2.7.7.83]
K11073	-1.16771	6.58507e-06	ko:K11073 potF; putrescine transport system substrate-binding protein
K13017	-1.17546	0.000768879	ko:K13017 wbpE, wlbC; UDP-2-acetamido-2-deoxy-ribo-hexuluronate aminotransferase [EC:2.6.1.98]
K01804	-1.17814	1.17249e-07	ko:K01804 araA; L-arabinose isomerase [EC:5.3.1.4]
K00486	-1.18088	0.000791027	ko:K00486 KMO; kynurenine 3-monooxygenase [EC:1.14.13.9]
K01026	-1.19075	0.00426029	ko:K01026 pct; propionate CoA-transferase [EC:2.8.3.1]
K14155	-1.19294	6.90564e-05	ko:K14155 patB, malY; cystathione beta-lyase [EC:4.4.1.8]
K01134	-1.19988	1.40038e-05	ko:K01134 ARSA; arylsulfatase A [EC:3.1.6.8]
K00386	-1.20293	0.00116527	ko:K00386 : No such data.
K00177	-1.20344	0.00455739	ko:K00177 korC, oorC; 2-oxoglutarate ferredoxin oxidoreductase subunit gamma [EC:1.2.7.3]
K10235	-1.20471	0.00560066	ko:K10235 aglK; alpha-glucoside transport system ATP-binding protein
K00179	-1.20783	1.25101e-05	ko:K00179 iorA; indolepyruvate ferredoxin oxidoreductase, alpha subunit [EC:1.2.7.8]
K09007	-1.20798	3.12291e-07	ko:K09007 GCH4, folE; GTP cyclohydrolase I [EC:3.5.4.16]
K05560	-1.21007	0.000395525	ko:K05560 phaC; multicomponent K+:H+ antiporter subunit C
K00349	-1.21398	3.6127e-06	ko:K00349 nqrD; Na+-transporting NADH:ubiquinone oxidoreductase subunit D [EC:1.6.5.-]
K04092	-1.2154	0.0010015	ko:K04092 tyrA1; chorismate mutase [EC:5.4.99.5]
K08354	-1.21834	0.00654523	ko:K08354 phsC; thiosulfate reductase cytochrome b subunit
K03615	-1.22571	9.30534e-09	ko:K03615 rnfC; electron transport complex protein RnfC
K13798	-1.23291	0.00879038	ko:K13798 K13798, rpoB; DNA-directed RNA polymerase subunit B [EC:2.7.7.6]
K05301	-1.23688	0.00121125	ko:K05301 E1.8.2.1; sulfite dehydrogenase [EC:1.8.2.1]
K03718	-1.24295	0.00125195	ko:K03718 asnC; Lrp/AsnC family transcriptional regulator, regulator for asnA, asnC and gidA
K01206	-1.24512	1.49752e-06	ko:K01206 FUCA; alpha-L-fucosidase [EC:3.2.1.51]
K00351	-1.24911	1.11854e-09	ko:K00351 nqrF; Na+-transporting NADH:ubiquinone oxidoreductase subunit F [EC:1.6.5.-]
K02217	-1.25805	0.0015421	ko:K02217 ftnA, ftn; ferritin [EC:1.16.3.2]
K13380	-1.25974	0.00812352	ko:K13380 nuoBCD; NADH-quinone oxidoreductase subunit B/C/D [EC:1.6.5.3]
K01270	-1.26725	0.00190775	ko:K01270 pepD; dipeptidase D [EC:3.4.13.-]
K13020	-1.26932	0.00857642	ko:K13020 wlbA, bplA; UDP-N-acetyl-2-amino-2-deoxyglucuronate dehydrogenase [EC:1.1.1.335]
K05795	-1.2696	0.00356968	ko:K05795 terD; tellurium resistance protein TerD
K00066	-1.27717	7.34317e-06	ko:K00066 algD; GDP-mannose 6-dehydrogenase [EC:1.1.1.132]
K01281	-1.27945	0.00010515	ko:K01281 E3.4.14.11, pepXP; X-Pro dipeptidyl-peptidase [EC:3.4.14.11]
K03738	-1.28154	9.5654e-06	ko:K03738 aor; aldehyde:ferredoxin oxidoreductase [EC:1.2.7.5]
K01136	-1.28555	4.01571e-05	ko:K01136 IDS; iduronate 2-sulfatase [EC:3.1.6.13]
K05396	-1.28745	3.46337e-07	ko:K05396 dcyD; D-cysteine desulfhydrase [EC:4.4.1.15]
K00170	-1.29574	2.38321e-06	ko:K00170 porB; pyruvate ferredoxin oxidoreductase beta subunit [EC:1.2.7.1]
K06189	-1.30511	6.97173e-06	ko:K06189 corC; magnesium and cobalt transporter
K01493	-1.31001	1.63023e-05	ko:K01493 comEB; dCMP deaminase [EC:3.5.4.12]
K15495	-1.31277	0.00668504	ko:K15495 wtpA; molybdate/tungstate transport system substrate-binding protein
K13016	-1.31651	4.87902e-05	ko:K13016 wbpB; UDP-N-acetyl-2-amino-2-deoxyglucuronate dehydrogenase [EC:1.1.1.335]
K04516	-1.32438	2.23101e-07	ko:K04516 AROA1, aroA; chorismate mutase [EC:5.4.99.5]
K03614	-1.33434	1.05223e-05	ko:K03614 rnfD; electron transport complex protein RnfD
K00122	-1.3424	8.72524e-06	ko:K00122 FDH; formate dehydrogenase [EC:1.2.1.2]
K13018	-1.34906	0.000599526	ko:K13018 wbpD, wlbB; UDP-2-acetamido-3-amino-2,3-dideoxy-glucuronate N-acetyltransferase [EC:2.3.1.201]
K07405	-1.35764	0.000112139	ko:K07405 E3.2.1.1A; alpha-amylase [EC:3.2.1.1]
K03390	-1.37025	0.000463233	ko:K03390 hdrC; heterodisulfide reductase subunit C [EC:1.8.98.1]
K03041	-1.38527	0.000405746	ko:K03041 rpoA1; DNA-directed RNA polymerase subunit A' [EC:2.7.7.6]
K07469	-1.38872	0.00501864	ko:K07469 mop; aldehyde oxidoreductase [EC:1.2.99.7]
K09157	-1.39213	0.000535653	ko:K09157 K09157; uncharacterized protein
K03851	-1.39328	0.000260066	ko:K03851 tpa; taurine-pyruvate aminotransferase [EC:2.6.1.77]
K13043	-1.39825	0.000138866	ko:K13043 argF; N-succinyl-L-ornithine transcarbamylase [EC:2.1.3.11]
K00603	-1.40382	0.00318753	ko:K00603 fctD; glutamate formiminotransferase [EC:2.1.2.5]
K07307	-1.40558	0.00595515	ko:K07307 dmsB; anaerobic dimethyl sulfoxide reductase subunit B (DMSO reductase iron- sulfur subunit)
K05910	-1.40621	0.00341719	ko:K05910 npr; NADH peroxidase [EC:1.11.1.1]
K00527	-1.41354	5.69699e-08	ko:K00527 nrdD; ribonucleoside-triphosphate reductase [EC:1.17.4.2]
K08352	-1.41556	1.07197e-05	ko:K08352 phsA, psrA; thiosulfate reductase / polysulfide reductase chain A
K01128	-1.41964	0.00434098	ko:K01128 SMPDL3; sphingomyelin phosphodiesterase acid-like 3 [EC:3.1.4.-]
K11179	-1.43	0.000827835	ko:K11179 tusE, dsrC; tRNA 2-thiouridine synthesizing protein E [EC:2.8.1.-]
K08358	-1.4364	0.000505233	ko:K08358 ttrB; tetrathionate reductase subunit B
K10037	-1.43703	0.00425495	ko:K10037 glnP; glutamine transport system permease protein
K00394	-1.4558	0.00217444	ko:K00394 aprA; adenylylsulfate reductase, subunit A [EC:1.8.99.2]
K08688	-1.4585	0.000108129	ko:K08688 E3.5.3.3; creatinase [EC:3.5.3.3]
K03921	-1.48535	0.00279056	ko:K03921 DESA1; acyl-[acyl-carrier-protein] desaturase [EC:1.14.19.2]
K11358	-1.49656	0.00181959	ko:K11358 yhdR; aspartate aminotransferase [EC:2.6.1.1]
K02118	-1.51008	2.23596e-14	ko:K02118 ATPVB, ntpB, atpB; V/A-type H+-transporting ATPase subunit B
K01137	-1.51215	3.91955e-06	ko:K01137 GNS; N-acetylglucosamine-6-sulfatase [EC:3.1.6.14]
K00895	-1.51858	6.33292e-10	ko:K00895 E2.7.1.90, pfk; pyrophosphate--fructose-6-phosphate 1-phosphotransferase [EC:2.7.1.90]
K01844	-1.53036	0.00120449	ko:K01844 kamD; beta-lysine 5,6-aminomutase alpha subunit [EC:5.4.3.3]
K14127	-1.54076	0.000430984	ko:K14127 mvhD, vhuD, vhcD; F420-non-reducing hydrogenase iron-sulfur subunit [EC:1.12.99.-]
K00350	-1.57591	6.52365e-13	ko:K00350 nqrE; Na+-transporting NADH:ubiquinone oxidoreductase subunit E [EC:1.6.5.-]
K01854	-1.59354	1.0394e-06	ko:K01854 glf; UDP-galactopyranose mutase [EC:5.4.99.9]
K05905	-1.59927	0.000473358	ko:K05905 E1.8.1.8; protein-disulfide reductase [EC:1.8.1.8]
K00176	-1.62736	0.00137391	ko:K00176 korD, oorD; 2-oxoglutarate ferredoxin oxidoreductase subunit delta [EC:1.2.7.3]
K01818	-1.63149	1.89685e-08	ko:K01818 fucI; L-fucose isomerase [EC:5.3.1.25]
K09847	-1.66072	0.000378305	ko:K09847 crtA; spheroidene monooxygenase [EC:1.14.15.9]
K03617	-1.68158	4.57081e-10	ko:K03617 rnfA; electron transport complex protein RnfA
K09776	-1.6851	0.000600239	ko:K09776 K09776; uncharacterized protein
K01914	-1.68916	1.24051e-06	ko:K01914 asnA; aspartate--ammonia ligase [EC:6.3.1.1]
K01960	-1.72731	1.90977e-08	ko:K01960 pycB; pyruvate carboxylase subunit B [EC:6.4.1.1]
K00452	-1.74881	1.57635e-07	ko:K00452 HAAO; 3-hydroxyanthranilate 3,4-dioxygenase [EC:1.13.11.6]
K08321	-1.7847	0.000148193	ko:K08321 lsrF; putative autoinducer-2 (AI-2) aldolase [EC:4.1.2.-]
K03388	-1.79237	9.39538e-05	ko:K03388 hdrA; heterodisulfide reductase subunit A [EC:1.8.98.1]
K11180	-1.83043	2.40085e-05	ko:K11180 dsrA; sulfite reductase alpha subunit [EC:1.8.99.3 1.8.99.5]
K13990	-1.83284	2.52936e-06	ko:K13990 FTCD; glutamate formiminotransferase / formiminotetrahydrofolate cyclodeaminase [EC:2.1.2.5 4.3.1.4]
K15496	-1.85749	0.000152064	ko:K15496 wtpB; molybdate/tungstate transport system permease protein
K14128	-1.92349	0.000118853	ko:K14128 mvhG, vhuG, vhcG; F420-non-reducing hydrogenase small subunit [EC:1.12.99.-]
K10535	-1.95491	6.50968e-07	ko:K10535 hao; hydroxylamine dehydrogenase [EC:1.7.2.6]
K07539	-1.98694	5.35122e-05	ko:K07539 oah; 6-oxocyclohex-1-ene-carbonyl-CoA hydrolase [EC:3.7.1.21]
K05919	-2.01009	2.52338e-05	ko:K05919 dfx; superoxide reductase [EC:1.15.1.2]
K00395	-2.02765	1.88071e-06	ko:K00395 aprB; adenylylsulfate reductase, subunit B [EC:1.8.99.2]
K11181	-2.03265	2.29221e-07	ko:K11181 dsrB; sulfite reductase beta subunit [EC:1.8.99.3 1.8.99.5]
K00197	-2.10095	2.7638e-06	ko:K00197 cdhE, acsC; acetyl-CoA decarbonylase/synthase complex subunit gamma [EC:2.1.1.245]
K00198	-2.1061	1.0466e-05	ko:K00198 cooS, acsA; carbon-monoxide dehydrogenase catalytic subunit [EC:1.2.99.2 1.2.7.4]
K00437	-2.13986	2.07899e-05	ko:K00437 hydB2; [NiFe] hydrogenase large subunit [EC:1.12.2.1]
K00194	-2.18551	6.03659e-06	ko:K00194 cdhD, acsD; acetyl-CoA decarbonylase/synthase complex subunit delta [EC:2.1.1.245]
K14138	-2.33578	1.51557e-07	ko:K14138 acsB; acetyl-CoA synthase [EC:2.3.1.169]
K14126	-2.41365	1.43658e-08	ko:K14126 mvhA, vhuA, vhcA; F420-non-reducing hydrogenase large subunit [EC:1.12.99.-]
