# Supplementary material for: Characterization of Microbial Mat Microbiomes in the Modern Thrombolite Ecosystem of Lake Clifton, Western Australia Using Shotgun Metagenomics
Source: Front Microbiol. 2016 Jul 6;7:1064. doi: 10.3389/fmicb.2016.01064 (PMC4933708; doi:10.3389/fmicb.2016.01064)
Supplement: Supplementary file 4 [file Table_4.XLSX]

## Sheet: raw
Table S4. Overview of functional genes recovered from thrombolite- and sediment-associated mats in Lake Clifton.
#sample:	LCT14M-09	5011546	thrombolite-associated mat
#sample:	LCT14M-12	363118	thrombolite-associated mat
#sample:	LCT14M-14	475760	thrombolite-associated mat
#sample:	LCT14M-11	3169618	sediment-associated mat
#sample:	LCT14M-21	8999106	sediment-associated mat
#sample:	LCT14M-22	6161532	sediment-associated mat
#table[1] num of reads per KEGG level 1
level1	LCT14M-09	LCT14M-12	LCT14M-14	LCT14M-11	LCT14M-21	LCT14M-22	annotation
level1_tot	3515574	236916	335050	2243584	6374636	4412742
L1_1	1683522	110166	158950	1068710	3003466	2080322	Metabolism
L1_2	41562	2660	3844	28576	79790	56384	Organismal Systems
L1_3	377222	26346	35570	227086	665536	461776	Environmental Information Processing
L1_4	112620	8176	10718	77686	213216	146592	Cellular Processes
L1_5	546358	38852	52420	337260	998704	686144	Unclassified
L1_6	53652	3424	5166	34286	96632	65846	Human Diseases
L1_7	700638	47292	68382	469980	1317292	915678	Genetic Information Processing
#table[2] num of reads per KEGG level 2
level2	LCT14M-09	LCT14M-12	LCT14M-14	LCT14M-11	LCT14M-21	LCT14M-22	annotation
level2_tot	4429508	299344	423992	2882088	8123288	5634522
L2_01	410972	28128	40240	283294	795036	546712	Carbohydrate Metabolism
L2_02	128168	9042	12662	87720	236002	165892	Lipid Metabolism
L2_03	549816	36644	52712	382508	1055698	736600	Amino Acid Metabolism
L2_04	266002	16758	24108	152762	410356	284642	Metabolism of Cofactors and Vitamins
L2_05	99908	6838	9648	69580	183940	133536	Xenobiotics Biodegradation and Metabolism
L2_06	32936	2424	3316	22462	65930	45152	Biosynthesis of Other Secondary Metabolites
L2_07	435186	27482	40468	270128	785888	534534	Energy Metabolism
L2_08	93038	6078	8788	59846	156078	110268	Metabolism of Terpenoids and Polyketides
L2_09	3000	150	172	1202	3750	3058	Digestive System
L2_10	92730	6468	8194	55272	155066	105220	Signal Transduction
L2_11	115460	7750	11240	77910	208436	144334	Metabolism of Other Amino Acids
L2_12	18920	1336	1796	13792	38980	28150	Transport and Catabolism
L2_13	116310	8244	10938	73610	215016	149898	Metabolism
L2_14	212472	13820	20842	142750	403872	287036	Nucleotide Metabolism
L2_15	56010	4024	5378	34744	101768	71870	Glycan Biosynthesis and Metabolism
L2_16	9710	614	906	7090	19758	14452	Neurodegenerative Diseases
L2_17	23774	1560	2200	15256	42942	31090	Endocrine System
L2_18	166832	11624	16452	95082	282142	192874	Poorly Characterized
L2_19	3474	246	378	2436	7872	5254	Excretory System
L2_20	75308	5468	7422	50904	146188	100446	Transcription
L2_21	3042	190	260	2394	5958	4190	Circulatory System
L2_22	151136	10582	13852	92878	276448	191726	Cellular Processes and Signaling
L2_23	112080	8402	11178	75690	225098	151646	Genetic Information Processing
L2_24	32414	2006	3050	19902	56388	37124	Infectious Diseases
L2_25	278166	19046	27358	192162	523390	362782	Replication and Repair
L2_26	242210	16236	23618	164380	462552	329274	Translation
L2_27	154534	10096	14762	96770	281740	189206	Folding, Sorting and Degradation
L2_28	58426	4442	5370	39680	107336	71778	Cell Motility
L2_29	118826	8252	11138	72320	202832	141536	Enzyme Families
L2_30	8962	610	788	5786	16236	11306	Signaling Molecules and Interaction
L2_31	6730	464	698	4742	13102	9358	Cancers
L2_32	12704	848	1238	8096	22886	14910	Metabolic Diseases
L2_33	2434	136	238	1380	4210	3198	Immune System
L2_34	14390	884	1378	11178	31384	21760	Environmental Adaptation
L2_35	39264	2734	3884	26828	74584	51720	Cell Growth and Death
L2_36	466	36	60	384	768	678	Cardiovascular Diseases
L2_37	281710	19584	27064	168062	500770	349198	Membrane Transport
L2_38	1902	92	196	1060	2748	2046	Immune System Diseases
L2_39	86	6	2	46	138	64	Cell Communication
L2_40	0	0	0	2	2	4	Sensory System
#table[3] num of reads per KEGG level 3 (pathway)
level3	LCT14M-09	LCT14M-12	LCT14M-14	LCT14M-11	LCT14M-21	LCT14M-22	annotation
level3_tot	5904602	398800	566836	3862520	10854844	7542988
ko00010	81108	5410	8034	55612	155036	106142	Glycolysis / Gluconeogenesis
ko00071	38786	2798	3964	29722	74370	55592	Fatty acid metabolism
ko00350	21626	1436	2056	13322	36032	24826	Tyrosine metabolism
ko00830	5482	362	530	3224	8516	5652	Retinol metabolism
ko00625	17392	1170	1580	11366	29462	20970	Chloroalkane and chloroalkene degradation
ko00626	11672	722	1146	7182	17598	13136	Naphthalene degradation
ko00980	9076	542	890	4838	12270	8130	Metabolism of xenobiotics by cytochrome P450
ko00982	9494	554	916	4962	12530	8356	Drug metabolism - cytochrome P450
ko00561	15956	1008	1582	10612	28248	20126	Glycerolipid metabolism
ko00930	4692	400	528	4178	9170	6326	Caprolactam degradation
ko00260	75410	4820	7198	51018	146172	103880	Glycine, serine and threonine metabolism
ko00270	62232	3952	5764	47228	115380	78082	Cysteine and methionine metabolism
ko00300	29688	1836	2962	17058	52762	36790	Lysine biosynthesis
ko00650	65150	4464	6318	48078	126564	87224	Butanoate metabolism
ko00040	18766	1374	2102	15284	40724	28164	Pentose and glucuronate interconversions
ko00051	28040	1688	2638	17228	50740	34658	Fructose and mannose metabolism
ko00562	6840	548	724	4488	13286	9064	Inositol phosphate metabolism
ko00521	13356	904	1262	8778	26260	18004	Streptomycin biosynthesis
ko00052	16066	1134	1696	10294	30174	21484	Galactose metabolism
ko00620	104272	6952	10292	73272	203564	141262	Pyruvate metabolism
ko00053	9992	700	1154	8028	20660	14300	Ascorbate and aldarate metabolism
ko00500	45060	3036	4260	26370	81628	53462	Starch and sucrose metabolism
ko00520	52406	3500	5104	33762	96546	66572	Amino sugar and nucleotide sugar metabolism
ko00340	24176	1768	2506	17292	50608	35680	Histidine metabolism
ko00400	39222	2412	3532	23076	66926	45106	Phenylalanine, tyrosine and tryptophan biosynthesis
ko00630	70542	5052	6734	49278	137644	94592	Glyoxylate and dicarboxylate metabolism
ko00640	68422	5162	7122	55698	145030	103416	Propanoate metabolism
ko00680	84148	5546	8240	55570	176118	123764	Methane metabolism
ko00072	10282	848	1100	9914	23404	18284	Synthesis and degradation of ketone bodies
ko00280	60914	4718	6324	51716	127898	93654	Valine, leucine and isoleucine degradation
ko00900	32744	2170	3142	21002	56874	40198	Terpenoid backbone biosynthesis
ko04976	556	34	46	248	900	542	Bile secretion
ko00020	84948	5814	8594	66864	182536	123340	Citrate cycle (TCA cycle)
ko00710	53920	3328	5050	31662	89664	61674	Carbon fixation in photosynthetic organisms
ko00720	105500	7328	10726	80954	225154	158952	Carbon fixation pathways in prokaryotes
ko02020	82600	5834	7324	50520	142198	96334	Two-component system
ko00480	34652	2164	3190	22550	59278	40714	Glutathione metabolism
ko04146	17592	1184	1634	12224	34992	24536	Peroxisome
ko00030	43830	2852	4300	26862	78582	54522	Pentose phosphate pathway
ko00140	4950	360	370	3212	11388	7418	Steroid hormone biosynthesis
L3_041	1920	112	188	1024	2672	1770	Biosynthesis and biodegradation of secondary metabolites
ko00290	75222	4688	6934	50170	140214	96526	Valine, leucine and isoleucine biosynthesis
ko00770	33616	2222	3012	22088	58618	42040	Pantothenate and CoA biosynthesis
ko00360	20644	1470	1980	15154	41934	29836	Phenylalanine metabolism
ko00623	14084	886	1320	10106	27338	17636	Toluene degradation
ko00622	2408	124	256	1082	2828	1880	Xylene degradation
ko00564	14116	974	1292	7414	23410	15800	Glycerophospholipid metabolism
ko00061	27886	1894	2878	18764	51306	34348	Fatty acid biosynthesis
ko01040	8230	572	834	5424	14790	10392	Biosynthesis of unsaturated fatty acids
ko01004	47036	3416	4792	31248	86376	60516	Lipid biosynthesis proteins
ko00523	7774	534	736	5842	16790	11598	Polyketide sugar unit biosynthesis
ko00230	163876	10600	16114	110266	311004	221094	Purine metabolism
ko00362	20808	1470	2110	15666	39854	28366	Benzoate degradation
ko00550	29850	2048	2682	17746	50884	36250	Peptidoglycan biosynthesis
ko00740	7608	526	732	4526	14490	9676	Riboflavin metabolism
ko00983	14102	846	1278	8706	24104	18252	Drug metabolism - other enzymes
ko00941	620	34	34	226	588	264	Flavonoid biosynthesis
L3_058	55656	4134	5566	41432	122376	88610	Energy metabolism
ko00750	11454	680	1074	6800	19850	13536	Vitamin B6 metabolism
L3_060	7806	608	746	4974	14478	9762	Amino acid metabolism
ko00591	1150	68	124	646	1936	1456	Linoleic acid metabolism
ko00363	1934	154	206	1270	3290	2250	Bisphenol degradation
ko00232	110	6	8	36	90	60	Caffeine metabolism
L3_064	28854	2076	2634	16198	46040	31492	Others
ko00440	984	94	104	704	2218	1644	Phosphonate and phosphinate metabolism
ko00903	9990	770	1020	8544	19732	14612	Limonene and pinene degradation
ko00627	10202	726	956	6706	16248	10414	Aminobenzoate degradation
ko00624	3374	240	264	1784	4470	3116	Polycyclic aromatic hydrocarbon degradation
ko00310	28870	2160	3046	24988	64190	46230	Lysine degradation
ko00330	73362	4834	7012	47464	135420	95608	Arginine and proline metabolism
ko00380	38250	2786	3964	31124	81414	57732	Tryptophan metabolism
ko00410	17688	1392	1830	14230	32866	24886	beta-Alanine metabolism
ko00621	2606	106	220	934	2490	1678	Dioxin degradation
ko05010	7106	430	644	5458	14260	11176	Alzheimer's disease
ko00250	86018	5826	8246	58872	170976	117874	Alanine, aspartate and glutamate metabolism
ko00643	5262	338	490	3366	8754	6172	Styrene degradation
ko00281	11172	828	1168	9174	20102	15474	Geraniol degradation
ko00633	6512	576	654	5176	18670	15122	Nitrotoluene degradation
ko00240	128814	8780	12638	90064	254048	177710	Pyrimidine metabolism
L3_080	3820	274	412	2308	6048	3786	Lipid metabolism
ko00401	5558	446	578	3834	11608	8130	Novobiocin biosynthesis
ko00100	2518	138	212	1006	2528	992	Steroid biosynthesis
ko00860	96150	5820	8380	48750	120132	87998	Porphyrin and chlorophyll metabolism
ko01053	1576	94	94	550	1328	698	Biosynthesis of siderophore group nonribosomal peptides
ko00364	1632	118	184	896	2184	1686	Fluorobenzoate degradation
ko00361	3164	254	298	2072	4590	3396	Chlorocyclohexane and chlorobenzene degradation
ko00351	42	2	2	56	136	46	1,1,1-Trichloro-2,2-bis(4-chlorophenyl)ethane (DDT) degradation
ko00592	2388	122	204	1206	3682	2348	alpha-Linolenic acid metabolism
ko03320	13634	986	1354	9692	25982	19544	PPAR signaling pathway
ko00190	120632	7810	11352	79524	228558	144564	Oxidative phosphorylation
L3_091	40126	2790	3950	22880	66978	44994	Function unknown
ko00430	10538	750	982	7418	22564	16116	Taurine and hypotaurine metabolism
ko00910	60914	3900	5316	34516	108752	72298	Nitrogen metabolism
ko00471	7480	484	786	4520	13390	8880	D-Glutamine and D-glutamate metabolism
ko04964	3438	242	372	2424	7824	5230	Proximal tubule bicarbonate reclamation
ko00472	370	28	50	304	944	828	D-Arginine and D-ornithine metabolism
ko00311	1534	172	140	984	2704	2312	Penicillin and cephalosporin biosynthesis
ko00950	3676	258	346	2372	6758	4866	Isoquinoline alkaloid biosynthesis
ko00960	5504	392	568	3466	10754	7288	Tropane, piperidine and pyridine alkaloid biosynthesis
ko00760	25058	1512	2266	14598	42260	28164	Nicotinate and nicotinamide metabolism
ko00908	888	52	76	466	1506	944	Zeatin biosynthesis
ko00790	13706	888	1232	7266	20484	13592	Folate biosynthesis
ko00670	32806	2190	3128	22288	63686	45198	One carbon pool by folate
L3_104	6946	432	628	3712	10138	6942	Metabolism of cofactors and vitamins
ko03000	24094	1910	2460	13998	42284	30854	Transcription factors
ko00920	23854	1536	2260	15294	43828	29622	Sulfur metabolism
ko00450	35228	2294	3444	23364	62866	42578	Selenocompound metabolism
ko04260	3042	190	260	2394	5958	4190	Cardiac muscle contraction
ko05012	3212	208	282	2574	6382	4546	Parkinson's disease
ko05016	5076	354	492	3958	10400	7210	Huntington's disease
L3_111	61478	4204	5660	38124	118696	81224	Other ion-coupled transporters
L3_112	10280	732	868	5924	16632	12230	Inorganic ion transport and metabolism
ko00590	5400	340	436	3486	9732	6626	Arachidonic acid metabolism
L3_114	34990	2524	3310	22742	66604	45088	Protein folding and associated processing
ko00130	15136	964	1432	8792	23078	15218	Ubiquinone and other terpenoid-quinone biosynthesis
ko05145	202	18	24	192	472	462	Toxoplasmosis
ko05143	1386	102	142	1150	2094	1644	African trypanosomiasis
L3_118	126706	8834	12502	72202	215164	147880	General function prediction only
ko00965	230	28	30	274	686	518	Betalain biosynthesis
ko04916	18	2	0	6	22	20	Melanogenesis
ko04978	668	16	34	76	292	244	Mineral absorption
ko00906	11398	590	896	4066	11102	7812	Carotenoid biosynthesis
ko00945	850	72	68	416	1102	772	Stilbenoid, diarylheptanoid and gingerol biosynthesis
ko03400	210042	14326	20562	140540	392394	269554	DNA repair and recombination proteins
ko00642	2520	150	238	1712	4636	3176	Ethylbenzene degradation
L3_126	30072	2096	3036	18352	52340	35646	Translation proteins
ko03032	66674	4392	6740	51488	127948	93860	DNA replication proteins
ko03036	61886	4314	6008	48194	118838	85542	Chromosome
ko03009	44232	3296	4412	28538	78912	57332	Ribosome Biogenesis
ko04122	13842	854	1326	7438	21694	13512	Sulfur relay system
L3_131	32624	2466	2998	21170	59860	41370	Replication, recombination and repair proteins
L3_132	18030	1350	1648	9916	29410	20582	Membrane and intracellular structural molecules
ko02030	15808	1216	1308	10316	27040	17196	Bacterial chemotaxis
ko02035	44218	3364	4080	30090	79718	52534	Bacterial motility proteins
ko00940	9704	702	1048	7390	21356	14194	Phenylpropanoid biosynthesis
ko01007	121060	7954	11538	81428	236706	167134	Amino acid related enzymes
ko00460	15532	1010	1464	9904	28370	18538	Cyanoamino acid metabolism
ko00970	100170	6546	9416	67308	192052	134910	Aminoacyl-tRNA biosynthesis
ko01051	6004	388	594	4216	11568	7802	Biosynthesis of ansamycins
ko00780	3600	288	412	2480	7936	4372	Biotin metabolism
ko00600	6602	532	548	4848	15830	11262	Sphingolipid metabolism
ko00540	8544	698	926	6254	17912	12418	Lipopolysaccharide biosynthesis
ko01005	12068	1012	1346	9382	28198	19492	Lipopolysaccharide biosynthesis proteins
ko01002	100618	6798	9510	62750	178878	125126	Peptidases
ko04090	6196	408	542	4396	11924	8628	Cellular antigens
L3_146	2022	168	174	1320	3238	1988	Sporulation
ko04910	8632	528	686	5118	15798	10736	Insulin signaling pathway
ko01003	16728	1138	1612	8240	24572	16260	Glycosyltransferases
ko00510	1994	108	198	786	2170	1268	N-Glycan biosynthesis
ko00601	0	0	0	2	0	2	Glycosphingolipid biosynthesis - lacto and neolacto series
ko05219	418	40	50	366	996	974	Bladder cancer
ko02042	2024	170	198	980	2704	1622	Bacterial toxins
ko03013	1666	136	250	908	3658	2196	RNA transport
ko00730	16366	970	1456	9036	23592	14222	Thiamine metabolism
ko01006	14472	890	1344	7568	19780	13970	Prenyltransferases
ko00565	410	42	40	312	730	422	Ether lipid metabolism
ko00473	3546	238	288	2102	6466	4296	D-Alanine metabolism
ko00524	848	52	100	356	1056	696	Butirosin and neomycin biosynthesis
ko04973	930	40	36	222	940	1002	Carbohydrate digestion and absorption
ko04930	3498	266	358	1828	5376	3670	Type II diabetes mellitus
ko04622	144	14	28	172	420	274	RIG-I-like receptor signaling pathway
ko04626	14390	884	1378	11178	31384	21760	Plant-pathogen interaction
L3_163	19442	1312	1882	12718	34670	23430	Signal transduction mechanisms
ko04070	3040	170	264	1302	3812	2802	Phosphatidylinositol signaling system
ko01001	18190	1452	1624	9546	23910	16396	Protein kinases
ko03018	56270	3712	5394	36912	105554	70470	RNA degradation
L3_167	1024	84	132	808	2300	1638	Transcription related proteins
L3_168	12058	636	834	4438	15548	8552	Carbohydrate metabolism
ko05152	20756	1306	1948	13314	39082	25526	Tuberculosis
ko04666	28	0	0	4	16	24	Fc gamma R-mediated phagocytosis
ko04920	5074	396	464	3352	10968	8748	Adipocytokine signaling pathway
ko04144	28	0	0	4	16	24	Endocytosis
ko04912	28	0	0	4	16	24	GnRH signaling pathway
L3_175	258	50	30	214	844	546	Nucleotide metabolism
ko00563	30	4	2	32	70	38	Glycosylphosphatidylinositol(GPI)-anchor biosynthesis
ko00531	714	92	96	830	2362	1898	Glycosaminoglycan degradation
ko04142	1296	152	162	1560	3956	3586	Lysosome
ko03430	44554	2878	4230	26766	75536	53084	Mismatch repair
ko03410	23088	1584	2328	14602	39782	27686	Base excision repair
L3_181	10276	998	1380	10872	37892	24086	Restriction enzyme
ko03440	46538	2968	4190	27816	79264	56604	Homologous recombination
ko04210	350	28	34	260	656	572	Apoptosis
ko00511	2434	246	236	2086	6288	5058	Other glycan degradation
ko00944	120	6	28	86	378	210	Flavone and flavonol biosynthesis
ko00513	124	10	4	40	210	116	Various types of N-glycan biosynthesis
ko04141	3602	200	366	1632	6208	4288	Protein processing in endoplasmic reticulum
ko04974	936	60	62	692	1786	1588	Protein digestion and absorption
ko03110	73740	4708	6946	46000	132914	88008	Chaperones and folding catalysts
ko04614	282	20	40	204	336	236	Renin-angiotensin system
ko05410	266	18	36	192	298	218	Hypertrophic cardiomyopathy (HCM)
ko05142	1602	116	170	1270	2276	1760	Chagas disease (American trypanosomiasis)
ko04080	0	2	0	6	6	6	Neuroactive ligand-receptor interaction
ko04972	30	2	2	18	62	112	Pancreatic secretion
ko04516	86	6	2	42	134	56	CAM ligands
ko04610	2	4	0	4	4	8	Complement and coagulation cascades
ko05150	234	20	22	120	396	146	Staphylococcus aureus infection
ko04961	30	0	2	12	56	108	Endocrine and other factor-regulated calcium reabsorption
ko04112	36570	2578	3548	25402	70474	49110	Cell cycle - Caulobacter
ko02044	69258	5090	6502	45954	122234	85422	Secretion system
ko04640	0	0	0	0	2	4	Hematopoietic cell lineage
ko00791	5256	330	464	3002	6958	5804	Atrazine degradation
ko05120	4330	250	394	2276	5766	4508	Epithelial cell signaling in Helicobacter pylori infection
ko00120	502	62	56	444	1016	726	Primary bile acid biosynthesis
ko00121	162	18	8	64	318	216	Secondary bile acid biosynthesis
ko00312	510	56	24	200	646	320	beta-Lactam resistance
ko05146	366	26	38	266	868	500	Amoebiasis
ko05340	1388	80	190	1008	2532	1950	Primary immunodeficiency
ko04970	30	0	2	12	56	106	Salivary secretion
ko04971	30	0	2	12	56	106	Gastric acid secretion
ko04960	30	0	2	12	56	106	Aldosterone-regulated sodium reabsorption
L3_212	10834	670	840	5716	18374	12310	Other transporters
ko00660	22942	1568	2128	16080	40996	28994	C5-Branched dibasic acid metabolism
ko04940	9206	582	880	6268	17510	11240	Type I diabetes mellitus
ko00901	214	26	30	268	658	498	Indole alkaloid biosynthesis
ko05200	6310	424	648	4376	12106	8380	Pathways in cancer
ko05211	3548	288	410	2972	7830	5000	Renal cell carcinoma
ko01055	4390	278	426	3358	9764	6590	Biosynthesis of vancomycin group antibiotics
ko04011	1378	100	102	786	1840	1252	MAPK signaling pathway - yeast
ko04113	2210	92	288	892	2760	1532	Meiosis - yeast
ko00253	7982	520	794	5524	15324	10082	Tetracycline biosynthesis
ko03420	46402	3310	4628	31954	89066	61044	Nucleotide excision repair
ko03450	3034	224	314	1994	5382	3192	Non-homologous end-joining
ko03030	31294	2116	3108	19668	56058	41550	DNA replication
ko02000	213372	14558	20662	122598	379996	264760	Transporters
L3_226	12460	912	1114	7340	21818	15698	Pores ion channels
ko02010	133192	9256	12824	76788	241436	166942	ABC transporters
ko00196	7730	228	420	660	1852	1174	Photosynthesis - antenna proteins
ko00194	59556	2706	4606	20950	58494	39772	Photosynthesis proteins
ko00195	47210	2184	3796	17060	50068	33118	Photosynthesis
ko03012	40918	2486	4072	29194	82090	57492	Translation factors
ko02040	14558	1166	1360	11798	31228	20542	Flagellar assembly
ko03020	50746	3524	4904	36596	102168	68858	RNA polymerase
ko05111	4600	258	446	2474	7506	4390	Vibrio cholerae pathogenic cycle
ko04040	628	24	46	352	1410	982	Ion channels
ko03070	38664	2674	3526	25196	67132	48580	Bacterial secretion system
ko02022	32674	2386	2856	17972	47134	32242	Two-component system
ko02060	2704	236	288	1706	5310	3718	Phosphotransferase system (PTS)
ko03010	55640	3808	5574	38668	107332	78168	Ribosome
ko03011	55640	3808	5574	38668	107332	78168	Ribosome
ko04121	1812	80	172	624	1610	748	Ubiquitin system
ko04150	12	0	2	10	22	26	mTOR signaling pathway
ko03060	27582	1842	2674	18014	53178	38362	Protein export
ko03022	466	34	68	312	1886	828	Basal transcription factors
ko05162	4	2	0	4	62	10	Measles
ko05160	4	2	0	4	62	10	Hepatitis C
ko03008	880	68	124	664	2344	1500	Ribosome biogenesis in eukaryotes
ko03015	64	2	10	22	232	58	mRNA surveillance pathway
ko03050	384	22	28	156	822	434	Proteasome
ko03051	3024	178	248	1430	4900	3500	Proteasome
ko04812	12280	928	1166	8440	24346	17172	Cytoskeleton proteins
L3_253	11940	816	1186	8870	24034	17068	Cell motility and secretion
ko00785	5272	354	480	3040	8048	5210	Lipoic acid metabolism
ko05014	1060	68	86	484	2112	1154	Amyotrophic lateral sclerosis (ALS)
ko04621	2260	118	210	1198	3766	2884	NOD-like receptor signaling pathway
ko04612	2254	118	208	1194	3746	2872	Antigen processing and presentation
ko04914	2254	118	208	1194	3746	2872	Progesterone-mediated oocyte maturation
ko05215	2256	118	208	1194	3746	2876	Prostate cancer
ko04310	10	0	4	2	20	10	Wnt signaling pathway
ko04330	10	0	4	2	20	10	Notch signaling pathway
ko05220	10	0	4	2	20	10	Chronic myeloid leukemia
ko05020	120	12	10	44	162	86	Prion diseases
ko04030	28	0	0	10	58	12	G protein-coupled receptors
ko04370	284	0	2	12	38	30	VEGF signaling pathway
ko04020	710	20	70	60	244	234	Calcium signaling pathway
ko04110	18	2	2	4	64	14	Cell cycle
ko04050	0	0	0	2	0	0	Cytokine receptors
ko04060	0	0	0	2	0	0	Cytokine-cytokine receptor interaction
ko00943	10	0	4	8	48	28	Isoflavonoid biosynthesis
ko01056	40	4	4	18	38	26	Biosynthesis of type II polyketide backbone
ko01057	28	4	4	18	54	30	Biosynthesis of type II polyketide products
ko04145	4	0	0	4	16	4	Phagosome
ko04810	0	0	0	2	2	4	Regulation of actin cytoskeleton
ko04510	86	6	2	44	136	60	Focal adhesion
ko04520	0	0	0	2	2	4	Adherens junction
ko04530	0	0	0	2	2	4	Tight junction
ko04670	0	0	0	2	2	4	Leukocyte transendothelial migration
ko04745	0	0	0	2	2	4	Phototransduction - fly
ko05412	0	0	0	2	2	4	Arrhythmogenic right ventricular cardiomyopathy (ARVC)
ko05414	0	0	0	2	2	4	Dilated cardiomyopathy (DCM)
ko05416	200	18	24	194	472	464	Viral myocarditis
ko05110	70	4	14	56	154	74	Vibrio cholerae infection
ko05130	6	4	2	6	24	12	Pathogenic Escherichia coli infection
ko05131	14	0	2	4	28	22	Shigellosis
ko05100	136	18	10	66	202	126	Bacterial invasion of epithelial cells
ko00199	18	2	4	24	44	14	Cytochrome P450
ko04962	36	4	6	12	48	22	Vasopressin-regulated water reabsorption
L3_289	1700	146	196	1242	3338	2766	Cell division
L3_290	2788	250	270	1552	5972	4290	Electron transfer carriers
ko04512	86	6	2	42	134	56	ECM-receptor interaction
ko05222	498	18	26	208	510	498	Small cell lung cancer
ko03041	10	0	2	6	12	4	Spliceosome
L3_297	162	22	14	156	266	140	Germination
ko00603	894	112	108	802	2312	2062	Glycosphingolipid biosynthesis - globo series
ko00062	8	2	2	4	8	18	Fatty acid elongation in mitochondria
L3_300	2086	156	222	1056	2974	2256	Glycan biosynthesis and metabolism
ko04115	316	52	36	462	1100	952	p53 signaling pathway
ko05210	200	18	24	192	470	460	Colorectal cancer
ko00909	28	4	4	8	34	20	Sesquiterpenoid biosynthesis
ko00522	72	8	6	48	104	96	Biosynthesis of 12-, 14- and 16-membered macrolides
ko05322	514	12	6	52	216	96	Systemic lupus erythematosus
ko05140	284	0	2	12	38	30	Leishmaniasis
ko00604	274	58	34	236	850	634	Glycosphingolipid biosynthesis - ganglio series
ko00902	14	0	0	0	4	2	Monoterpenoid biosynthesis
ko00331	2	0	0	0	0	0	Clavulanic acid biosynthesis
ko03040	6	0	2	4	10	4	Spliceosome
ko00532	2	0	0	4	48	4	Glycosaminoglycan biosynthesis - chondroitin sulfate
#table[4] num of reads per KO function
KO	LCT14M-09	LCT14M-12	LCT14M-14	LCT14M-11	LCT14M-21	LCT14M-22	annotation
level4_tot	3074184	207366	293292	1942102	5542246	3831494
K13993	464	20	28	106	332	246	HSP20 family protein
K01505	102	16	26	142	366	238	1-aminocyclopropane-1-carboxylate deaminase [EC:3.5.99.7]
K00459	1034	74	126	1328	2206	1968	nitronate monooxygenase [EC:1.13.12.16]
K01960	290	20	24	396	1562	1842	pyruvate carboxylase subunit B [EC:6.4.1.1]
K01959	68	12	16	134	328	192	pyruvate carboxylase subunit A [EC:6.4.1.1]
K00100	948	58	108	556	1668	1056	_
K03785	20	8	8	16	86	20	3-dehydroquinate dehydratase I [EC:4.2.1.10]
K00452	50	4	4	120	312	260	3-hydroxyanthranilate 3,4-dioxygenase [EC:1.13.11.6]
K00480	480	16	26	160	384	388	salicylate hydroxylase [EC:1.14.13.1]
K01246	718	46	92	554	1238	882	DNA-3-methyladenine glycosylase I [EC:3.2.2.20]
K01247	250	26	34	198	602	410	DNA-3-methyladenine glycosylase II [EC:3.2.2.21]
K03652	326	28	36	172	564	270	DNA-3-methyladenine glycosylase [EC:3.2.2.21]
K04105	70	6	4	104	130	138	4-hydroxybenzoate-CoA ligase [EC:6.2.1.27]
K01081	362	34	56	430	1090	1046	5'-nucleotidase [EC:3.1.3.5]
K01091	454	42	80	320	1114	740	phosphoglycolate phosphatase [EC:3.1.3.18]
K11751	26	0	0	8	22	16	5'-nucleotidase / UDP-sugar diphosphatase [EC:3.1.3.5 3.6.1.45]
K00033	2182	114	190	1114	3930	2480	6-phosphogluconate dehydrogenase [EC:1.1.1.44]
K07404	70	2	0	14	106	66	6-phosphogluconolactonase [EC:3.1.1.31]
K01057	422	22	46	152	364	274	6-phosphogluconolactonase [EC:3.1.1.31]
K03393	0	0	0	0	2	0	aromatic amino acid hydroxylase [EC:1.14.16.-]
K00680	302	22	20	274	614	444	_
K00680,	2	0	0	0	0	4	_
K05593	10	0	0	2	14	6	aminoglycoside 6-adenylyltransferase [EC:2.7.7.-]
K01420	716	46	84	434	1112	1010	CRP/FNR family transcriptional regulator, anaerobic regulatory protein
K15548	2	0	0	0	14	0	_
K03468	18	0	0	2	28	4	putative efflux transporter, PET family
K03293	272	24	30	130	370	210	amino acid transporter, AAT family
K09969	756	54	58	316	1218	918	general L-amino acid transport system substrate-binding protein
K09971	862	38	88	324	1130	976	general L-amino acid transport system permease protein
K09972	1340	102	104	634	1946	1532	general L-amino acid transport system ATP-binding protein [EC:3.6.3.-]
K09970	756	60	74	318	1062	1086	general L-amino acid transport system permease protein
K05939	282	22	30	354	824	488	acyl-[acyl-carrier-protein]-phospholipid O-acyltransferase / long-chain-fatty-acid--[acyl-carrier-protein] ligase [EC:2.3.1.40 6.2.1.20]
K00812	2580	178	224	1682	4964	3244	aspartate aminotransferase [EC:2.6.1.1]
K11358	58	0	2	46	242	320	aspartate aminotransferase [EC:2.6.1.1]
K14261	1396	90	138	868	2780	1732	alanine-synthesizing transaminase [EC:2.6.1.-]
K00813	42	2	6	58	92	84	aspartate aminotransferase [EC:2.6.1.1]
K14260	124	12	24	202	538	286	alanine-synthesizing transaminase [EC:2.6.1.66 2.6.1.2]
K00832	100	20	22	138	370	416	aromatic-amino-acid transaminase [EC:2.6.1.57]
K10907	526	12	50	252	864	548	aminotransferase [EC:2.6.1.-]
K13772	2	0	0	0	0	2	Rrf2 family transcriptional regulator, iron-responsive regulator
K03758	88	18	6	72	296	152	arginine:ornithine antiporter
K02013	1624	96	162	642	1770	1224	iron complex transport system ATP-binding protein [EC:3.6.3.34]
K00137	28	2	6	40	98	18	aminobutyraldehyde dehydrogenase [EC:1.2.1.19]
K01209	212	24	26	186	710	458	alpha-N-arabinofuranosidase [EC:3.2.1.55]
K12940	22	6	8	20	86	28	aminobenzoyl-glutamate utilization protein A
K12941	260	34	24	384	1028	1014	aminobenzoyl-glutamate utilization protein B
K14057	0	0	0	0	4	4	LysR family transcriptional regulator, regulator of abg operon
K12942	1068	28	82	694	1622	1148	aminobenzoyl-glutamate transport protein
K06113	34	6	4	26	58	22	arabinan endo-1,5-alpha-L-arabinosidase [EC:3.2.1.99]
K06284	2	0	0	2	4	0	transcriptional pleiotropic regulator of transition state genes
K07120	166	20	8	88	230	156	_
K07068	80	12	6	36	142	58	_
K15020	2	0	0	2	4	4	_
K01962	1920	116	176	1352	3754	2488	acetyl-CoA carboxylase carboxyl transferase subunit alpha [EC:6.4.1.2]
K01961	3494	244	384	2426	6738	4362	acetyl-CoA carboxylase, biotin carboxylase subunit [EC:6.4.1.2 6.3.4.14]
K01963	1988	116	188	1396	3728	2540	acetyl-CoA carboxylase carboxyl transferase subunit beta [EC:6.4.1.2]
K01962,	136	14	14	122	184	278	_
K00192	18	4	2	10	54	20	acetyl-CoA decarbonylase/synthase complex subunit alpha [EC:1.2.99.2]
K00257	2858	232	364	2614	5974	5170	_
K00193	2	2	0	2	44	28	acetyl-CoA decarbonylase/synthase complex subunit beta [EC:2.3.1.-]
K00194	16	0	2	36	230	334	acetyl-CoA decarbonylase/synthase complex subunit delta
K00195	4	2	0	2	4	0	acetyl-CoA decarbonylase/synthase complex subunit epsilon
K00197	30	6	4	68	584	684	acetyl-CoA decarbonylase/synthase complex subunit gamma [EC:2.1.1.-]
K04073	124	10	24	154	240	186	acetaldehyde dehydrogenase [EC:1.2.1.10]
K00248	596	32	44	546	1106	1044	butyryl-CoA dehydrogenase [EC:1.3.99.2]
K01637	1348	148	150	1382	3414	2330	isocitrate lyase [EC:4.1.3.1]
K00906	80	26	12	160	404	246	isocitrate dehydrogenase kinase/phosphatase [EC:2.7.11.5 3.1.3.-]
K10939	12	4	2	14	30	10	accessory colonization factor AcfD
K00925	1128	70	130	928	2628	1772	acetate kinase [EC:2.7.2.1]
K00161	3392	166	336	2036	5428	3246	pyruvate dehydrogenase E1 component subunit alpha [EC:1.2.4.1]
K00162	3980	266	426	2808	7458	4492	pyruvate dehydrogenase E1 component subunit beta [EC:1.2.4.1]
K00627	3200	190	348	2044	5798	3664	pyruvate dehydrogenase E2 component (dihydrolipoamide acetyltransferase) [EC:2.3.1.12]
K01681	8774	590	970	6872	20292	12644	aconitate hydratase 1 [EC:4.2.1.3]
K01682	1438	76	26	514	1062	1194	aconitate hydratase 2 [EC:4.2.1.3]
K00858	2030	104	148	718	2436	1616	NAD+ kinase [EC:2.7.1.23]
K02078	880	62	100	728	1982	1266	acyl carrier protein
K08682	8	0	0	0	6	4	acyl carrier protein phosphodiesterase [EC:3.1.4.14]
K00997	420	28	46	260	622	492	holo-[acyl-carrier protein] synthase [EC:2.7.8.7]
K06133	160	30	8	84	242	166	4'-phosphopantetheinyl transferase [EC:2.7.8.-]
K14669	0	0	0	0	4	0	minimal PKS acyl carrier protein
K05553	0	0	0	0	0	0	act minimal PKS acyl carrier protein
K03585	206	22	16	132	328	232	membrane fusion protein
K03296	9818	632	840	4770	16886	9014	hydrophobic/amphiphilic exporter-1 (mainly G- bacteria), HAE1 family
K03577	26	4	2	24	60	26	TetR/AcrR family transcriptional regulator, acrAB operon repressor
K01895	8882	596	920	6342	16610	11114	acetyl-CoA synthetase [EC:6.2.1.1]
K01907	1702	116	134	1150	3586	2352	acetoacetyl-CoA synthetase [EC:6.2.1.16]
K04035	2004	150	182	1046	2032	1674	magnesium-protoporphyrin IX monomethyl ester (oxidative) cyclase [EC:1.14.13.81]
K12420	12	0	2	0	14	0	ketoreductase [EC:1.1.1.-]
K14393	3680	264	340	3204	7114	4688	cation/acetate symporter
K15012	688	60	98	572	1110	934	_
K04766	6	2	6	6	6	0	acetoin utilization protein AcuA [EC:2.3.1.-]
K04767	52	6	6	40	134	78	acetoin utilization protein AcuB
K04768	392	26	30	220	724	506	acetoin utilization protein AcuC
K10855	0	0	0	0	4	14	acetone carboxylase, beta subunit [EC:6.4.1.6]
K10854	6	0	0	0	4	8	acetone carboxylase, alpha subunit [EC:6.4.1.6]
K10856	0	0	0	2	4	0	acetone carboxylase, gamma subunit [EC:6.4.1.6]
K02517	402	38	46	238	664	424	lipid A biosynthesis lauroyl acyltransferase [EC:2.3.1.-]
K01512	140	12	20	104	294	134	acylphosphatase [EC:3.6.1.7]
K13530	10	2	2	2	4	4	AraC family transcriptional regulator, regulatory protein of adaptative response / methylphosphotriester-DNA alkyltransferase methyltransferase [EC:2.1.1.-]
K13531	4	0	2	2	6	4	methylated-DNA-[protein]-cysteine S-methyltransferase [EC:2.1.1.63]
K10778	680	70	126	476	1164	900	AraC family transcriptional regulator, regulatory protein of adaptative response / methylated-DNA-[protein]-cysteine methyltransferase [EC:2.1.1.63]
K01574	46	6	6	30	74	42	acetoacetate decarboxylase [EC:4.1.1.4]
K09815	526	36	30	310	944	778	zinc transport system substrate-binding protein
K09816	1088	60	86	468	1990	1586	zinc transport system permease protein
K09817	538	42	72	308	1068	872	zinc transport system ATP-binding protein [EC:3.6.3.-]
K00019,	0	0	0	0	0	2	_
K01488	1108	54	174	750	1820	1408	adenosine deaminase [EC:3.5.4.4]
K01144	566	50	94	542	1502	1408	exodeoxyribonuclease V [EC:3.1.11.5]
K01486	944	30	100	602	1994	1756	adenine deaminase [EC:3.5.4.2]
K13953	1154	66	100	484	2364	1060	alcohol dehydrogenase, propanol-preferring [EC:1.1.1.1]
K13954	50	2	14	58	166	282	alcohol dehydrogenase [EC:1.1.1.1]
K13979	302	10	12	110	450	204	uncharacterized zinc-type alcohol dehydrogenase-like protein [EC:1.-.-.-]
K00121	3392	194	314	2038	4394	3392	S-(hydroxymethyl)glutathione dehydrogenase / alcohol dehydrogenase [EC:1.1.1.284 1.1.1.1]
K04072	1490	42	120	210	658	334	acetaldehyde dehydrogenase / alcohol dehydrogenase [EC:1.2.1.10 1.1.1.1]
K01623,	0	0	0	0	0	4	_
K00001	850	78	106	648	1552	1066	alcohol dehydrogenase [EC:1.1.1.1]
K01584	240	34	40	262	588	300	arginine decarboxylase [EC:4.1.1.19]
K03759	8	0	0	8	30	6	arginine:agmatine antiporter
K03294	748	68	76	430	1286	648	basic amino acid/polyamine antiporter, APA family
K03755	4	0	0	0	0	2	AraC family transcriptional regulator, transcriptional activator of adiA
K00856	104	6	18	124	454	286	adenosine kinase [EC:2.7.1.20]
K01515	436	14	24	124	358	160	ADP-ribose pyrophosphatase [EC:3.6.1.13]
K03574	740	74	80	492	1340	818	7,8-dihydro-8-oxoguanine triphosphatase [EC:3.6.1.-]
K03776	94	8	14	80	220	64	aerotaxis receptor
K01066	100	8	20	86	168	140	esterase / lipase [EC:3.1.1.-]
K07654	118	14	8	72	146	78	two-component system, OmpR family, sensor histidine kinase MtrB [EC:2.7.13.3]
K13686	48	12	2	18	44	12	arabinofuranosyltransferase [EC:2.4.2.-]
K12687	8	0	2	2	6	0	antigen 43
K02080	2	0	0	0	6	0	galactosamine-6-phosphate isomerase [EC:5.3.1.-]
K07406	336	26	36	366	930	834	alpha-galactosidase [EC:3.2.1.22]
K07407	284	28	38	200	532	594	alpha-galactosidase [EC:3.2.1.22]
K02081	24	4	6	16	56	24	DeoR family transcriptional regulator, aga operon transcriptional repressor
K01219	16	0	0	0	18	10	agarase [EC:3.2.1.81]
K02082	22	0	0	8	24	10	tagatose-6-phosphate ketose/aldose isomerase [EC:5.-.-.-]
K03310	2750	176	224	2044	5582	4188	alanine or glycine:cation symporter, AGCS family
K01187	3026	204	272	1602	3968	3120	alpha-glucosidase [EC:3.2.1.20]
K07151	124	10	4	40	206	116	dolichyl-diphosphooligosaccharide--protein glycosyltransferase [EC:2.4.1.119]
K07027	880	38	70	280	948	518	_
K10232	348	14	54	240	628	616	alpha-glucoside transport system substrate-binding protein
K00973	2130	138	204	1686	5018	3454	glucose-1-phosphate thymidylyltransferase [EC:2.7.7.24]
K10233	174	12	32	140	506	474	alpha-glucoside transport system permease protein
K10234	304	14	30	224	684	586	alpha-glucoside transport system permease protein
K00721	1856	94	188	732	1928	1120	dolichol-phosphate mannosyltransferase [EC:2.4.1.83]
K10235	72	0	18	138	330	430	alpha-glucoside transport system ATP-binding protein
K00012	4306	228	488	2792	7634	5204	UDPglucose 6-dehydrogenase [EC:1.1.1.22]
K02529	1100	104	86	638	1638	1202	LacI family transcriptional regulator
K01741	4	4	0	0	8	4	DNA-(apurinic or apyrimidinic site) lyase [EC:4.2.99.18]
K02035	4626	414	550	3308	9706	7480	peptide/nickel transport system substrate-binding protein
K01085	12	0	0	10	20	8	glucose-1-phosphatase [EC:3.1.3.10]
K07707	2	0	0	2	10	14	two-component system, AgrA family, response regulator AgrA
K07813	12	0	4	8	12	12	accessory gene regulator B
K10536	286	34	40	228	556	306	agmatine deiminase [EC:3.5.3.12]
K01235	108	12	26	94	248	228	alpha-glucuronidase [EC:3.2.1.139]
K07186	8	0	4	2	12	8	membrane protein
K03386	1374	68	140	1144	3830	2692	peroxiredoxin (alkyl hydroperoxide reductase subunit C) [EC:1.11.1.15]
K04756	86	4	12	112	206	112	alkyl hydroperoxide reductase subunit D
K03387	82	10	12	50	316	164	alkyl hydroperoxide reductase subunit F [EC:1.6.4.-]
K09456	646	70	74	404	1052	576	putative acyl-CoA dehydrogenase
K08356	1126	86	86	366	1428	470	arsenite oxidase large subunit [EC:1.20.98.1]
K08355	200	16	26	70	276	80	arsenite oxidase small subunit [EC:1.20.98.1]
K12524	662	40	58	320	1434	884	bifunctional aspartokinase / homoserine dehydrogenase 1 [EC:2.7.2.4 1.1.1.3]
K00928	3434	198	346	2058	6052	4392	aspartate kinase [EC:2.7.2.4]
K12525	22	4	0	20	20	22	bifunctional aspartokinase / homoserine dehydrogenase 2 [EC:2.7.2.4 1.1.1.3]
K01649	6838	404	606	4016	11682	7766	2-isopropylmalate synthase [EC:2.3.3.13]
K10977	0	0	0	0	8	4	trans-homoaconitate synthase [EC:4.1.3.-]
K10978	4	0	0	4	10	2	threo-isocitrate dehydrogenase [EC:1.1.1.-]
K07050	314	14	36	218	710	388	_
K03622	2	0	0	0	12	18	archaea-specific DNA-binding protein
K01990	4234	270	344	1914	5950	3686	ABC-2 type transport system ATP-binding protein
K01417	1262	92	76	568	1452	746	_
K00128	4652	342	512	4316	10502	7842	aldehyde dehydrogenase (NAD+) [EC:1.2.1.3]
K07248	40	0	4	16	74	40	lactaldehyde dehydrogenase / glycolaldehyde dehydrogenase [EC:1.2.1.22 1.2.1.21]
K00138	4	0	0	4	4	6	aldehyde dehydrogenase [EC:1.2.1.-]
K01575	24	12	4	12	40	16	acetolactate decarboxylase [EC:4.1.1.5]
K01623	2572	164	248	1662	4820	2450	fructose-bisphosphate aldolase, class I [EC:4.1.2.13]
K01624	2134	152	154	1160	3804	2948	fructose-bisphosphate aldolase, class II [EC:4.1.2.13]
K00971,	630	34	40	346	1182	922	_
K11384	44	2	6	32	94	84	two-component system, NtrC family, response regulator AlgB
K15778	1252	128	166	1128	2370	1408	_
K00066	94	8	18	172	582	386	GDP-mannose 6-dehydrogenase [EC:1.1.1.132]
K07735	276	28	26	210	490	356	putative transcriptional regulator
K07126	306	40	26	198	512	272	_
K01729	14	2	2	24	38	10	poly(beta-D-mannuronate) lyase [EC:4.2.2.3]
K07740	2	0	0	0	12	10	regulator of sigma D
K08083	40	6	10	44	96	78	two-component system, LytT family, response regulator AlgR
K15580	224	18	34	124	406	262	_
K13529	332	20	44	124	406	152	AraC family transcriptional regulator, regulatory protein of adaptative response / DNA-3-methyladenine glycosylase II [EC:3.2.2.21]
K00496	238	30	30	218	662	618	alkane 1-monooxygenase [EC:1.14.15.3]
K03919	110	12	14	78	204	164	alkylated DNA repair protein [EC:1.14.11.-]
K01625	294	28	40	210	634	468	2-dehydro-3-deoxyphosphogluconate aldolase / 4-hydroxy-2-oxoglutarate aldolase [EC:4.1.2.14 4.1.3.16]
K02660	1448	54	118	292	990	666	twitching motility protein PilJ
K01483	40	2	0	26	110	108	ureidoglycolate hydrolase [EC:3.5.3.19]
K01466	168	26	18	88	224	132	allantoinase [EC:3.5.2.5]
K01477	80	6	12	60	158	104	allantoicase [EC:3.5.3.4]
K02083	94	10	14	44	134	94	allantoate deiminase [EC:3.5.3.9]
K00073	0	0	0	8	4	0	ureidoglycolate dehydrogenase [EC:1.1.1.154]
K03457	148	14	14	92	284	176	nucleobase:cation symporter-1, NCS1 family
K10975	0	4	0	0	0	2	allantoin permease
K10972	2	0	2	0	2	2	LysR family transcriptional regulator, transcriptional activator of the allD operon
K07733	30	2	0	50	34	92	prophage regulatory protein
K01775	1032	72	62	536	1684	1118	alanine racemase [EC:5.1.1.1]
K10551	4	0	0	4	2	4	D-allose transport system ATP-binding protein [EC:3.6.3.17]
K10549	0	2	0	2	8	0	D-allose transport system substrate-binding protein
K10550	0	0	0	0	2	2	D-allose transport system permease protein
K00881	6	0	0	4	4	6	allose kinase [EC:2.7.1.55]
K01447	312	36	26	266	574	338	N-acetylmuramoyl-L-alanine amidase [EC:3.5.1.28]
K14665	8	2	0	4	20	12	amidohydrolase [EC:3.5.1.-]
K01426	1720	94	112	904	2440	1444	amidase [EC:3.5.1.4]
K01448	1406	90	132	450	1512	1054	N-acetylmuramoyl-L-alanine amidase [EC:3.5.1.28]
K01999	3908	284	380	2970	9184	6372	branched-chain amino acid transport system substrate-binding protein
K15581	236	16	18	172	498	336	_
K11066	38	2	6	8	36	24	N-acetylmuramoyl-L-alanine amidase [EC:3.5.1.28]
K15582	390	14	46	376	966	656	_
K15583	132	8	14	112	330	232	_
K01455	736	74	30	196	750	422	formamidase [EC:3.5.1.49]
K10823	134	12	28	132	448	298	oligopeptide-transporting ATPase [EC:3.6.3.23]
K01241	1038	66	122	844	2164	1652	AMP nucleosidase [EC:3.2.2.4]
K00276	280	10	34	58	116	72	primary-amine oxidase [EC:1.4.3.21]
K01255	3024	190	244	1856	4548	3088	leucyl aminopeptidase [EC:3.4.11.1]
K01467	504	56	24	200	634	320	beta-lactamase [EC:3.5.2.6]
K03806	52	4	8	48	210	110	AmpD protein
K03807	28	4	4	24	78	18	AmpE protein
K08218	814	20	88	262	1314	1106	MFS transporter, PAT family, beta-lactamase induction signal transducer AmpG
K01179	1002	92	90	738	1984	1166	endoglucanase [EC:3.2.1.4]
K01265	2734	116	212	1370	3662	2484	methionyl aminopeptidase [EC:3.4.11.18]
K01256	2882	190	246	1612	4512	3204	aminopeptidase N [EC:3.4.11.2]
K01262	2892	170	242	1544	4090	2850	Xaa-Pro aminopeptidase [EC:3.4.11.9]
K01423	600	48	68	414	1174	972	_
K01269	436	40	76	470	1562	852	aminopeptidase [EC:3.4.11.-]
K03320	698	90	68	640	2202	1848	ammonium transporter, Amt family
K07405	90	8	6	152	312	420	alpha-amylase [EC:3.2.1.1]
K01176	896	38	34	200	876	884	alpha-amylase [EC:3.2.1.1]
K10119	22	0	0	14	38	28	multiple sugar transport system permease protein
K10118	28	2	4	16	62	38	multiple sugar transport system permease protein
K06974	12	0	10	8	50	26	_
K00368	104	8	18	40	420	78	nitrite reductase (NO-forming) [EC:1.7.2.1]
K09001	774	26	82	364	1052	842	anhydro-N-acetylmuramic acid kinase [EC:2.7.1.-]
K06871	262	36	48	250	624	290	_
K11738	36	0	0	10	42	18	L-asparagine permease
K05599	4	0	0	0	2	0	anthranilate 1,2-dioxygenase (deaminating, decarboxylating) large subunit [EC:1.14.12.1]
K05600	0	0	0	0	2	0	anthranilate 1,2-dioxygenase (deaminating, decarboxylating) small subunit [EC:1.14.12.1]
K11311	0	0	0	0	0	0	anthranilate dioxygenase reductase
K00274	370	16	28	102	218	190	monoamine oxidase [EC:1.4.3.4]
K03738	452	60	74	636	3236	2744	aldehyde:ferredoxin oxidoreductase [EC:1.2.7.5]
K13043	46	4	6	80	376	166	N-succinyl-L-ornithine transcarbamylase [EC:2.1.3.11]
K09065	166	8	10	138	248	138	N-acetylornithine carbamoyltransferase [EC:2.1.3.9]
K10025	0	0	0	2	12	0	arginine/ornithine transport system ATP-binding protein [EC:3.6.3.-]
K15408	240	18	44	108	470	220	_
K02275	1326	64	128	566	1820	1282	cytochrome c oxidase subunit II [EC:1.9.3.1]
K02277	14	4	0	6	22	20	cytochrome c oxidase subunit IV [EC:1.9.3.1]
K06195	168	16	12	110	182	148	ApaG protein
K01525	100	4	10	96	272	142	bis(5'-nucleosyl)-tetraphosphatase (symmetrical) [EC:3.6.1.41]
K03734	470	56	34	292	892	576	thiamine biosynthesis lipoprotein
K02096	2076	66	138	124	566	316	phycobilisome core-membrane linker protein
K02097	302	8	14	40	110	60	phycobilisome core component
K01175	260	20	32	216	624	554	_
K13722	2	2	0	4	36	50	tricorn protease interacting factor F2/3 [EC:3.4.11.-]
K01267	60	14	4	56	158	138	aspartyl aminopeptidase [EC:3.4.11.21]
K01303	116	6	14	46	248	102	acylaminoacyl-peptidase [EC:3.4.19.1]
K15635	224	14	22	110	640	334	_
K03788	0	0	2	2	6	2	acid phosphatase (class B) [EC:3.1.3.2]
K01077	676	56	60	570	1480	924	alkaline phosphatase [EC:3.1.3.1]
K02033	4724	282	524	3022	8812	6330	peptide/nickel transport system permease protein
K00426	2742	138	268	1210	3968	3140	cytochrome bd-I oxidase subunit II [EC:1.10.3.-]
K02034	5050	300	456	2712	8656	5874	peptide/nickel transport system permease protein
K00425	4418	246	376	2324	6958	5050	cytochrome bd-I oxidase subunit I [EC:1.10.3.-]
K02031	2074	158	232	1588	5238	3162	peptide/nickel transport system ATP-binding protein
K02032	2600	196	256	1804	6332	3650	peptide/nickel transport system ATP-binding protein
K06148	1772	134	170	984	2720	1912	ATP-binding cassette, subfamily C, bacterial
K02022	388	38	26	230	652	520	_
K03287	160	8	8	66	178	206	outer membrane factor, OMF family
K00759	668	36	70	376	958	762	adenine phosphoribosyltransferase [EC:2.4.2.7]
K02440	152	6	22	116	494	264	glycerol uptake facilitator protein
K06188	476	18	24	236	916	718	aquaporin Z
K01804	302	12	28	390	1152	738	L-arabinose isomerase [EC:5.3.1.4]
K00853	300	16	42	332	1024	698	L-ribulokinase [EC:2.7.1.16]
K02099	6	0	2	0	16	12	AraC family transcriptional regulator, arabinose operon regulatory protein
K01786	102	0	12	70	184	140	L-ribulose-5-phosphate 4-epimerase [EC:5.1.3.4]
K02100	0	0	0	0	0	2	MFS transporter, SP family, arabinose:H+ symporter
K10537	4	2	2	6	34	10	L-arabinose transport system substrate-binding protein
K10539	32	4	0	12	90	30	L-arabinose transport system ATP-binding protein [EC:3.6.3.17]
K10548	132	14	8	50	268	102	putative multiple sugar transport system ATP-binding protein
K10538	14	0	0	4	40	16	L-arabinose transport system permease protein
K08156	112	14	18	92	154	142	MFS transporter, DHA1 family, arabinose polymer transporter
K02101	0	0	0	0	0	0	arabinose operon protein AraL
K10188	40	6	2	38	34	48	lactose/L-arabinose transport system substrate-binding protein
K10189	196	4	12	22	90	62	lactose/L-arabinose transport system permease protein
K10190	98	6	4	26	54	28	lactose/L-arabinose transport system permease protein
K02103	6	0	0	4	14	12	GntR family transcriptional regulator, arabinose operon transcriptional repressor
K05828	20	4	4	18	94	34	_
K01478	324	18	32	172	1066	482	arginine deiminase [EC:3.5.3.6]
K07773	4	2	0	2	4	0	two-component system, OmpR family, aerobic respiration control protein ArcA
K07648	22	2	0	16	24	16	two-component system, OmpR family, aerobic respiration control sensor histidine kinase ArcB [EC:2.7.13.3]
K00926	134	10	24	84	400	246	carbamate kinase [EC:2.7.2.2]
K03315	624	36	62	448	1406	1070	Na+:H+ antiporter, NhaC family
K13527	208	10	8	48	276	106	proteasome-associated ATPase
K09890	0	0	0	0	0	0	hypothetical protein
K03286	82	10	24	114	238	194	OmpA-OmpF porin, OOP family
K15034	198	28	24	140	428	386	_
K14653	2	0	0	0	0	2	2-amino-5-formylamino-6-ribosylaminopyrimidin-4(3H)-one 5'-monophosphate deformylase [EC:3.5.1.102]
K14682	68	4	12	64	440	190	amino-acid N-acetyltransferase [EC:2.3.1.1]
K00930	1566	86	160	778	2284	1730	acetylglutamate/acetylaminoadipate kinase [EC:2.7.2.8 2.7.2.-]
K05829	40	8	16	52	158	92	_
K00145	1622	86	174	908	2666	1736	N-acetyl-gamma-glutamyl-phosphate/N-acetyl-gamma-aminoadipyl-phosphate reductase [EC:1.2.1.38 1.2.1.-]
K00818	1274	64	78	406	1300	796	acetylornithine aminotransferase [EC:2.6.1.11]
K00821	898	58	104	634	1848	1322	acetylornithine/N-succinyldiaminopimelate aminotransferase [EC:2.6.1.11 2.6.1.17]
K01611	628	34	42	346	1014	548	S-adenosylmethionine decarboxylase [EC:4.1.1.50]
K05830	30	4	10	18	124	54	acetylornithine/acetyl-lysine aminotransferase [EC:2.6.1.11 2.6.1.-]
K01438	820	68	86	570	2072	1118	acetylornithine deacetylase [EC:3.5.1.16]
K01476	226	18	30	200	646	386	arginase [EC:3.5.3.1]
K00620	2048	116	164	974	2952	1822	glutamate N-acetyltransferase / amino-acid N-acetyltransferase [EC:2.3.1.35 2.3.1.1]
K07588	1522	124	146	944	3048	2150	LAO/AO transport system kinase [EC:2.7.-.-]
K06895	150	12	8	82	174	226	L-lysine exporter family protein LysE/ArgO
K03402	62	2	8	20	82	50	transcriptional regulator of arginine metabolism
K10013	4	0	0	2	12	4	lysine/arginine/ornithine transport system substrate-binding protein
K00936	3574	188	344	1638	4742	3402	_
K01755	3394	228	330	2026	5536	3736	argininosuccinate lyase [EC:4.3.2.1]
K14681	10	0	2	2	10	8	argininosuccinate lyase / amino-acid N-acetyltransferase [EC:4.3.2.1 2.3.1.1]
K10011	4	0	0	10	44	32	UDP-4-amino-4-deoxy-L-arabinose formyltransferase / UDP-glucuronic acid dehydrogenase (UDP-4-keto-hexauronic acid decarboxylating) [EC:2.1.2.13 1.1.1.305]
K07806	40	2	2	10	30	44	UDP-4-amino-4-deoxy-L-arabinose-oxoglutarate aminotransferase [EC:2.6.1.87]
K10012	36	0	10	34	92	38	undecaprenyl-phosphate 4-deoxy-4-formamido-L-arabinose transferase [EC:2.7.8.30]
K13014	8	2	0	2	2	6	undecaprenyl phosphate-alpha-L-ara4FN deformylase [EC:3.5.-.-]
K12962	12	0	0	2	12	2	undecaprenyl phosphate-alpha-L-ara4N flippase subunit ArnE
K12963	0	0	0	6	2	4	undecaprenyl phosphate-alpha-L-ara4N flippase subunit ArnF
K07264	20	0	4	18	34	24	4-amino-4-deoxy-L-arabinose transferase [EC:2.-.-.-]
K00800	2338	112	198	1298	3728	2512	3-phosphoshikimate 1-carboxyvinyltransferase [EC:2.5.1.19]
K01735	2118	130	180	1184	3014	2014	3-dehydroquinate synthase [EC:4.2.3.4]
K01524	1686	94	164	902	2530	2126	exopolyphosphatase / guanosine-5'-triphosphate,3'-diphosphate pyrophosphatase [EC:3.6.1.11 3.6.1.40]
K01736	3670	196	332	2284	6528	3924	chorismate synthase [EC:4.2.3.5]
K13832	14	0	4	20	30	22	3-dehydroquinate dehydratase / shikimate dehydrogenase [EC:4.2.1.10 1.1.1.25]
K00014	974	68	106	348	1288	760	shikimate dehydrogenase [EC:1.1.1.25]
K01626	2960	182	286	2106	4952	3396	3-deoxy-7-phosphoheptulonate synthase [EC:2.5.1.54]
K03856	1558	50	106	618	2096	1192	3-deoxy-7-phosphoheptulonate synthase [EC:2.5.1.54]
K13853	20	6	2	20	40	42	3-deoxy-7-phosphoheptulonate synthase / chorismate mutase [EC:2.5.1.54 5.4.99.5]
K06208	86	8	8	24	60	26	chorismate mutase [EC:5.4.99.5]
K13829	184	12	12	94	208	100	shikimate kinase / 3-dehydroquinate synthase [EC:2.7.1.71 4.2.3.4]
K00891	368	34	34	214	552	326	shikimate kinase [EC:2.7.1.71]
K14591	2	0	0	4	8	6	protein AroM
K03786	904	52	102	446	1258	834	3-dehydroquinate dehydratase II [EC:4.2.1.10]
K06867	114	4	8	46	150	92	_
K01551	2308	74	142	304	1260	590	arsenite-transporting ATPase [EC:3.6.3.16]
K03325	2914	150	296	1810	7242	4728	arsenite transporter, ACR3 family
K03893	36	2	6	24	54	20	arsenical pump membrane protein
K03741	486	26	54	374	1110	914	arsenate reductase [EC:1.20.4.1]
K00537	312	22	18	194	494	348	arsenate reductase [EC:1.20.4.1]
K03892	900	68	80	376	1346	922	ArsR family transcriptional regulator
K01130	4906	354	358	3184	11296	7392	arylsulfatase [EC:3.1.6.1]
K09997	2	2	0	0	6	2	arginine transport system substrate-binding protein
K09996	4	0	0	0	4	0	arginine transport system substrate-binding protein
K02028	846	42	78	544	1682	1252	polar amino acid transport system ATP-binding protein [EC:3.6.3.21]
K09998	2	0	0	0	2	2	arginine transport system permease protein
K02030	614	60	82	524	1516	1438	polar amino acid transport system substrate-binding protein
K10000	0	0	0	2	8	6	arginine transport system ATP-binding protein [EC:3.6.3.-]
K02029	882	58	102	864	2884	2504	polar amino acid transport system permease protein
K09999	4	4	0	4	8	6	arginine transport system permease protein
K15652	4	0	0	4	12	2	_
K01223	34	2	0	22	30	18	6-phospho-beta-glucosidase [EC:3.2.1.86]
K00523	60	10	12	24	176	64	CDP-4-dehydro-6-deoxyglucose reductase [EC:1.17.1.1]
K03487	0	2	4	2	6	8	LacI family transcriptional regulator, asc operon repressor
K01424	1420	46	120	334	946	748	L-asparaginase [EC:3.5.1.1]
K13051	472	42	40	384	894	514	beta-aspartyl-peptidase (threonine type) [EC:3.4.19.5]
K07289	146	22	16	82	236	88	AsmA protein
K01914	42	10	8	152	500	346	aspartate--ammonia ligase [EC:6.3.1.1]
K01953	3270	342	394	2750	8132	4710	asparagine synthase (glutamine-hydrolysing) [EC:6.3.5.4]
K03718	102	8	4	116	310	444	Lrp/AsnC family transcriptional regulator, regulator for asnA, asnC and gidA
K12268	6	2	0	0	4	4	accessory secretory protein Asp1
K12269	2	0	2	4	10	4	accessory secretory protein Asp2
K12270	2	0	0	0	2	0	accessory secretory protein Asp3
K01437	30	0	0	8	20	4	aspartoacylase [EC:3.5.1.15]
K01744	394	24	26	234	896	618	aspartate ammonia-lyase [EC:4.3.1.1]
K06989	54	2	4	30	64	52	aspartate dehydrogenase [EC:1.4.1.21]
K05597	10	0	2	10	4	2	glutamin-(asparagin-)ase [EC:3.5.1.38]
K00385	6	0	0	2	8	4	anaerobic sulfite reductase subunit C [EC:1.8.1.-]
K01940	4026	274	368	2580	6916	4664	argininosuccinate synthase [EC:6.3.4.5]
K00673	92	12	10	92	136	136	arginine N-succinyltransferase [EC:2.3.1.109]
K01484	192	24	20	294	382	286	succinylarginine dihydrolase [EC:3.5.3.23]
K00840	0	0	0	10	10	8	succinylornithine aminotransferase [EC:2.6.1.81]
K06447	222	18	30	290	396	262	succinylglutamic semialdehyde dehydrogenase [EC:1.2.1.71]
K05526	24	4	6	6	36	26	succinylglutamate desuccinylase [EC:3.5.1.96]
K01537	4800	188	368	1254	5606	3218	Ca2+-transporting ATPase [EC:3.6.3.8]
K01552	1132	86	112	424	1284	764	_
K01529	544	42	50	392	956	536	_
K01533	6814	400	602	2932	12464	7016	Cu2+-exporting ATPase [EC:3.6.3.4]
K00657	42	2	0	14	76	32	diamine N-acetyltransferase [EC:2.3.1.57]
K00685	382	28	34	312	950	800	arginine-tRNA-protein transferase [EC:2.3.2.8]
K00773	2776	178	294	2174	5474	4086	queuine tRNA-ribosyltransferase [EC:2.4.2.29]
K01546	112	6	6	72	166	74	K+-transporting ATPase ATPase A chain [EC:3.6.3.12]
K01547	142	22	22	50	186	96	K+-transporting ATPase ATPase B chain [EC:3.6.3.12]
K01548	58	8	8	18	110	26	K+-transporting ATPase ATPase C chain [EC:3.6.3.12]
K13714	4	2	0	0	4	10	bifunctional autolysin [EC:3.5.1.28 3.2.1.96]
K01531	140	14	8	76	274	128	Mg2+-importing ATPase [EC:3.6.3.2]
K01035	34	0	6	26	84	62	acetate CoA-transferase beta subunit [EC:2.8.3.8]
K00626	6632	562	742	6418	16270	12500	acetyl-CoA C-acetyltransferase [EC:2.3.1.9]
K07714	160	16	8	104	372	256	two-component system, NtrC family, response regulator AtoC
K01034	56	0	8	62	206	132	acetate CoA-transferase alpha subunit [EC:2.8.3.8]
K02106	240	6	18	84	244	288	short-chain fatty acids transporter
K07710	12	4	0	12	20	8	two-component system, NtrC family, sensor histidine kinase AtoS [EC:2.7.13.3]
K02108	1744	144	142	1038	3616	2410	F-type H+-transporting ATPase subunit a [EC:3.6.3.14]
K02111	6884	498	668	5050	14790	9624	F-type H+-transporting ATPase subunit alpha [EC:3.6.3.14]
K02112	7624	436	662	5610	15336	9790	F-type H+-transporting ATPase subunit beta [EC:3.6.3.14]
K02113	256	18	32	102	360	268	F-type H+-transporting ATPase subunit delta [EC:3.6.3.14]
K02114	378	22	34	138	478	298	F-type H+-transporting ATPase subunit epsilon [EC:3.6.3.14]
K02113,	0	0	0	0	6	2	_
K02109	282	22	34	140	478	462	F-type H+-transporting ATPase subunit b [EC:3.6.3.14]
K02109,	0	0	4	0	2	0	_
K02115	1932	106	196	1190	3402	2430	F-type H+-transporting ATPase subunit gamma [EC:3.6.3.14]
K02110	1082	48	110	632	2354	1512	F-type H+-transporting ATPase subunit c [EC:3.6.3.14]
K02124	118	10	18	164	610	356	V-type H+-transporting ATPase subunit K [EC:3.6.3.14]
K02116	336	16	12	70	384	186	ATP synthase protein I
K00633	16	0	2	0	30	28	galactoside O-acetyltransferase [EC:2.3.1.18]
K01534	1890	100	128	376	1778	762	Cd2+/Zn2+-exporting ATPase [EC:3.6.3.3 3.6.3.5]
K00835	630	8	38	66	358	226	valine--pyruvate aminotransferase [EC:2.6.1.66]
K01118	152	14	14	82	282	132	FMN-dependent NADH-azoreductase [EC:1.7.-.-]
K00355	24	0	4	24	64	48	NAD(P)H dehydrogenase (quinone) [EC:1.6.5.2]
K00540	1700	150	172	1002	2914	1708	_
K04642	2	0	0	6	34	2	halorhodopsin
K04641	26	0	0	4	20	10	bacteriorhodopsin
K04643	0	0	0	0	4	0	sensory rhodopsin
K01069	2258	88	174	648	2270	1250	hydroxyacylglutathione hydrolase [EC:3.1.2.6]
K15327	2	0	0	0	2	0	_
K15328	2	2	0	2	4	6	_
K15329	36	6	2	22	30	24	_
K07664	52	4	4	36	122	98	two-component system, OmpR family, response regulator BaeR
K07642	124	20	22	66	154	112	two-component system, OmpR family, sensor histidine kinase BaeS [EC:2.7.13.3]
K07678	120	22	10	96	198	168	two-component system, NarL family, sensor histidine kinase BarA [EC:2.7.13.3]
K05692	0	0	0	2	2	4	actin beta/gamma 1
K07771	6	0	2	2	2	2	two-component system, OmpR family, response regulator BasR
K07643	6	4	0	2	12	8	two-component system, OmpR family, sensor histidine kinase BasS [EC:2.7.13.3]
K06930	44	4	8	20	84	34	_
K03796	62	0	4	12	50	36	Bax protein
K14194	2	0	0	10	12	4	serine-aspartate repeat-containing protein C/D/E
K11263	538	38	56	292	704	342	acetyl-/propionyl-CoA carboxylase, biotin carboxylase, biotin carboxyl carrier protein [EC:6.3.4.14]
K02160	566	44	46	340	1060	680	acetyl-CoA carboxylase biotin carboxyl carrier protein
K11631	0	0	0	0	16	0	bacitracin transport system ATP-binding protein
K11632	12	2	0	0	16	2	bacitracin transport system permease protein
K11630	2	0	0	0	2	0	two-component system, OmpR family, bacitracin resistance response regulator BceR
K11629	4	0	0	4	0	0	two-component system, OmpR family, bacitracin resistance sensor histidine kinase BceS [EC:2.7.13.3]
K08226	3472	196	226	2382	4074	3684	MFS transporter, BCD family, chlorophyll transporter
K04039	4600	218	352	2240	4444	3490	light-independent protochlorophyllide reductase subunit B [EC:1.18.-.-]
K11337	608	70	56	432	1102	866	3-hydroxyethyl bacteriochlorophyllide a dehydrogenase [EC:1.-.-.-]
K03404	2142	98	144	636	1650	1230	magnesium chelatase subunit D [EC:6.6.1.1]
K04034	2114	142	166	1622	3354	2980	anaerobic magnesium-protoporphyrin IX monomethyl ester cyclase [EC:4.-.-.-]
K11336	458	30	54	444	764	654	3-vinyl bacteriochlorophyllide hydratase [EC:4.2.1.-]
K04040	2040	112	158	1082	2112	1836	chlorophyll synthase [EC:2.5.1.62]
K03403	9218	438	712	3068	7114	5664	magnesium chelatase subunit H [EC:6.6.1.1]
K03405	3140	198	316	1868	4686	3362	magnesium chelatase subunit I [EC:6.6.1.1]
K04036	62	4	12	30	126	114	divinyl protochlorophyllide a 8-vinyl-reductase [EC:1.-.-.-]
K04037	2230	146	182	1368	2454	2056	light-independent protochlorophyllide reductase subunit L [EC:1.18.-.-]
K04038	2768	154	224	1448	2904	2350	light-independent protochlorophyllide reductase subunit N [EC:1.18.-.-]
K10960	1978	112	174	1026	2104	1640	geranylgeranyl reductase [EC:1.3.1.83]
K11333	1786	126	154	1406	2406	2096	chlorophyllide reductase iron protein subunit X [EC:1.18.6.1]
K11334	2374	192	198	1702	3270	2852	chlorophyllide reductase subunit Y [EC:1.18.1.-]
K11335	2716	188	254	2178	3754	3328	chlorophyllide reductase subunit Z [EC:1.18.-.-]
K08944	0	0	0	2	0	2	bacteriochlorophyll A protein
K03564	1324	66	122	520	1628	1050	peroxiredoxin Q/BCP [EC:1.11.1.15]
K07552	440	22	40	324	846	844	MFS transporter, DHA1 family, bicyclomycin/chloramphenicol resistance protein
K00694	540	34	56	190	504	264	cellulose synthase (UDP-forming) [EC:2.4.1.12]
K07080	1558	96	128	896	2906	2252	_
K03611	230	30	30	154	404	248	disulfide bond formation protein DsbB
K00019	1070	68	92	856	2036	1458	3-hydroxybutyrate dehydrogenase [EC:1.1.1.30]
K03406	3932	340	356	2706	6488	4656	methyl-accepting chemotaxis protein
K05549	14	2	2	4	38	10	benzoate 1,2-dioxygenase alpha subunit [EC:1.14.12.10]
K05550	24	2	0	12	18	8	benzoate 1,2-dioxygenase beta subunit [EC:1.14.12.10]
K05784	22	0	2	8	34	18	benzoate 1,2-dioxygenase electron transfer component
K05783	38	2	4	4	34	12	1,6-dihydroxycyclohexa-2,4-diene-1-carboxylate dehydrogenase [EC:1.3.1.25]
K05782	100	18	10	64	194	88	benzoate membrane transport protein
K05548	24	4	8	22	64	26	MFS transporter, AAHS family, benzoate transport protein
K12340	372	38	36	298	696	574	outer membrane channel protein TolC
K07017	60	14	4	36	134	126	_
K00108	1282	88	128	992	2994	2016	choline dehydrogenase [EC:1.1.99.1]
K00130	704	40	68	392	1318	806	betaine-aldehyde dehydrogenase [EC:1.2.1.8]
K01133	254	24	28	240	584	728	choline-sulfatase [EC:3.1.6.6]
K02167	32	6	10	12	118	96	TetR/AcrR family transcriptional regulator, transcriptional repressor of bet genes
K02168	1386	76	124	808	2846	1608	high-affinity choline transport protein
K02192	22	10	2	14	40	18	bacterioferritin-associated ferredoxin
K03594	460	40	36	358	1128	866	bacterioferritin
K01193	94	8	4	62	162	118	beta-fructofuranosidase [EC:3.2.1.26]
K02014	6608	492	566	3728	10304	6918	iron complex outermembrane recepter protein
K12111	8	4	0	10	34	30	evolved beta-galactosidase subunit alpha [EC:3.2.1.23]
K01190	534	54	70	482	1770	1190	beta-galactosidase [EC:3.2.1.23]
K12308	388	24	56	332	814	796	beta-galactosidase [EC:3.2.1.23]
K05350	834	48	98	506	1130	926	beta-glucosidase [EC:3.2.1.21]
K05349	1576	134	182	1066	3396	1906	beta-glucosidase [EC:3.2.1.21]
K01188	330	44	48	360	1040	648	beta-glucosidase [EC:3.2.1.21]
K03488	16	0	0	8	10	10	beta-glucoside operon transcriptional antiterminator
K10124	2	2	0	0	6	0	carbohydrate-specific outer membrane porin
K01195	120	6	28	86	378	210	beta-glucuronidase [EC:3.2.1.31]
K01222	62	6	0	16	58	48	6-phospho-beta-glucosidase [EC:3.2.1.86]
K01947	0	0	0	0	4	0	biotin-[acetyl-CoA-carboxylase] ligase / type III pantothenate kinase [EC:6.3.4.15 2.7.1.33]
K00639	1470	116	154	1640	5000	3994	glycine C-acetyltransferase [EC:2.3.1.29]
K00652	880	48	80	344	1598	648	8-amino-7-oxononanoate synthase [EC:2.3.1.47]
K00833	508	64	92	516	1668	844	adenosylmethionine-8-amino-7-oxononanoate aminotransferase [EC:2.6.1.62]
K01012	988	72	118	904	2484	1398	biotin synthetase [EC:2.8.1.6]
K02169	150	10	10	56	232	106	biotin synthesis protein BioC
K01935	232	18	26	124	410	202	dethiobiotin synthetase [EC:6.3.3.3]
K02170	48	8	2	30	80	26	biotin biosynthesis protein BioH
K00517	616	66	58	356	940	686	_
K02006	1368	98	110	514	1742	1028	cobalt/nickel transport system ATP-binding protein
K02008	716	52	46	222	724	350	cobalt/nickel transport system permease protein
K01906	32	0	4	4	28	14	6-carboxyhexanoate--CoA ligase [EC:6.2.1.14]
K03523	342	28	32	112	450	270	putative biotin biosynthesis protein BioY
K13285	2	0	0	0	4	0	invasin B
K13286	0	0	0	0	4	4	invasin C
K13287	2	0	0	2	6	2	invasin D
K03524	360	38	24	174	570	294	BirA family transcriptional regulator, biotin operon repressor / biotin-[acetyl-CoA-carboxylase] ligase [EC:6.3.4.15]
K08351	22	4	6	10	50	22	biotin sulfoxide reductase [EC:1.-.-.-]
K07737	280	8	32	56	204	202	putative transcriptional regulator
K03098	104	12	10	82	338	224	outer membrane lipoprotein Blc
K04719	118	8	12	46	212	96	5,6-dimethylbenzimidazole synthase [EC:1.14.99.40]
K07335	292	50	46	348	982	928	basic membrane protein A and related proteins
K02058	956	60	140	664	2040	1758	simple sugar transport system substrate-binding protein
K08153	12	0	0	4	18	4	MFS transporter, DHA1 family, multidrug resistance protein
K06147	13218	742	1208	6056	16428	11768	ATP-binding cassette, subfamily B, bacterial
K07029	470	28	38	186	550	320	_
K08689	2	0	0	0	2	0	biphenyl 2,3-dioxygenase [EC:1.14.12.18]
K15750	2	0	0	2	2	0	_
K00471	92	4	4	22	126	58	gamma-butyrobetaine dioxygenase [EC:1.14.11.1]
K06317	8	0	0	0	10	0	inhibitor of the pro-sigma K processing machinery
K06318	2	0	0	2	2	0	forespore regulator of the sigma-K checkpoint
K05527	78	8	4	68	170	90	BolA protein
K13790	0	0	0	0	2	2	virulence protein IcsB
K13741	2	0	2	0	2	2	guanine nucleotide exchange factor SopE
K09807	224	16	12	48	120	96	hypothetical protein
K00462	14	0	0	8	34	14	biphenyl-2,3-diol 1,2-dioxygenase [EC:1.13.11.39]
K10222	0	0	0	0	0	0	2,6-dioxo-6-phenylhexa-3-enoate hydrolase [EC:3.7.1.8]
K05710	38	2	0	24	108	44	ferredoxin subunit of phenylpropionate dioxygenase
K02510	142	10	14	102	310	222	2,4-dihydroxyhept-2-ene-1,7-dioic acid aldolase [EC:4.1.2.-]
K00529	324	34	30	338	796	698	ferredoxin--NAD+ reductase [EC:1.18.1.3]
K03768	734	50	64	488	1362	910	peptidyl-prolyl cis-trans isomerase B (cyclophilin B) [EC:5.2.1.8]
K03311	64	6	8	44	82	110	branched-chain amino acid:cation transporter, LIVCS family
K01997	3292	270	346	2308	8142	6186	branched-chain amino acid transport system permease protein
K01998	2908	214	332	2234	7242	5418	branched-chain amino acid transport system permease protein
K01995	2936	224	294	1936	6852	4740	branched-chain amino acid transport system ATP-binding protein
K01996	3476	222	288	2082	6800	5082	branched-chain amino acid transport system ATP-binding protein
K14561	6	4	4	8	10	8	U3 small nucleolar ribonucleoprotein protein IMP4
K12683	2	0	0	0	4	4	serum resistance protein
K00432	366	36	42	330	756	650	glutathione peroxidase [EC:1.11.1.9]
K03229	40	4	0	14	64	26	type III secretion protein SctU
K03186	550	46	58	264	742	372	3-octaprenyl-4-hydroxybenzoate carboxy-lyase UbiX [EC:4.1.1.-]
K06378	4	0	0	4	8	4	stage II sporulation protein AA (anti-sigma F factor antagonist)
K02015	3644	290	324	1574	5142	3328	iron complex transport system permease protein
K06073	18	2	0	2	12	10	vitamin B12 transport system permease protein
K06074	16	2	2	4	12	6	vitamin B12 transport system ATP-binding protein [EC:3.6.3.33]
K02016	1862	176	192	1054	3088	1838	iron complex transport system substrate-binding protein
K06858	14	2	0	2	18	14	vitamin B12 transport system substrate-binding protein
K00798	1426	78	162	516	1646	1048	cob(I)alamin adenosyltransferase [EC:2.5.1.17]
K07174	6	2	0	0	6	4	Mn2+-dependent serine/threonine protein kinase [EC:2.7.1.-]
K00929	52	8	0	44	206	180	butyrate kinase [EC:2.7.2.7]
K03366	52	4	2	40	48	46	(R,R)-butanediol dehydrogenase / diacetyl reductase [EC:1.1.1.4 1.1.1.303]
K07690	4	0	0	6	8	10	two-component system, NarL family, response regulator EvgA
K07679	70	12	12	66	168	142	two-component system, NarL family, sensor histidine kinase EvgS [EC:2.7.13.3]
K06011	4	0	0	2	4	2	bontoxilysin [EC:3.4.24.69]
K02720	32	10	4	14	80	16	photosystem II cytochrome c550
K13300	2	0	0	2	0	0	cytochrome c550
K13992	176	18	14	174	390	332	photosynthetic reaction center cytochrome c subunit
K12262	122	14	14	80	292	170	cytochrome b561
K15536	6	0	0	2	2	4	_
K08652	4	0	0	0	2	2	C5a peptidase [EC:3.4.21.110]
K06048	462	38	24	286	824	516	carboxylate-amine ligase [EC:6.3.-.-]
K03757	0	0	0	0	0	4	cadaverine:lysine antiporter
K03765	8	0	0	2	4	12	transcriptional activator of cad operon
K15842	0	2	0	0	4	0	_
K12108	0	0	0	0	0	2	cag pathogenicity island protein 23
K01060	76	16	10	60	152	112	cephalosporin-C deacetylase [EC:3.1.1.41]
K01674	48	6	4	26	50	14	carbonic anhydrase [EC:4.2.1.1]
K08297	4	0	0	2	4	0	crotonobetainyl-CoA dehydrogenase [EC:1.3.99.-]
K08298	2	0	0	2	6	0	crotonobetainyl-CoA:carnitine CoA-transferase [EC:2.8.3.-]
K02182	108	8	4	76	172	138	crotonobetaine/carnitine-CoA ligase [EC:6.2.1.-]
K08299	256	14	14	220	356	340	carnitinyl-CoA dehydratase [EC:4.2.1.-]
K08279	44	8	8	68	244	94	carnitine operon protein CaiE
K08277	2	0	2	0	2	2	transcriptional activator CaiF
K05245	4	0	0	0	2	2	L-carnitine/gamma-butyrobetaine antiporter
K00154	292	20	24	344	486	480	coniferyl-aldehyde dehydrogenase [EC:1.2.1.68]
K01673	1084	66	114	518	1594	1154	carbonic anhydrase [EC:4.2.1.1]
K00963	1064	86	120	764	2216	1596	UTP--glucose-1-phosphate uridylyltransferase [EC:2.7.7.9]
K07282	260	36	50	212	850	240	poly-gamma-glutamate synthesis protein (capsule biosynthesis protein)
K03704	1114	90	94	550	2128	1526	cold shock protein (beta-ribbon, CspA family)
K00681	4748	304	392	3142	8938	5946	gamma-glutamyltranspeptidase [EC:2.3.2.2]
K01595	3678	178	316	1240	3976	2586	phosphoenolpyruvate carboxylase [EC:4.1.1.31]
K01956	2802	216	258	1846	5338	3906	carbamoyl-phosphate synthase small subunit [EC:6.3.5.5]
K01955	10334	738	1046	7818	22600	15694	carbamoyl-phosphate synthase large subunit [EC:6.3.5.5]
K11023	4	0	0	2	4	2	pertussis toxin subunit 1 [EC:2.4.2.-]
K15342	930	64	92	460	1614	926	_
K09951	44	2	6	20	58	74	CRISPR-associated protein Cas2
K07012	1132	70	108	670	1898	944	_
K01067	98	8	14	102	310	220	acetyl-CoA hydrolase [EC:3.1.2.1]
K00638	26	6	2	24	60	50	chloramphenicol O-acetyltransferase [EC:2.3.1.28]
K03381	58	8	4	50	46	90	catechol 1,2-dioxygenase [EC:1.13.11.1]
K03781	740	38	52	248	1480	608	catalase [EC:1.11.1.6]
K01856	74	2	4	12	92	58	muconate cycloisomerase [EC:5.5.1.1]
K03464	0	0	0	2	10	4	muconolactone D-isomerase [EC:5.3.3.4]
K07823	56	2	10	36	118	58	3-oxoadipyl-CoA thiolase [EC:2.3.1.174]
K01442	162	18	8	64	318	216	choloylglycine hydrolase [EC:3.5.1.24]
K02224	1350	94	148	482	1838	1214	cobyrinic acid a,c-diamide synthase [EC:6.3.5.9 6.3.1.-]
K02227	870	54	78	326	1048	664	adenosylcobinamide-phosphate synthase CobD [EC:6.3.1.10]
K06042	656	46	66	188	578	402	precorrin-8X methylmutase [EC:5.4.1.2]
K02188	630	30	76	200	798	486	cobalamin biosynthesis protein CbiD
K03399	18	2	0	10	36	24	precorrin-6Y C5,15-methyltransferase [EC:2.1.1.132]
K05936	890	52	70	306	882	594	precorrin-4 C11-methyltransferase [EC:2.1.1.133]
K02189	84	16	4	46	144	84	cobalamin biosynthesis protein CbiG
K05934	244	16	26	122	338	240	precorrin-3B C17-methyltransferase [EC:2.1.1.131]
K05895	200	18	24	66	242	124	precorrin-6X reductase [EC:1.3.1.54]
K02190	36	4	2	26	154	136	sirohydrochlorin cobaltochelatase [EC:4.99.1.3]
K03394	402	18	26	122	390	224	precorrin-2/cobalt-factor-2 C20-methyltransferase [EC:2.1.1.130 2.1.1.151]
K02007	258	24	22	132	618	494	cobalt/nickel transport system permease protein
K02009	20	0	0	12	38	10	cobalt transport protein
K02232	1964	134	142	674	2198	1498	adenosylcobyric acid synthase [EC:6.3.5.10]
K02191	134	4	2	12	44	24	precorrin-8W decarboxylase [EC:1.-.-.-]
K03795	954	18	58	354	920	616	sirohydrochlorin cobaltochelatase [EC:4.99.1.3]
K08260	12	0	2	0	26	10	adenosylcobinamide hydrolase [EC:3.5.1.90]
K14155	158	10	18	172	688	624	cystathione beta-lyase [EC:4.4.1.8]
K13635	12	2	0	4	32	14	LysR family transcriptional regulator, cys regulon transcriptional activator
K05516	984	48	52	296	948	696	curved DNA-binding protein
K09925	4	2	0	0	8	6	hypothetical protein
K00974	292	40	42	362	1164	796	tRNA nucleotidyltransferase (CCA-adding enzyme) [EC:2.7.7.72 3.1.3.- 3.1.4.-]
K07558	32	2	6	18	92	28	tRNA nucleotidyltransferase (CCA-adding enzyme) [EC:2.7.7.72]
K06196	688	48	80	376	1266	1086	cytochrome c-type biogenesis protein
K03413	848	50	60	556	1284	648	two-component system, chemotaxis family, response regulator CheY
K02193	160	8	20	126	330	246	heme exporter protein A [EC:3.6.3.41]
K02194	338	18	46	246	914	624	heme exporter protein B
K02195	1018	82	106	706	2030	1298	heme exporter protein C
K02196	12	2	0	22	40	28	heme exporter protein D
K02197	218	24	24	176	462	376	cytochrome c-type biogenesis protein CcmE
K02198	2538	192	230	1826	5066	2802	cytochrome c-type biogenesis protein CcmF
K02199	144	16	14	108	340	216	cytochrome c biogenesis protein CcmG, thiol:disulfide interchange protein DsbE
K02200	242	24	28	174	596	416	cytochrome c-type biogenesis protein CcmH
K08696	726	20	36	68	240	126	carbon dioxide concentrating mechanism protein CcmK
K08697	74	2	4	4	2	6	carbon dioxide concentrating mechanism protein CcmL
K08698	1108	18	54	100	198	126	carbon dioxide concentrating mechanism protein CcmM
K08700	568	4	18	54	152	64	carbon dioxide concentrating mechanism protein CcmO
K00406	338	52	40	374	1010	772	cb-type cytochrome c oxidase subunit III [EC:1.9.3.1]
K00428	972	136	90	846	2378	1874	cytochrome c peroxidase [EC:1.11.1.5]
K07399	450	36	70	100	448	206	cytochrome c biogenesis protein
K02647	26	0	2	8	42	26	carbohydrate diacid regulator
K10725	100	6	36	52	500	142	archaeal cell division control protein 6
K13525	752	50	126	286	1844	1044	transitional endoplasmic reticulum ATPase
K01489	272	24	14	132	596	500	cytidine deaminase [EC:3.5.4.5]
K01521	20	4	0	4	28	12	CDP-diacylglycerol pyrophosphatase [EC:3.6.1.26]
K00359	122	16	28	104	430	444	NADH oxidase [EC:1.6.-.-]
K08255	0	0	0	0	2	2	CoA-disulfide reductase [EC:1.8.1.14]
K00981	1002	62	106	410	1196	906	phosphatidate cytidylyltransferase [EC:2.7.7.41]
K11013	2	0	0	2	2	28	cytolethal distending toxin subunit A
K11014	2	0	2	0	4	0	cytolethal distending toxin subunit B
K15722	0	0	0	0	2	2	_
K06996	156	20	14	114	264	154	_
K00574	1898	134	194	1070	3518	2390	cyclopropane-fatty-acyl-phospholipid synthase [EC:2.1.1.79]
K15632	0	0	0	2	0	0	_
K06319	0	0	0	2	2	0	spore maturation protein CgeA
K06320	26	2	4	24	20	20	spore maturation protein CgeB
K06321	0	0	0	2	4	0	spore maturation protein CgeC
K06322	0	0	0	0	0	0	spore maturation protein CgeD
K05311	18	2	0	10	12	14	central glycolytic genes regulator
K04078	984	46	76	556	1760	1236	chaperonin GroES
K04077	9110	564	872	6204	17270	11086	chaperonin GroEL
K07300	802	46	62	140	488	294	Ca2+:H+ antiporter
K06197	22	0	4	4	12	6	cation transport regulator
K07232	170	8	16	102	258	228	cation transport protein ChaC
K03478	78	0	6	36	46	52	hypothetical protein
K03490	0	0	0	6	0	4	AraC family transcriptional regulator, cel operon repressor
K03407	2142	160	166	1320	3132	2032	two-component system, chemotaxis family, sensor kinase CheA [EC:2.7.13.3]
K03412	1038	72	90	724	1850	1220	two-component system, chemotaxis family, response regulator CheB [EC:3.1.1.61]
K13491	24	2	6	10	32	12	two-component system, chemotaxis family, response regulator WspF [EC:3.1.1.61]
K03410	18	6	8	6	60	20	chemotaxis protein CheC
K03411	68	14	8	78	188	138	chemotaxis protein CheD [EC:3.5.1.44]
K00575	812	58	40	432	1148	616	chemotaxis protein methyltransferase CheR [EC:2.1.1.80]
K03415	56	4	6	30	174	68	two-component system, chemotaxis family, response regulator CheV
K03408	274	32	26	210	644	476	purine-binding chemotaxis protein CheW
K03409	14	2	4	16	112	54	chemotaxis protein CheX
K03414	62	6	6	32	152	40	chemotaxis protein CheZ
K13381	0	0	0	0	2	0	bifunctional chitinase/lysozyme [EC:3.2.1.14 3.2.1.17]
K01233	8	0	0	2	10	2	chitosanase [EC:3.2.1.132]
K01850	10	0	0	8	6	12	chorismate mutase [EC:5.4.99.5]
K03333	260	24	24	136	448	218	cholesterol oxidase [EC:1.1.3.6]
K05984	2	0	0	6	10	10	excinuclease Cho [EC:3.1.25.-]
K07171	270	20	18	148	606	424	_
K06600	0	0	0	0	0	0	chemosensory pili system protein ChpE
K07240	1896	84	154	678	2480	1396	chromate transporter
K07167	46	4	6	38	74	106	putative transcriptional regulator
K13500	2	0	0	4	48	4	chondroitin synthase [EC:2.4.1.175 2.4.1.226]
K10928	2	0	0	0	0	0	cholera enterotoxin subunit A [EC:2.4.2.36]
K10546	120	16	10	48	244	68	putative multiple sugar transport system substrate-binding protein
K14980	482	24	56	326	770	788	_
K14981	854	52	116	654	1370	1054	_
K14982	10	0	0	2	4	2	_
K14983	0	0	0	0	4	0	_
K06518	34	4	4	18	38	34	holin-like protein
K01643	50	10	6	58	290	290	citrate lyase subunit alpha / citrate CoA-transferase [EC:4.1.3.6 2.8.3.10]
K09011	156	28	20	170	572	484	D-citramalate synthase [EC:2.3.1.182]
K03742	654	32	92	300	900	686	competence/damage-inducible protein CinA
K06400	104	14	10	208	264	170	site-specific DNA recombinase
K01647	4256	336	408	3146	8206	5472	citrate synthase [EC:2.3.3.1]
K03288	14	4	0	4	26	6	MFS transporter, MHS family, citrate/tricarballylate:H+ symporter
K13795	38	8	0	28	100	52	citrate/tricarballylate utilization protein
K01910	8	0	0	8	22	20	[citrate (pro-3S)-lyase] ligase [EC:6.2.1.22]
K01646	4	0	0	2	6	2	citrate lyase subunit gamma [EC:4.1.3.6]
K01644	686	44	68	542	1324	974	citrate lyase subunit beta / citryl-CoA lyase [EC:4.1.3.6 4.1.3.34]
K05966	42	4	10	30	102	40	triphosphoribosyl-dephospho-CoA synthase [EC:2.7.8.25]
K13927	2	0	0	2	4	2	holo-ACP synthase / triphosphoribosyl-dephospho-CoA synthase [EC:2.7.7.61 2.7.8.25]
K11639	0	0	0	2	0	0	Mg2+/citrate complex secondary transporter
K03300	40	4	6	20	72	28	citrate-Mg2+:H+ or citrate-Ca2+:H+ symporter, CitMHS family
K11637	0	0	0	2	2	0	two-component system, CitB family, sensor histidine kinase CitS [EC:2.7.13.3]
K11638	0	0	0	0	0	0	two-component system, CitB family, response regulator CitT
K09477	6	0	2	0	0	0	citrate:succinate antiporter
K05964	20	0	0	12	26	14	holo-ACP synthase [EC:2.7.7.61]
K03281	1328	60	114	790	2810	2506	chloride channel protein, CIC family
K14201	12	0	0	12	26	8	clumping factor A
K14192	4	0	0	4	10	2	clumping factor B
K03694	4338	298	426	3110	8228	5642	ATP-dependent Clp protease ATP-binding subunit ClpA
K03695	9444	642	866	6520	17892	12196	ATP-dependent Clp protease ATP-binding subunit ClpB
K03696	5350	306	578	3254	10032	5846	ATP-dependent Clp protease ATP-binding subunit ClpC
K04086	22	4	2	12	36	6	ATP-dependent Clp protease ATP-binding subunit ClpL
K03697	20	2	0	40	70	40	ATP-dependent Clp protease ATP-binding subunit ClpE
K01358	3892	210	312	2094	5160	3900	ATP-dependent Clp protease, protease subunit [EC:3.4.21.92]
K01419	990	90	120	758	2164	1508	ATP-dependent HslUV protease, peptidase subunit HslV [EC:3.4.25.-]
K06891	1166	62	82	502	1392	950	ATP-dependent Clp protease adaptor protein ClpS
K11907	1566	88	100	1070	2572	1728	type VI secretion system protein VasG
K03544	4978	358	428	3702	9120	6304	ATP-dependent Clp protease ATP-binding subunit ClpX
K03667	2448	162	254	1978	5688	3468	ATP-dependent HslUV protease ATP-binding subunit HslU
K10914	60	12	12	110	342	182	CRP/FNR family transcriptional regulator, cyclic AMP receptor protein
K06131	350	38	28	208	918	764	cardiolipin synthase [EC:2.7.8.-]
K15256	90	14	6	58	222	112	_
K15257	68	10	8	54	256	174	_
K07691	0	0	0	0	2	2	two-component system, NarL family, competent response regulator ComA
K11950	162	4	30	10	18	2	bicarbonate transport system substrate-binding protein
K11951	14	0	0	12	12	2	bicarbonate transport system permease protein
K11952	20	2	6	6	20	4	bicarbonate transport system ATP-binding protein [EC:3.6.3.-]
K11953	100	2	22	6	14	6	bicarbonate transport system ATP-binding protein [EC:3.6.3.-]
K10620	2	0	0	0	2	2	2,3-dihydroxy-2,3-dihydro-p-cumate dehydrogenase [EC:1.3.1.58]
K07239	1848	126	198	1766	4728	3360	heavy-metal exporter, HME family
K03088	4754	340	442	2842	8112	5216	RNA polymerase sigma-70 factor, ECF subfamily
K00867	224	12	8	80	158	96	type I pantothenate kinase [EC:2.7.1.33]
K13038	2342	144	218	1340	3814	2572	phosphopantothenoylcysteine decarboxylase / phosphopantothenate--cysteine ligase [EC:4.1.1.36 6.3.2.5]
K01598	4	0	0	8	18	10	phosphopantothenoylcysteine decarboxylase [EC:4.1.1.36]
K00954	826	66	94	516	1650	1226	pantetheine-phosphate adenylyltransferase [EC:2.7.7.3]
K02201	16	2	2	2	36	16	pantetheine-phosphate adenylyltransferase [EC:2.7.7.3]
K00859	500	22	48	246	536	344	dephospho-CoA kinase [EC:2.7.1.24]
K09680	2	2	0	4	4	2	type II pantothenate kinase [EC:2.7.1.33]
K03525	446	30	38	384	1040	854	type III pantothenate kinase [EC:2.7.1.33]
K02226	14	2	0	4	14	4	alpha-ribazole phosphatase [EC:3.1.3.73]
K02225	228	12	26	108	272	180	cobalamin biosynthetic protein CobC
K04720	60	2	8	26	144	52	threonine-phosphate decarboxylase [EC:4.1.1.81]
K13540	36	2	4	4	78	46	precorrin-2 C20-methyltransferase / precorrin-3B C17-methyltransferase [EC:2.1.1.130 2.1.1.131]
K00595	576	36	58	214	608	434	precorrin-6Y C5,15-methyltransferase / precorrin-8W decarboxylase [EC:2.1.1.132 1.-.-.-]
K02230	4052	230	350	1128	3302	2178	cobaltochelatase CobN [EC:6.6.1.2]
K02231	396	32	26	192	470	292	adenosylcobinamide kinase / adenosylcobinamide-phosphate guanylyltransferase [EC:2.7.1.156 2.7.7.62]
K02233	394	40	52	174	618	318	adenosylcobinamide-GDP ribazoletransferase [EC:2.7.8.26]
K00768	680	48	72	358	1236	812	nicotinate-nucleotide--dimethylbenzimidazole phosphoribosyltransferase [EC:2.4.2.21]
K02234	1070	76	82	274	740	448	cobalamin biosynthesis protein CobW
K01485	868	58	78	486	1432	862	cytosine deaminase [EC:3.5.4.1]
K10974	68	12	4	36	102	66	cytosine permease
K03706	2	0	2	8	12	10	transcriptional pleiotropic repressor
K14941	76	8	2	36	86	28	2-phospho-L-lactate guanylyltransferase [EC:2.7.7.68]
K11212	138	10	28	64	214	84	LPPG:FO 2-phospho-L-lactate transferase [EC:2.7.8.28]
K12234	88	12	12	52	194	68	coenzyme F420-0:L-glutamate ligase / coenzyme F420-1:gamma-L-glutamate ligase [EC:6.3.2.31 6.3.2.34]
K14940	4	0	0	2	8	4	gamma-F420-2:alpha-L-glutamate ligase [EC:6.3.2.32]
K11780	336	8	44	82	208	92	FO synthase subunit 1 [EC:2.5.1.77]
K11781	508	12	38	106	224	110	FO synthase subunit 2 [EC:2.5.1.77]
K11938	4	2	2	0	4	4	HMP-PP phosphatase [EC:3.6.1.-]
K01387	64	4	12	88	150	72	microbial collagenase [EC:3.4.24.3]
K08566	2	0	0	0	0	0	plasminogen activator [EC:3.4.23.48]
K12292	2	0	0	0	6	0	ATP-binding cassette, subfamily C, bacterial, competence factor transporting protein [EC:3.4.22.-]
K05979	386	10	34	72	234	126	2-phosphosulfolactate phosphatase [EC:3.1.3.71]
K05884	12	0	0	4	24	10	(R)-2-hydroxyacid dehydrogenase [EC:1.1.1.272]
K13039	4	4	0	4	12	16	sulfopyruvate decarboxylase subunit beta [EC:4.1.1.79]
K06034	0	0	0	0	2	4	sulfopyruvate decarboxylase subunit alpha [EC:4.1.1.79]
K02237	154	16	18	100	230	140	competence protein ComEA
K01493	140	14	26	250	770	822	dCMP deaminase [EC:3.5.4.12]
K02238	1246	132	92	744	2088	1252	competence protein ComEC
K02239	6	2	2	2	8	6	competence protein ComER
K02507	16	4	0	4	24	14	protein transport protein HofQ
K02240	32	0	4	16	44	18	competence protein ComFA
K02241	2	0	0	2	4	4	competence protein ComFB
K02242	16	0	0	14	20	14	competence protein ComFC
K02243	26	2	4	10	32	20	competence protein ComGA
K02244	16	0	2	8	24	10	competence protein ComGB
K02245	2	0	0	2	6	4	competence protein ComGC
K02246	8	0	0	4	2	4	competence protein ComGD
K02247	0	0	0	0	4	0	competence protein ComGE
K02248	16	0	2	4	8	4	competence protein ComGF
K02249	2	0	0	0	6	0	competence protein ComGG
K02250	4	0	0	2	4	2	competence protein ComK
K05807	490	38	42	344	928	954	putative lipoprotein
K07391	3642	242	370	2218	6704	4382	magnesium chelatase family protein
K07680	14	0	0	2	18	8	two-component system, NarL family, sensor histidine kinase ComP [EC:2.7.13.3]
K02251	6	0	0	0	0	0	competence protein ComQ
K02254	0	0	0	0	0	2	competence protein ComZ
K00190	4	0	2	4	10	10	carbon monoxide dehydrogenase / acetyl-CoA synthase subunit beta [EC:1.2.7.4 1.2.99.2 2.3.1.169]
K00198	120	22	12	358	2756	3070	carbon-monoxide dehydrogenase catalytic subunit [EC:1.2.99.2]
K07233	46	6	4	44	116	64	copper resistance protein B
K07213	16	0	0	10	36	16	copper chaperone
K06134	160	14	12	122	426	240	ubiquinone biosynthesis monooxygenase Coq7 [EC:1.14.13.-]
K03284	740	42	80	404	1504	864	metal ion transporter, MIT family
K06189	122	6	18	178	592	500	magnesium and cobalt transporter
K06324	2	0	2	10	30	14	spore coat protein A
K06325	14	0	0	6	10	4	spore coat protein B
K06327	10	0	0	6	14	4	spore coat protein D
K06328	2	0	0	4	6	6	spore coat protein E
K06330	16	0	6	8	16	14	spore coat protein H
K06331	2	0	0	0	2	2	spore coat protein I
K06332	2	0	0	0	0	0	spore coat protein JA
K06333	2	0	0	0	6	4	spore coat protein JB
K06334	2	0	2	2	10	6	spore coat protein JC
K06336	0	0	0	0	0	0	spore coat-associated protein N
K06338	6	0	0	0	6	2	spore coat protein SA
K06337	0	0	2	0	0	2	spore coat-associated protein S
K06339	2	0	0	0	4	0	spore coat protein T
K06341	0	0	0	0	0	0	spore coat protein W
K06342	0	0	0	0	0	0	spore coat protein X
K06344	2	0	0	2	4	0	spore coat protein Z
K02298	46	4	14	34	106	48	cytochrome o ubiquinol oxidase subunit I [EC:1.10.3.-]
K02274	7678	484	750	4658	12844	7144	cytochrome c oxidase subunit I [EC:1.9.3.1]
K02276	1882	148	180	1346	3680	2146	cytochrome c oxidase subunit III [EC:1.9.3.1]
K06345	0	0	0	0	4	0	spore cortex protein
K02301	1672	126	200	984	2588	1622	protoheme IX farnesyltransferase [EC:2.5.1.-]
K02258	302	26	24	210	658	442	cytochrome c oxidase subunit XI assembly protein
K00495	2	2	2	4	6	10	_
K05525	50	6	4	52	70	66	linalool 8-monooxygenase [EC:1.14.99.28]
K05917	14	2	4	24	40	14	cytochrome P450, family 51 (sterol 14-demethylase) [EC:1.14.13.70]
K02288	278	20	24	26	106	74	phycocyanobilin lyase alpha subunit [EC:4.-.-.-]
K02289	126	2	4	20	46	28	phycocyanobilin lyase beta subunit
K03651	46	8	6	12	74	22	Icc protein
K01119	102	16	16	144	164	416	2',3'-cyclic-nucleotide 2'-phosphodiesterase [EC:3.1.4.16]
K01119,	8	0	0	0	2	4	_
K01120	32	0	8	24	38	28	3',5'-cyclic-nucleotide phosphodiesterase [EC:3.1.4.17]
K05382	22	8	0	4	8	8	phycoerythrin-associated linker protein
K08589	6	0	0	6	8	6	gingipain R [EC:3.4.22.37]
K05716	2	0	0	8	6	4	cyclic 2,3-diphosphoglycerate synthetase [EC:4.6.1.-]
K03802	2388	92	168	352	1140	646	cyanophycin synthetase [EC:6.-.-.-]
K13282	382	10	30	74	152	64	cyanophycinase [EC:3.4.15.6]
K01104	542	56	54	288	822	616	protein-tyrosine phosphatase [EC:3.1.3.48]
K01005	16	0	4	16	34	56	_
K01784	2884	204	314	2006	5492	3976	UDP-glucose 4-epimerase [EC:5.1.3.2]
K07640	28	2	4	20	28	16	two-component system, OmpR family, sensor histidine kinase CpxA [EC:2.7.13.3]
K06006	12	0	2	6	4	12	periplasmic protein CpxP
K07662	44	2	2	64	96	84	two-component system, OmpR family, response regulator CpxR
K05383	46	2	2	6	2	4	CpeT protein
K10915	2	0	0	0	4	6	CAI-1 autoinducer synthase [EC:2.3.-.-]
K10916	4	0	0	0	4	6	two-component system, CAI-1 autoinducer sensor kinase/phosphatase CqsS [EC:2.7.13.3 3.1.3.-]
K06199	260	16	22	142	314	266	CrcB protein
K05805	62	6	6	42	98	64	CreA protein
K07663	22	2	4	26	54	44	two-component system, OmpR family, catabolic regulation response regulator CreB
K07641	52	8	14	90	128	66	two-component system, OmpR family, sensor histidine kinase CreC [EC:2.7.13.3]
K06143	38	10	2	24	50	60	inner membrane protein
K11926	2	0	0	0	4	2	sigma factor-binding protein Crl
K09847	12	0	2	32	118	90	spheroidene monooxygenase [EC:1.-.-.-]
K02291	1296	90	138	622	1524	1154	phytoene synthase [EC:2.5.1.32]
K09844	378	18	28	168	516	546	hydroxyneurosporene dehydrogenase
K09845	554	40	46	446	902	742	methoxyneurosporene dehydrogenase [EC:1.14.99.-]
K13789	1228	76	124	690	1912	1634	geranylgeranyl diphosphate synthase, type II [EC:2.5.1.1 2.5.1.10 2.5.1.29]
K09846	388	14	24	204	456	372	hydroxyneurosporene methyltransferase [EC:2.1.1.-]
K10027	2530	174	230	1880	4852	3388	phytoene dehydrogenase [EC:1.14.99.-]
K07185	268	18	8	106	310	258	tryptophan-rich sensory protein
K10208	0	0	0	0	2	0	dehydrosqualene synthase [EC:2.5.1.-]
K10209	10	0	2	2	6	0	dehydrosqualene desaturase [EC:1.14.99.-]
K10212	2	0	0	0	2	4	glycosyl-4,4'-diaponeurosporenoate acyltransferase [EC:2.3.1.-]
K10210	2	0	2	0	6	2	4,4'-diaponeurosporene oxidase [EC:1.-.-.-]
K10211	2	0	0	0	6	2	4,4'-diaponeurosporenoate glycosyltransferase [EC:2.4.1.-]
K01715	210	18	36	256	860	802	3-hydroxybutyryl-CoA dehydratase [EC:4.2.1.55]
K01669	4086	288	406	2666	7472	5154	deoxyribodipyrimidine photo-lyase [EC:4.1.99.3]
K06878	250	22	52	172	592	394	tRNA-binding protein
K11717	2706	178	290	1690	4294	2988	cysteine desulfurase / selenocysteine lyase [EC:2.8.1.7 4.4.1.16]
K01766	36	2	0	8	48	30	cysteine sulfinate desulfinase [EC:4.4.1.-]
K04487	3442	186	258	1660	5342	3504	cysteine desulfurase [EC:2.8.1.7]
K04335	2	0	0	2	4	2	minor curlin subunit
K04336	0	0	0	2	0	2	curli production protein
K04333	0	2	0	0	2	6	LuxR family transcriptional regulator, csgAB operon transcriptional regulatory protein
K04337	0	0	0	0	2	0	curli production assembly/transport component CsgE
K04338	8	0	2	4	8	10	curli production assembly/transport component CsgF
K06214	36	0	6	42	86	84	curli production assembly/transport component CsgG
K05592	1454	98	142	696	2368	1680	ATP-dependent RNA helicase DeaD [EC:3.6.4.13]
K15737	2	0	0	2	6	4	_
K15735	2	0	0	0	2	0	_
K08945	0	0	0	0	0	6	chlorosome envelope protein A
K08946	0	0	0	2	0	2	chlorosome envelope protein B
K08947	0	0	0	0	0	2	chlorosome envelope protein C
K08949	0	0	0	2	2	0	chlorosome envelope protein E
K08952	2	0	0	0	6	2	chlorosome envelope protein I
K08953	0	0	0	0	2	0	chlorosome envelope protein J
K03563	58	8	12	112	290	140	carbon storage regulator
K07770	18	0	0	0	4	2	two-component system, OmpR family, response regulator CssR
K07650	4	0	0	4	4	4	two-component system, OmpR family, sensor histidine kinase CssS [EC:2.7.13.3]
K06200	464	20	88	376	1534	850	carbon starvation protein
K02259	1376	124	114	868	2008	1360	cytochrome c oxidase subunit XV assembly protein
K02862	6	0	0	8	12	2	putative membrane protein
K02897	300	30	24	308	708	574	large subunit ribosomal protein L25
K01036	2	0	0	12	12	16	butyrate-acetoacetate CoA-transferase [EC:2.8.3.9]
K03797	3458	238	290	1848	5410	4374	carboxyl-terminal processing protease [EC:3.4.21.102]
K12949	8	0	0	12	26	10	cation-transporting P-type ATPase A/B [EC:3.6.3.-]
K12950	52	2	4	12	32	16	cation-transporting P-type ATPase C [EC:3.6.3.-]
K12951	4	0	0	2	0	0	cation-transporting P-type ATPase D [EC:3.6.3.-]
K12952	2	0	0	0	0	4	cation-transporting ATPase E [EC:3.6.3.-]
K12953	30	4	2	14	92	56	cation-transporting ATPase F [EC:3.6.3.-]
K12954	6	0	2	4	6	0	cation-transporting ATPase G [EC:3.6.3.-]
K12955	20	4	4	24	46	20	cation-transporting ATPase I [EC:3.6.3.-]
K12956	10	0	0	0	14	10	cation-transporting ATPase V [EC:3.6.3.-]
K13584	1138	70	98	962	1680	1242	two-component system, cell cycle response regulator CtrA
K01991	296	44	30	220	540	582	polysaccharide export outer membrane protein
K10107	104	4	12	54	208	188	capsular polysaccharide transport system permease protein
K09688	26	2	0	18	26	18	capsular polysaccharide transport system permease protein
K09689	82	6	20	90	282	408	capsular polysaccharide transport system ATP-binding protein
K03708	6	0	2	12	12	8	transcriptional regulator CtsR
K14588	6	0	0	8	12	6	blue copper oxidase
K11923	4	2	0	4	8	6	MerR family transcriptional regulator, copper efflux regulator
K07119	342	36	66	298	600	522	_
K07787	2460	158	210	1930	7404	3840	Cu(I)/Ag(I) efflux system membrane protein CusA
K07798	226	18	14	196	760	422	Cu(I)/Ag(I) efflux system membrane protein CusB
K07796	0	0	0	10	6	6	Cu(I)/Ag(I) efflux system outer membrane protein CusC
K07810	0	0	0	0	2	4	Cu(I)/Ag(I) efflux system periplasmic protein CusF
K07665	142	14	8	58	210	120	two-component system, OmpR family, copper resistance phosphate regulon response regulator CusR
K07644	108	12	18	54	206	90	two-component system, OmpR family, heavy metal sensor histidine kinase CusS [EC:2.7.13.3]
K08095	6	0	0	16	6	4	cutinase [EC:3.1.1.74]
K03926	54	8	12	26	142	46	periplasmic divalent cation tolerance protein
K06201	52	6	4	32	78	80	copper homeostasis protein
K00243	34	4	4	20	76	92	hypothetical protein
K03558	116	20	20	40	190	220	membrane protein required for colicin V production
K11105	126	20	12	88	232	164	cell volume regulation protein A
K01449	20	8	2	12	24	40	N-acetylmuramoyl-L-alanine amidase [EC:3.5.1.28]
K00413	174	10	14	206	586	560	ubiquinol-cytochrome c reductase cytochrome c1 subunit [EC:1.10.2.2]
K08738	200	18	24	192	470	460	cytochrome c
K12263	2	0	0	0	4	4	cytochrome c551
K08942	2	0	2	0	2	2	photosystem P840 reaction center cytochrome c551
K01768	2060	78	270	748	2150	1326	adenylate cyclase [EC:4.6.1.1]
K11029	2	0	0	0	0	0	anthrax edema toxin adenylate cyclase [EC:4.6.1.1]
K11005,	2	0	2	2	12	6	_
K05851	46	8	4	22	112	50	adenylate cyclase, class 1 [EC:4.6.1.1]
K11004	198	6	10	46	222	60	ATP-binding cassette, subfamily B, bacterial HlyB/CyaB
K07389	4	0	0	0	6	2	cytolysin-activating lysine-acyltransferase [EC:2.3.1.-]
K11003	18	2	4	12	38	20	hemolysin D
K15527	84	2	10	26	82	76	_
K06202	12	0	0	8	20	0	CyaY protein
K02635	674	54	44	110	344	258	cytochrome b6
K00410	76	8	2	64	156	54	_
K03620	34	8	4	46	166	134	Ni/Fe-hydrogenase 1 B-type cytochrome subunit
K00412	2306	150	184	1806	4276	2834	ubiquinol-cytochrome c reductase cytochrome b subunit [EC:1.10.2.2]
K10156	2	0	0	0	2	0	epi-isozizaene synthase [EC:4.2.3.37]
K10187	24	4	2	8	28	20	germacradienol/germacrene-D synthase [EC:4.2.3.22]
K08906	104	2	2	2	14	10	cytochrome c6
K11737	18	2	0	8	30	14	D-serine/D-alanine/glycine transporter
K15770	12	0	4	0	6	2	_
K02634	612	24	44	60	122	86	apocytochrome f
K11921	26	2	4	16	34	10	LysR family transcriptional regulator
K01725	322	8	34	24	158	66	cyanate lyase [EC:4.2.1.104]
K03449	238	14	18	110	338	142	MFS transporter, CP family, cyanate transporter
K02297	32	8	8	28	78	14	cytochrome o ubiquinol oxidase subunit II [EC:1.10.3.-]
K02299	54	6	12	26	114	58	cytochrome o ubiquinol oxidase subunit III [EC:1.10.3.-]
K02300	24	4	2	10	46	16	cytochrome o ubiquinol oxidase operon protein cyoD
K15629	44	2	4	12	30	22	_
K14670	2	2	0	4	2	2	aromatase
K14338	58	2	4	14	88	46	cytochrome P450 / NADPH-cytochrome P450 reductase [EC:1.14.14.1 1.6.2.4]
K05554	4	0	0	4	8	2	aromatase [EC:4.2.1.-]
K02045	110	14	14	62	206	70	sulfate transport system ATP-binding protein [EC:3.6.3.25]
K02010	1028	72	98	500	1754	1008	iron(III) transport system ATP-binding protein [EC:3.6.3.30]
K01758	402	30	52	358	818	480	cystathionine gamma-lyase [EC:4.4.1.1]
K13634	76	2	14	86	360	196	LysR family transcriptional regulator, cys regulon transcriptional activator
K00860	746	46	94	392	1114	710	adenylylsulfate kinase [EC:2.7.1.25]
K00957	1692	86	158	1324	3134	2154	sulfate adenylyltransferase subunit 2 [EC:2.7.7.4]
K00640	1544	74	124	894	2484	1816	serine O-acetyltransferase [EC:2.3.1.30]
K02302	548	40	62	412	1184	750	uroporphyrin-III C-methyltransferase / precorrin-2 dehydrogenase / sirohydrochlorin ferrochelatase [EC:2.1.1.107 1.3.1.76 4.99.1.4]
K02303	890	68	82	312	1036	616	uroporphyrin-III C-methyltransferase [EC:2.1.1.107]
K00390	1054	62	86	478	1372	782	phosphoadenosine phosphosulfate reductase [EC:1.8.4.8]
K00381	2188	194	242	1766	4190	2508	sulfite reductase (NADPH) hemoprotein beta-component [EC:1.8.1.2]
K00380	362	46	28	274	652	330	sulfite reductase (NADPH) flavoprotein alpha-component [EC:1.8.1.2]
K01738	5074	308	416	2718	7212	4346	cysteine synthase A [EC:2.5.1.47]
K12339	512	54	60	440	1440	728	cysteine synthase B [EC:2.5.1.47]
K00955	1884	86	124	1084	2150	1340	bifunctional enzyme CysN/CysC [EC:2.7.7.4 2.7.1.25]
K00956	604	42	40	630	1684	1324	sulfate adenylyltransferase subunit 1 [EC:2.7.7.4]
K10150	0	0	0	0	6	0	cysteine synthase / O-phosphoserine sulfhydrylase / spermine synthase [EC:2.5.1.47 2.5.1.65 4.2.1.22]
K02048	58	12	4	40	128	76	sulfate transport system substrate-binding protein
K01082	996	72	122	666	1852	1412	3'(2'), 5'-bisphosphate nucleotidase [EC:3.1.3.7]
K02046	78	16	4	56	160	44	sulfate transport system permease protein
K02047	66	8	2	40	124	52	sulfate transport system permease protein
K06203	104	2	4	46	72	74	CysZ protein
K05499	38	0	0	22	46	16	LacI family transcriptional regulator, repressor for deo operon, udp, cdd, tsx, nupC, and nupG
K15726	196	16	14	90	406	152	_
K15727	38	0	6	36	122	48	_
K15725	86	12	6	44	152	38	_
K03295	494	42	62	316	1246	660	cation efflux system protein, CDF family
K07222	464	24	50	282	930	544	putative flavoprotein involved in K+ transport
K02483	2284	132	160	1044	2508	1338	two-component system, OmpR family, response regulator
K07277	1444	122	176	958	2430	1970	outer membrane protein
K00824	336	26	40	298	918	814	D-alanine transaminase [EC:2.6.1.21]
K07258	664	66	68	436	1342	888	D-alanyl-D-alanine carboxypeptidase (penicillin-binding protein 5/6) [EC:3.4.16.4]
K01286	480	30	40	362	816	752	D-alanyl-D-alanine carboxypeptidase [EC:3.4.16.4]
K07259	554	42	36	232	774	472	D-alanyl-D-alanine carboxypeptidase / D-alanyl-D-alanine-endopeptidase (penicillin-binding protein 4) [EC:3.4.16.4 3.4.99.-]
K00285	528	52	50	268	734	388	D-amino-acid dehydrogenase [EC:1.4.99.1]
K00007	20	0	0	8	20	22	D-arabinitol 4-dehydrogenase [EC:1.1.1.11]
K03112	68	4	2	46	76	38	DamX protein
K00273	34	2	10	6	26	14	D-amino-acid oxidase [EC:1.4.3.3]
K01714	1990	116	182	1244	3934	2514	dihydrodipicolinate synthase [EC:4.2.1.52]
K11395	0	2	0	0	4	2	2-keto-3-deoxy-gluconate aldolase [EC:4.1.2.-]
K10206	1870	48	174	644	1846	1334	LL-diaminopimelate aminotransferase [EC:2.6.1.83]
K00215	1360	76	110	554	1914	1444	dihydrodipicolinate reductase [EC:1.3.1.26]
K14267	232	18	16	146	600	284	N-succinyldiaminopimelate aminotransferase [EC:2.6.1.17]
K03340	12	2	4	8	22	8	diaminopimelate dehydrogenase [EC:1.4.1.16]
K00674	1948	130	184	1494	3862	2834	2,3,4,5-tetrahydropyridine-2-carboxylate N-succinyltransferase [EC:2.3.1.117]
K01439	992	68	138	720	2384	1670	succinyl-diaminopimelate desuccinylase [EC:3.5.1.18]
K05823	6	4	2	2	16	12	N-acetyldiaminopimelate deacetylase [EC:3.5.1.47]
K01778	1272	88	140	612	1884	1364	diaminopimelate epimerase [EC:5.1.1.7]
K05822	2	2	0	2	6	2	tetrahydrodipicolinate N-acetyltransferase [EC:2.3.1.89]
K01266	294	34	46	360	1096	676	D-aminopeptidase [EC:3.4.11.19]
K03710	362	22	46	140	442	192	GntR family transcriptional regulator
K00836	956	74	72	570	1814	1062	diaminobutyrate-2-oxoglutarate transaminase [EC:2.6.1.76]
K03530	412	38	48	374	1092	890	DNA-binding protein HU-beta
K05787	4	0	0	0	2	8	DNA-binding protein HU-alpha
K04764	388	14	48	364	1008	778	integration host factor subunit alpha
K05788	530	40	54	372	1036	830	integration host factor subunit beta
K05591	36	2	2	12	80	70	ATP-independent RNA helicase DbpA [EC:3.6.4.13]
K01607	652	30	38	242	530	476	4-carboxymuconolactone decarboxylase [EC:4.1.1.44]
K01586	2346	172	268	1506	4958	3580	diaminopimelate decarboxylase [EC:4.1.1.20]
K01494	1666	94	212	1220	3210	2010	dCTP deaminase [EC:3.5.4.13]
K01580	96	18	8	64	240	154	glutamate decarboxylase [EC:4.1.1.15]
K01590	14	2	0	14	62	38	histidine decarboxylase [EC:4.1.1.22]
K15519	0	0	0	4	0	0	_
K01582	126	10	10	24	100	52	lysine decarboxylase [EC:4.1.1.18]
K03519	608	50	62	366	1064	672	carbon-monoxide dehydrogenase medium subunit [EC:1.2.99.2]
K03518	720	76	86	590	1576	1056	carbon-monoxide dehydrogenase small subunit [EC:1.2.99.2]
K00558	2070	160	198	8130	4038	4278	DNA (cytosine-5-)-methyltransferase [EC:2.1.1.37]
K01571	370	26	48	498	1398	966	oxaloacetate decarboxylase, alpha subunit [EC:4.1.1.3]
K01581	426	34	44	370	770	568	ornithine decarboxylase [EC:4.1.1.17]
K01284	646	50	86	780	2088	1838	peptidyl-dipeptidase Dcp [EC:3.4.15.5]
K11103	58	2	4	32	140	54	aerobic C4-dicarboxylate transport protein
K03309	78	10	10	46	122	90	dicarboxylate/amino acid:cation (Na+ or H+) symporter, DAACS family
K11688	200	34	20	206	554	474	C4-dicarboxylate-binding protein DctP
K10125	214	16	24	262	768	808	two-component system, NtrC family, C4-dicarboxylate transport sensor histidine kinase DctB [EC:2.7.13.3]
K10126	144	8	20	124	524	386	two-component system, NtrC family, C4-dicarboxylate transport response regulator DctD
K11692	2	0	2	0	4	0	two-component system, CitB family, response regulator DctR
K11691	4	0	0	6	10	2	two-component system, CitB family, sensor histidine kinase DctS [EC:2.7.13.3]
K07791	20	4	0	20	164	148	anaerobic C4-dicarboxylate transporter DcuA
K07792	8	0	0	8	38	22	anaerobic C4-dicarboxylate transporter DcuB
K03326	12	2	2	8	20	10	C4-dicarboxylate transporter, DcuC family
K01599	2098	106	184	1212	3832	2666	uroporphyrinogen decarboxylase [EC:4.1.1.37]
K07703	0	0	0	0	0	0	two-component system, CitB family, response regulator DcuR
K07701	10	0	0	0	14	6	two-component system, CitB family, sensor histidine kinase DcuS [EC:2.7.13.3]
K05396	168	18	22	258	912	728	D-cysteine desulfhydrase [EC:4.4.1.15]
K01482	20	6	4	28	60	60	dimethylargininase [EC:3.5.3.18]
K13745	90	8	4	66	134	100	L-2,4-diaminobutyrate decarboxylase [EC:4.1.1.86]
K12974	8	0	0	4	6	6	palmitoleoyl transferase [EC:2.3.1.-]
K03778	682	46	86	446	1184	824	D-lactate dehydrogenase [EC:1.1.1.28]
K01921	2160	134	182	1256	3812	2342	D-alanine-D-alanine ligase [EC:6.3.2.4]
K08641	238	8	14	62	218	212	D-alanyl-D-alanine dipeptidase [EC:3.4.13.-]
K03975	88	14	6	38	110	56	membrane-associated protein
K03749	52	8	4	42	70	30	DedD protein
K01462	1080	78	112	620	1664	1242	peptide deformylase [EC:3.5.1.88]
K01362	2406	206	232	1726	4636	2976	_
K04771	70	2	10	60	118	60	serine protease Do [EC:3.4.21.107]
K08070	442	20	26	166	456	262	2-alkenal reductase [EC:1.3.1.74]
K04772	94	12	2	98	334	214	serine protease DegQ [EC:3.4.21.-]
K07777	26	4	0	18	54	22	two-component system, NarL family, sensor histidine kinase DegS [EC:2.7.13.3]
K04691	46	10	8	56	186	78	serine protease DegS [EC:3.4.21.-]
K07692	0	0	2	6	4	4	two-component system, NarL family, response regulator DegU
K01561	274	28	26	150	484	278	haloacetate dehalogenase [EC:3.8.1.3]
K01839	262	24	34	346	836	878	phosphopentomutase [EC:5.4.2.7]
K01619	710	72	98	546	1326	1230	deoxyribose-phosphate aldolase [EC:4.1.2.4]
K03784	74	10	8	82	360	406	purine-nucleoside phosphorylase [EC:2.4.2.1]
K05346	2	0	2	6	12	0	deoxyribonucleoside regulator
K11534	14	6	0	4	14	8	DeoR family transcriptional regulator, deoxyribose operon repressor
K03977	2188	132	218	1360	3206	2716	GTP-binding protein
K00058	4122	248	388	2536	6658	5008	D-3-phosphoglycerate dehydrogenase [EC:1.1.1.95]
K03921	32	0	0	50	106	168	acyl-[acyl-carrier-protein] desaturase [EC:1.14.19.2]
K03922	2	0	0	0	2	0	acyl-[acyl-carrier-protein] desaturase [EC:1.14.19.2]
K00508	200	8	14	84	248	394	linoleoyl-CoA desaturase [EC:1.14.19.3]
K07778	118	16	16	58	128	94	two-component system, NarL family, sensor histidine kinase DesK [EC:2.7.13.3]
K07693	72	12	8	34	60	36	two-component system, NarL family, response regulator DesR
K10255	220	14	14	222	640	442	omega-6 fatty acid desaturase (delta-12 desaturase) [EC:1.14.19.-]
K07695	2	0	0	0	4	2	two-component system, NarL family, response regulator DevR
K07682	2	2	0	0	2	4	two-component system, NarL family, sensor histidine kinase DevS [EC:2.7.13.3]
K01215	2	0	0	6	12	12	glucan 1,6-alpha-glucosidase [EC:3.2.1.70]
K05988	0	0	0	0	0	0	dextranase [EC:3.2.1.11]
K05919	6	2	2	36	190	218	superoxide reductase [EC:1.15.1.2]
K10540	12	0	0	8	6	8	methyl-galactoside transport system substrate-binding protein
K03179	1886	106	140	950	2384	1674	4-hydroxybenzoate octaprenyltransferase [EC:2.5.1.-]
K15518	2	0	0	0	12	4	_
K01631	88	8	22	60	212	142	2-dehydro-3-deoxyphosphogalactonate aldolase [EC:4.1.2.21]
K01684	202	18	38	200	588	294	galactonate dehydratase [EC:4.2.1.6]
K00883	72	10	12	54	214	142	2-dehydro-3-deoxygalactonokinase [EC:2.7.1.58]
K08194	26	2	0	18	46	14	MFS transporter, ACS family, D-galactonate transporter
K01129	1634	116	142	1312	3424	2668	dGTPase [EC:3.1.5.1]
K00259	2730	174	238	1846	5662	3952	alanine dehydrogenase [EC:1.4.1.1]
K01563	784	56	76	530	1146	748	haloalkane dehalogenase [EC:3.8.1.5]
K05878	478	30	30	244	870	446	dihydroxyacetone kinase, N-terminal domain [EC:2.7.1.-]
K05879	142	12	22	58	236	100	dihydroxyacetone kinase, C-terminal domain [EC:2.7.1.-]
K05881	14	4	2	2	24	10	PTS hybrid protein
K05880	4	0	0	0	8	6	transcriptional activator for dhaKLM operon
K00133	2646	180	274	1876	5478	3740	aspartate-semialdehyde dehydrogenase [EC:1.2.1.11]
K00216	34	6	2	34	32	22	2,3-dihydro-2,3-dihydroxybenzoate dehydrogenase [EC:1.3.1.28]
K01252	14	2	0	18	16	14	enterobactin isochorismatase [EC:3.3.2.1]
K02361	112	8	8	58	156	70	isochorismate synthase [EC:5.4.4.2]
K02363	58	6	4	54	52	46	enterobactin 2,3-dihydroxybenzoate-AMP ligase / S-dihydroxybenzoyltransferase [EC:2.7.7.58 2.3.1.-]
K04780	116	4	6	34	96	56	nonribosomal peptide synthetase DhbF
K00262	1318	98	148	1238	3676	3562	glutamate dehydrogenase (NADP+) [EC:1.4.1.4]
K00260	36	0	4	30	96	40	glutamate dehydrogenase [EC:1.4.1.2]
K15371	2304	176	198	1610	3792	2158	_
K00261	1406	114	184	1180	4112	2292	glutamate dehydrogenase (NAD(P)+) [EC:1.4.1.3]
K00114	466	48	64	738	1334	1200	alcohol dehydrogenase (cytochrome c) [EC:1.1.2.8]
K00034	554	52	38	454	870	734	glucose 1-dehydrogenase [EC:1.1.1.47]
K00018	84	4	18	118	308	152	glycerate dehydrogenase [EC:1.1.1.29]
K00117	304	44	60	258	666	428	quinoprotein glucose dehydrogenase [EC:1.1.5.2]
K00263	514	32	42	348	940	542	leucine dehydrogenase [EC:1.4.1.9]
K14028	2	2	2	4	10	0	methanol dehydrogenase (cytochrome c) subunit 1 [EC:1.1.2.7]
K14029	0	0	0	0	2	0	methanol dehydrogenase (cytochrome c) subunit 2 [EC:1.1.2.7]
K15229	6	0	0	6	16	14	_
K15228	18	8	4	18	52	28	_
K03885	1808	90	156	724	1900	1198	NADH dehydrogenase [EC:1.6.99.3]
K00003	1704	102	150	738	2628	1846	homoserine dehydrogenase [EC:1.1.1.3]
K00796	902	64	102	508	1678	1084	dihydropteroate synthase [EC:2.5.1.15]
K06897	122	12	10	58	312	240	_
K11646	58	6	4	16	116	66	dehydroquinate synthase II [EC:1.4.1.-]
K00239	7756	462	680	5940	16130	10360	succinate dehydrogenase flavoprotein subunit [EC:1.3.99.1]
K00240	2886	164	286	2226	5974	3772	succinate dehydrogenase iron-sulfur protein [EC:1.3.99.1]
K00241	426	20	72	216	704	478	succinate dehydrogenase cytochrome b-556 subunit
K00242	204	6	18	32	286	62	succinate dehydrogenase hydrophobic membrane anchor protein
K00809	816	36	114	686	1436	1320	deoxyhypusine synthase [EC:2.5.1.46]
K00008	144	18	20	148	348	142	L-iditol 2-dehydrogenase [EC:1.1.1.14]
K12961	8	0	0	4	18	6	DnaA initiator-associating protein
K14631	2	2	0	0	0	4	flavin reductase ActVB [EC:1.5.1.29]
K14623	16	2	4	30	70	68	DNA-damage-inducible protein D
K03327	968	70	74	556	1440	1464	multidrug resistance protein, MATE family
K03722	1278	96	128	774	2022	1046	ATP-dependent DNA helicase DinG [EC:3.6.4.12]
K12149	0	0	0	0	2	0	DNA-damage-inducible protein I
K07473	48	4	0	18	46	36	DNA-damage-inducible protein J
K07067	104	6	4	22	36	48	DNA integrity scanning protein
K04074	32	4	6	18	90	48	cell division initiation protein
K03589	268	32	30	158	448	338	cell division protein FtsQ
K13052	4	4	0	8	12	0	cell division protein DivIC
K11357	78	2	4	54	86	32	two-component system, cell cycle sensor histidine kinase DivJ [EC:2.7.13.3]
K11443	474	34	44	218	396	130	two-component system, cell cycle response regulator DivK
K05801	234	34	32	222	600	496	DnaJ like chaperone protein
K06221	38	2	2	16	52	26	2,5-diketo-D-gluconate reductase A [EC:1.1.1.274]
K06222	42	2	6	26	154	96	2,5-diketo-D-gluconate reductase B [EC:1.1.1.274]
K06204	686	68	84	600	1638	1292	DnaK suppressor protein
K00382	6594	490	616	4972	13150	9010	dihydrolipoamide dehydrogenase [EC:1.8.1.4]
K03777	204	10	10	118	584	422	D-lactate dehydrogenase [EC:1.1.1.28]
K08092	6	2	4	16	46	20	3-dehydro-L-gulonate 2-dehydrogenase [EC:1.1.1.130]
K01061	1036	76	114	616	1500	1152	carboxymethylenebutenolidase [EC:3.1.1.45]
K03367	16	6	2	12	52	22	D-alanine--poly(phosphoribitol) ligase subunit 1 [EC:6.1.1.13]
K03739	10	0	0	4	10	2	membrane protein involved in D-alanine export
K14188	2	0	2	0	0	0	D-alanine--poly(phosphoribitol) ligase subunit 2 [EC:6.1.1.13]
K03740	6	2	4	4	20	14	D-alanine transfer protein
K14189	30	2	0	10	10	8	uncharacterized oxidoreductase [EC:1.-.-.-]
K06223	438	24	36	236	534	270	DNA adenine methylase [EC:2.1.1.72]
K07246	706	36	44	364	1182	694	tartrate dehydrogenase/decarboxylase / D-malate dehydrogenase [EC:1.1.1.93 4.1.1.73 1.1.1.83]
K07306	38	4	2	28	96	78	anaerobic dimethyl sulfoxide reductase subunit A [EC:1.8.99.-]
K07307	10	0	0	8	102	100	anaerobic dimethyl sulfoxide reductase subunit B (DMSO reductase iron- sulfur subunit)
K07308	144	22	18	90	464	296	anaerobic dimethyl sulfoxide reductase subunit C (DMSO reductase anchor subunit)
K01172	2	0	0	6	4	20	_
K02313	3116	144	232	1556	5520	3384	chromosomal replication initiator protein
K03346	10	6	6	8	30	10	replication initiation and membrane attachment protein
K02314	3232	172	362	1588	5494	3968	replicative DNA helicase [EC:3.6.4.12]
K02315	36	4	0	14	42	32	DNA replication protein DnaC
K02086	12	0	0	2	12	6	DNA replication protein
K14162	4274	312	436	3614	8516	5366	error-prone DNA polymerase [EC:2.7.7.7]
K02337	7576	452	712	4790	13594	10770	DNA polymerase III subunit alpha [EC:2.7.7.7]
K11144	4	0	2	0	28	10	primosomal protein DnaI
K03686	2780	196	206	1478	4730	3114	molecular chaperone DnaJ
K04043	9306	562	862	5846	17304	11610	molecular chaperone DnaK
K02317	2	0	0	0	2	6	DNA replication protein DnaT
K06875	14	0	0	4	26	4	programmed cell death protein 5
K12073	30	0	4	4	12	6	1,4-dihydroxy-2-naphthoyl-CoA hydrolase [EC:3.1.2.28]
K10747	38	4	4	18	106	56	DNA ligase 1 [EC:6.5.1.1]
K01971	2880	202	284	1910	5024	3056	DNA ligase (ATP) [EC:6.5.1.1]
K01972	3502	256	328	2124	5838	4276	DNA ligase (NAD+) [EC:6.5.1.2]
K01158	0	0	0	0	4	0	deoxyribonuclease II [EC:3.1.22.1]
K13571	386	38	12	80	332	194	proteasome accessory factor A [EC:6.3.2.-]
K13069	14	0	6	20	28	4	diguanylate cyclase [EC:2.7.7.65]
K13243	4	0	0	0	4	0	c-di-GMP-specific phosphodiesterase [EC:3.1.4.52]
K02322	66	2	22	48	386	116	DNA polymerase II large subunit [EC:2.7.7.7]
K02323	40	6	14	16	130	36	DNA polymerase II small subunit [EC:2.7.7.7]
K06410	10	2	0	6	18	12	dipicolinate synthase subunit A
K06411	10	4	0	6	2	8	dipicolinate synthase subunit B
K01751	146	6	14	80	328	318	diaminopropionate ammonia-lyase [EC:4.3.1.15]
K07561	38	0	6	18	104	28	diphthamide synthase subunit DPH2
K00586	16	4	2	8	76	12	diphthine synthase [EC:2.1.1.98]
K07702	2	0	0	6	2	8	two-component system, CitB family, response regulator CitB
K07700	6	0	0	4	8	2	two-component system, CitB family, cit operon sensor histidine kinase CitA [EC:2.7.13.3]
K00599	884	72	76	474	1172	772	_
K02335	4916	376	480	3400	9204	6612	DNA polymerase I [EC:2.7.7.7]
K02336	62	2	8	54	130	84	DNA polymerase II [EC:2.7.7.7]
K02338	1770	110	218	1310	3580	2642	DNA polymerase III subunit beta [EC:2.7.7.7]
K02342	998	114	112	726	2374	1750	DNA polymerase III subunit epsilon [EC:2.7.7.7]
K02343	3512	208	332	2304	6026	4162	DNA polymerase III subunit gamma/tau [EC:2.7.7.7]
K03763	58	12	12	26	88	98	DNA polymerase III subunit alpha, Gram-positive type [EC:2.7.7.7]
K02346	1498	146	134	1146	2858	2436	DNA polymerase IV [EC:2.7.7.7]
K04479	34	0	0	12	100	26	DNA polymerase IV (archaeal DinB-like DNA polymerase) [EC:2.7.7.7]
K02319	112	6	26	60	406	116	DNA polymerase I [EC:2.7.7.7]
K12368	146	20	20	116	370	298	dipeptide transport system substrate-binding protein
K12369	162	14	22	114	284	254	dipeptide transport system permease protein
K12370	90	14	22	74	214	188	dipeptide transport system permease protein
K12371	70	12	10	48	162	138	dipeptide transport system ATP-binding protein
K12372	74	16	14	46	146	104	dipeptide transport system ATP-binding protein
K04047	1036	58	118	452	1088	908	starvation-inducible DNA-binding protein
K01150	28	0	0	20	26	8	deoxyribonuclease I [EC:3.1.21.1]
K02352	2	0	0	0	4	0	drp35
K09687	4414	322	420	2512	7480	4690	antibiotic transport system ATP-binding protein
K09686	2532	208	264	1356	5040	2862	antibiotic transport system permease protein
K03673	26	2	2	28	96	34	thiol:disulfide interchange protein DsbA
K03981	66	14	8	34	128	78	thiol:disulfide interchange protein DsbC [EC:5.3.4.1]
K04084	414	44	50	372	1124	668	thiol:disulfide interchange protein DsbD [EC:1.8.1.8]
K03805	12	2	2	10	12	14	thiol:disulfide interchange protein DsbG
K01829	6	0	0	4	50	16	protein disulfide-isomerase [EC:5.3.4.1]
K13636	12	0	2	6	10	6	LysR family transcriptional regulator, D-serine deaminase activator
K13629	0	0	0	0	2	2	D-serine transporter
K11180	50	16	10	128	1212	1070	sulfite reductase, dissimilatory-type alpha subunit [EC:1.8.99.3]
K11181	56	14	10	176	1156	966	sulfite reductase, dissimilatory-type beta subunit [EC:1.8.99.3]
K07235	26	4	2	12	132	64	tRNA 2-thiouridine synthesizing protein D [EC:2.8.1.-]
K07236	16	4	0	16	84	30	tRNA 2-thiouridine synthesizing protein C
K11179	54	6	8	52	560	410	tRNA 2-thiouridine synthesizing protein E [EC:2.8.1.-]
K09716	28	0	4	12	42	20	hypothetical protein
K07560	356	52	40	274	934	664	D-tyrosyl-tRNA(Tyr) deacylase [EC:3.1.-.-]
K03305	854	52	90	782	1994	1506	proton-dependent oligopeptide transporter, POT family
K03709	212	24	20	152	518	298	DtxR family transcriptional regulator, Mn-dependent transcriptional regulator
K05539	1420	82	106	796	1894	1266	tRNA-dihydrouridine synthase A [EC:1.-.-.-]
K05540	396	18	52	236	646	414	tRNA-dihydrouridine synthase B [EC:1.-.-.-]
K05541	28	2	2	10	54	36	tRNA-dihydrouridine synthase C [EC:1.-.-.-]
K01520	514	30	52	418	1160	854	dUTP pyrophosphatase [EC:3.6.1.23]
K00099	2286	114	230	1138	3628	2362	1-deoxy-D-xylulose-5-phosphate reductoisomerase [EC:1.1.1.267]
K01662	5604	312	532	3466	9216	6626	1-deoxy-D-xylulose-5-phosphate synthase [EC:2.2.1.7]
K15733	146	10	12	52	130	68	_
K00287	232	18	22	110	304	202	dihydrofolate reductase [EC:1.5.1.3]
K03472	10	4	0	12	18	56	D-erythrose 4-phosphate dehydrogenase [EC:1.2.1.72]
K00134	3886	222	362	2880	7874	6624	glyceraldehyde 3-phosphate dehydrogenase [EC:1.2.1.12]
K12790	2	0	0	0	2	2	intimin
K15268	60	2	4	44	82	54	_
K11249	0	0	0	0	8	0	cysteine/O-acetylserine efflux protein
K15855	10	2	2	6	92	20	_
K12112	0	0	0	0	0	4	evolved beta-galactosidase subunit beta
K12113	0	0	0	0	0	0	LacI family transcriptional regulator, ebg operon repressor
K11814	2	0	0	0	0	0	multidrug resistance protein EbrA
K03469	634	50	80	498	1388	990	ribonuclease HI [EC:3.1.26.4]
K03976	26	2	0	14	30	22	putative transcription regulator
K03466	4954	340	514	3880	10900	7450	DNA segregation ATPase FtsK/SpoIIIE, S-DNA-T family
K01692	1752	140	168	1336	2652	1450	enoyl-CoA hydratase [EC:4.2.1.17]
K15866	366	30	36	394	984	686	_
K08276	6	2	0	6	26	20	ecotin
K08258	0	0	0	0	0	2	staphopain A [EC:3.4.22.48]
K15540	0	0	0	0	0	6	_
K03679	6	2	0	2	14	8	exosome complex component RRP4
K01992	2806	180	282	1098	3422	2070	ABC-2 type transport system permease protein
K06718	30	4	6	14	146	60	L-2,4-diaminobutyric acid acetyltransferase [EC:2.3.1.178]
K06720	210	12	12	102	294	222	L-ectoine synthase [EC:4.2.1.108]
K10674	186	14	16	84	292	122	ectoine hydroxylase [EC:1.14.11.-]
K11600	12	2	6	6	36	58	exosome complex component RRP41
K12589	4	0	2	6	20	24	exosome complex component RRP42
K01690	920	72	102	1056	2160	1850	phosphogluconate dehydratase [EC:4.2.1.12]
K11749	938	80	84	774	2236	1720	regulator of sigma E protease [EC:3.4.24.-]
K03231	60	14	36	54	454	282	elongation factor EF-1 alpha subunit [EC:3.6.5.3]
K03232	4	0	2	0	26	4	elongation factor EF-1 beta subunit
K03234	72	10	18	64	336	368	elongation factor EF-2 [EC:3.6.5.3]
K07224	42	6	2	16	52	16	putative lipoprotein
K07243	328	14	26	100	282	94	high-affinity iron transporter
K06892	328	22	32	326	786	626	_
K02355	11170	634	998	7374	19828	13996	elongation factor EF-G [EC:3.6.5.3]
K02356	1384	98	144	850	2396	1894	elongation factor EF-P
K02357	1350	94	124	1042	2608	1906	elongation factor EF-Ts
K02358	8432	496	820	7066	19376	13358	elongation factor EF-Tu [EC:3.6.5.3]
K07008	316	14	24	68	218	108	glutamine amidotransferase
K14092	0	0	0	2	0	0	energy-converting hydrogenase A subunit A
K03680	36	2	12	18	102	38	translation initiation factor eIF-2B delta subunit
K02348	44	4	6	44	78	60	ElaA protein
K05594	0	0	0	0	0	0	ElaB protein
K01399	4	0	0	0	2	0	pseudolysin [EC:3.4.24.26]
K07347	274	34	38	136	362	184	outer membrane usher protein
K01055	114	4	8	62	216	206	3-oxoadipate enol-lactonase [EC:3.1.1.24]
K01342	4	0	0	0	0	0	subtilisin [EC:3.4.21.62]
K11385	24	0	2	6	12	8	arabinosyltransferase A [EC:2.4.2.-]
K11386	12	2	0	4	22	14	arabinosyltransferase B [EC:2.4.2.-]
K11387	34	14	6	30	68	28	arabinosyltransferase C [EC:2.4.2.-]
K03543	186	30	18	94	290	132	multidrug resistance protein A
K03446	154	18	16	86	222	86	MFS transporter, DHA2 family, multidrug resistance protein B
K08154	6	2	0	4	10	22	MFS transporter, DHA1 family, 2-module integral membrane pump EmrD
K03297	46	0	4	42	98	98	small multidrug resistance protein, SMR family
K08308	4	0	0	0	4	4	membrane-bound lytic murein transglycosylase E [EC:3.2.1.-]
K10773	1946	126	238	1290	3538	2412	endonuclease III [EC:4.2.99.18]
K01151	126	14	30	110	458	326	deoxyribonuclease IV [EC:3.1.21.2]
K05522	242	10	16	126	260	160	endonuclease VIII [EC:3.2.2.- 4.2.99.18]
K07723	2	0	0	0	2	2	CopG family transcriptional regulator
K01170	18	2	2	4	44	14	tRNA-intron endonuclease [EC:3.1.27.9]
K03978	486	32	66	382	984	814	GTP-binding protein
K06942	3130	220	324	2214	5696	3574	_
K01689	4172	310	424	3052	8634	5786	enolase [EC:4.2.1.11]
K11040	2	0	0	2	2	0	staphylococcal enterotoxin
K02362	6	0	0	12	26	6	enterobactin synthetase component D [EC:2.7.8.-]
K02364	76	2	4	36	86	46	enterobactin synthetase component F [EC:2.7.7.-]
K08225	18	0	4	8	32	16	MFS transporter, ENTS family, enterobactin (siderophore) exporter
K07638	570	42	46	258	592	488	two-component system, OmpR family, osmolarity sensor histidine kinase EnvZ [EC:2.7.13.3]
K00903	1012	22	174	98	230	112	protein-tyrosine kinase [EC:2.7.10.-]
K01791	1120	100	154	802	2638	1918	UDP-N-acetylglucosamine 2-epimerase [EC:5.1.3.14]
K02472	166	26	24	126	398	348	UDP-N-acetyl-D-mannosaminuronic acid dehydrogenase [EC:1.1.1.-]
K03760	42	8	8	28	116	74	phosphoethanolamine transferase
K12975	4	0	0	6	6	6	phosphoethanolamine transferase
K03595	1346	86	142	834	2040	1702	GTP-binding protein Era
K00258	20	2	2	52	106	32	_
K00561	6	0	0	4	6	2	23S rRNA (adenine2085-N6)-dimethyltransferase [EC:2.1.1.184]
K15724	92	4	4	96	384	178	_
K12789	0	0	0	0	0	0	Tir-cytoskeleton coupling protein
K12684	20	2	0	8	24	20	serine protease autotransporter [EC:3.4.21.-]
K03929	484	60	38	332	768	498	_
K01046	94	4	20	60	188	78	triacylglycerol lipase [EC:3.1.1.3]
K12686	16	4	2	12	38	16	outer membrane lipase/esterase
K04761	518	28	54	364	1116	906	LysR family transcriptional regulator, hydrogen peroxide-inducible genes activator
K03928	72	12	4	16	108	68	carboxylesterase [EC:3.1.1.1]
K10804	88	2	2	58	232	154	acyl-CoA thioesterase I [EC:3.1.2.- 3.1.1.5]
K03522	1642	148	154	1456	4246	3164	electron transfer flavoprotein alpha subunit
K03521	1406	114	172	1280	3724	3030	electron transfer flavoprotein beta subunit
K00311	2234	184	224	1734	4324	3136	electron-transferring-flavoprotein dehydrogenase [EC:1.5.5.1]
K10215	18	2	4	32	34	44	monooxygenase [EC:1.14.13.-]
K04019	14	4	2	4	6	6	ethanolamine utilization protein EutA
K03735	108	10	10	170	252	226	ethanolamine ammonia-lyase large subunit [EC:4.3.1.7]
K03736	74	10	4	34	114	54	ethanolamine ammonia-lyase small subunit [EC:4.3.1.7]
K04020	4	0	0	0	10	6	phosphotransacetylase
K04021	72	12	6	142	270	214	aldehyde dehydrogenase
K04022	0	0	0	0	2	4	alcohol dehydrogenase
K04023	4	2	0	6	12	6	ethanolamine transporter
K04024	6	2	0	8	30	20	ethanolamine utilization protein EutJ
K04026	0	2	0	0	6	14	ethanolamine utilization protein EutL
K04027	10	0	0	14	38	22	ethanolamine utilization protein EutM
K04028	6	0	0	8	22	4	ethanolamine utilization protein EutN
K04029	6	0	0	0	4	4	ethanolamine utilization protein EutP
K04030	0	2	0	0	2	0	ethanolamine utilization protein EutQ
K04033	32	4	0	4	42	30	AraC family transcriptional regulator, ethanolamine operon transcriptional activator
K04031	2	0	0	2	2	0	ethanolamine utilization protein EutS
K04032	6	0	0	2	6	2	ethanolamine utilization cobalamin adenosyltransferase [EC:2.5.1.17]
K01141	60	6	12	68	256	134	exodeoxyribonuclease I [EC:3.1.11.1]
K01142	1596	116	166	1138	3278	2730	exodeoxyribonuclease III [EC:3.1.11.2]
K03581	1698	116	64	604	2410	1790	exodeoxyribonuclease V alpha subunit [EC:3.1.11.5]
K03582	516	50	54	338	1016	472	exodeoxyribonuclease V beta subunit [EC:3.1.11.5]
K03583	380	46	28	190	544	324	exodeoxyribonuclease V gamma subunit [EC:3.1.11.5]
K03601	1792	142	154	1102	2808	1880	exodeoxyribonuclease VII large subunit [EC:3.1.11.6]
K03602	102	8	6	66	140	116	exodeoxyribonuclease VII small subunit [EC:3.1.11.6]
K03561	2012	122	186	1550	4258	2994	biopolymer transport protein ExbB
K03559	1098	84	120	804	1840	1464	biopolymer transport protein ExbD
K01043	70	10	12	84	166	196	_
K03328	214	28	20	100	252	134	polysaccharide transporter, PST family
K10857	6	0	4	4	14	4	exodeoxyribonuclease X [EC:3.1.11.-]
K07782	42	4	0	20	48	92	LuxR family transcriptional regulator
K14645	754	30	80	218	438	344	serine protease [EC:3.4.21.-]
K01238	256	32	34	280	826	538	_
K08191	68	4	8	36	134	64	MFS transporter, ACS family, hexuronate transporter
K06286	12	2	2	4	22	10	septation ring formation regulator
K03841	1428	62	122	588	1852	1276	fructose-1,6-bisphosphatase I [EC:3.1.3.11]
K04041	26	6	14	18	98	134	fructose-1,6-bisphosphatase III [EC:3.1.3.11]
K12424	4	2	0	2	0	4	fatty acid CoA ligase FadD22
K12426	6	2	0	6	2	6	long chain fatty acid CoA FadD26
K12427	2	0	0	0	4	0	fatty acid CoA ligase FadD28
K12428	24	0	0	12	24	10	fatty acid CoA ligase FadD32
K11609	14	4	0	20	22	30	beta-ketoacyl ACP synthase [EC:2.3.1.-]
K01716	476	38	62	348	938	730	3-hydroxydecanoyl-[acyl-carrier-protein] dehydratase [EC:4.2.1.60]
K00647	1294	106	146	920	2466	1536	3-oxoacyl-[acyl-carrier-protein] synthase I [EC:2.3.1.41]
K00645	1640	104	146	966	2938	1920	[acyl-carrier-protein] S-malonyltransferase [EC:2.3.1.39]
K09458	4030	250	432	2630	6902	4558	3-oxoacyl-[acyl-carrier-protein] synthase II [EC:2.3.1.179]
K00059	4104	296	426	2670	7410	4686	3-oxoacyl-[acyl-carrier protein] reductase [EC:1.1.1.100]
K11610	10	0	0	2	6	2	beta-ketoacyl ACP reductase [EC:1.1.1.100]
K00648	3148	202	362	2328	6108	4644	3-oxoacyl-[acyl-carrier-protein] synthase III [EC:2.3.1.180]
K11608	2	2	0	2	8	0	beta-ketoacyl ACP synthase [EC:2.3.1.-]
K00208	3460	244	340	2294	6442	4012	enoyl-[acyl-carrier protein] reductase I [EC:1.3.1.9]
K10780	6	0	0	8	22	30	enoyl-[acyl carrier protein] reductase III [EC:1.3.1.-]
K02372	696	50	58	362	1094	770	3R-hydroxymyristoyl ACP dehydrase [EC:4.2.1.-]
K01897	3998	302	376	2390	8008	6404	long-chain acyl-CoA synthetase [EC:6.2.1.3]
K00666	3976	384	474	3118	7898	5672	fatty-acyl-CoA synthase [EC:6.2.1.-]
K12425	0	0	0	0	2	0	fatty acid CoA ligase FadD23
K01913	238	14	26	158	342	154	_
K12423	8	0	2	6	14	6	fatty acid CoA ligase FadD21
K01782	1284	116	146	1352	3076	2724	3-hydroxyacyl-CoA dehydrogenase / enoyl-CoA hydratase / 3-hydroxybutyryl-CoA epimerase [EC:1.1.1.35 4.2.1.17 5.1.2.3]
K00632	1874	94	184	1082	3176	2012	acetyl-CoA acyltransferase [EC:2.3.1.16]
K00074	2010	122	210	1666	4294	3040	3-hydroxybutyryl-CoA dehydrogenase [EC:1.1.1.157]
K01825	42	4	6	42	112	184	3-hydroxyacyl-CoA dehydrogenase / enoyl-CoA hydratase / 3-hydroxybutyryl-CoA epimerase / enoyl-CoA isomerase [EC:1.1.1.35 4.2.1.17 5.1.2.3 5.3.3.8]
K13767	4	0	0	4	8	6	enoyl-CoA hydratase [EC:4.2.1.17]
K06445	1250	56	132	376	1598	702	acyl-CoA dehydrogenase [EC:1.3.99.-]
K00219	432	48	86	682	2132	2280	2,4-dienoyl-CoA reductase (NADPH2) [EC:1.3.1.34]
K00148	32	6	12	72	150	44	glutathione-independent formaldehyde dehydrogenase [EC:1.2.1.46]
K12507	14	2	6	0	28	14	acyl-CoA synthetase [EC:6.2.1.-]
K06076	246	20	16	74	272	138	long-chain fatty acid transport protein
K12500	0	0	0	2	14	28	thioesterase III [EC:3.1.2.-]
K07516	1562	108	166	1338	3246	2826	3-hydroxyacyl-CoA dehydrogenase [EC:1.1.1.35]
K13770	10	4	4	12	48	72	TetR/AcrR family transcriptional regulator, fatty acid metabolism regulator protein
K03603	4	0	2	4	4	8	GntR family transcriptional regulator, negative regulator for fad regulon and positive regulator of fabA
K13812	4	2	0	4	8	8	bifunctional enzyme Fae/Hps [EC:4.3.-.- 4.1.2.43]
K10713	20	8	4	38	132	78	formaldehyde-activating enzyme [EC:4.3.-.-]
K11779	416	40	28	236	564	364	FO synthase [EC:2.5.1.-]
K02012	1240	94	92	672	2104	1320	iron(III) transport system substrate-binding protein
K02011	2404	144	222	998	3348	1778	iron(III) transport system permease protein
K02052	1420	86	140	948	3074	2232	putative spermidine/putrescine transport system ATP-binding protein
K11532	894	26	66	88	280	190	fructose-1,6-bisphosphatase II / sedoheptulose-1,7-bisphosphatase [EC:3.1.3.11 3.1.3.37]
K02377	1750	88	152	1022	2978	2024	GDP-L-fucose synthase [EC:1.1.1.271]
K07749	726	80	78	678	1412	836	formyl-CoA transferase [EC:2.8.3.16]
K00125	10	0	0	6	48	54	formate dehydrogenase, beta subunit [EC:1.2.1.2]
K00124	996	64	68	562	1904	1066	formate dehydrogenase, beta subunit [EC:1.2.1.2]
K02379	760	60	78	484	1396	954	FdhD protein
K02380	62	8	6	26	62	26	FdhE protein
K00123	5040	378	518	2980	12052	7764	formate dehydrogenase, alpha subunit [EC:1.2.1.2]
K08348	4	0	0	2	4	8	formate dehydrogenase-N, alpha subunit [EC:1.2.1.2]
K08349	6	0	0	0	0	0	formate dehydrogenase-N, beta subunit [EC:1.2.1.2]
K08350	4	0	0	2	2	2	formate dehydrogenase-N, gamma subunit [EC:1.2.1.2]
K00127	186	8	22	114	498	328	formate dehydrogenase, gamma subunit [EC:1.2.1.2]
K02381	24	2	2	18	60	48	FdrA protein
K00146	60	4	2	50	118	42	phenylacetaldehyde dehydrogenase [EC:1.2.1.39]
K14063	2	0	0	4	0	0	AraC family transcriptional regulator, positive regulator of tynA and feaB
K07165	186	18	12	64	224	120	transmembrane sensor
K11694	4	0	0	0	4	0	peptidoglycan pentaglycine glycine transferase (the second and third glycine) [EC:2.3.2.-]
K11693	4	0	0	0	2	2	peptidoglycan pentaglycine glycine transferase (the first glycine) [EC:2.3.2.-]
K00384	5592	384	492	3542	8498	5634	thioredoxin reductase (NADPH) [EC:1.8.1.9]
K02641	586	6	68	110	262	158	ferredoxin--NADP+ reductase [EC:1.18.1.2]
K00528	746	80	102	812	2204	1904	ferredoxin--NADP+ reductase [EC:1.18.1.2]
K04799	10	2	12	16	108	42	flap endonuclease-1 [EC:3.-.-.-]
K04758	114	6	0	56	152	162	ferrous iron transport protein A
K04759	2286	146	146	1494	4964	3968	ferrous iron transport protein B
K07490	2	0	0	2	0	0	ferrous iron transport protein C
K02639	786	40	64	134	330	236	ferredoxin
K05524	838	42	80	624	1490	942	ferredoxin
K04755	372	40	44	376	854	666	ferredoxin, 2Fe-2S
K05337	312	8	24	98	200	160	ferredoxin
K00176	2	2	0	16	126	122	2-oxoglutarate ferredoxin oxidoreductase subunit delta [EC:1.2.7.3]
K00196	0	0	0	0	2	2	carbon-monoxide dehydrogenase iron sulfur subunit
K07214	124	22	6	54	202	134	enterochelin esterase and related enzymes
K00036	2040	128	212	1230	3380	2558	glucose-6-phosphate 1-dehydrogenase [EC:1.1.1.49]
K15510	34	4	0	2	18	12	_
K15125	460	50	36	238	820	374	_
K07326	10	0	0	4	14	6	hemolysin activation/secretion protein
K15836	2	4	4	8	20	16	_
K13255	22	0	2	12	40	18	ferric iron reductase protein FhuF
K04095	40	8	4	24	102	78	cell filamentation protein
K13283	64	8	2	14	60	20	ferrous-iron efflux pump FieF
K07345	28	2	0	16	64	34	major type 1 subunit fimbrin (pilin)
K07357	846	0	2	14	50	48	type 1 fimbriae regulatory protein FimB
K07346	38	4	2	22	70	22	fimbrial chaperone protein
K07358	690	0	2	8	20	20	type 1 fimbriae regulatory protein FimE
K07348	0	0	0	0	2	0	minor fimbrial subunit
K07349	6	0	0	2	6	4	minor fimbrial subunit
K07350	2	0	2	4	4	4	minor fimbrial subunit
K07351	2	0	2	0	2	2	fimbrial protein
K08088	4	0	0	2	2	4	fimbrial protein FimY
K07688	0	0	0	2	2	4	two-component system, NarL family, response regulator, fimbrial Z protein, FimZ
K03557	22	2	0	4	28	16	Fis family transcriptional regulator, factor for inversion stimulation protein
K07062	808	26	70	138	770	484	_
K00313	164	16	10	70	264	126	electron transfer flavoprotein-quinone oxidoreductase [EC:1.5.5.-]
K07265	134	18	24	120	394	472	capsular polysaccharide export protein
K14987	36	2	4	50	54	32	_
K15861	22	2	2	6	16	6	_
K14986	52	4	4	30	80	40	_
K00404	3588	192	272	2776	6678	4126	cb-type cytochrome c oxidase subunit I [EC:1.9.3.1]
K02593	18	2	2	6	52	42	nitrogen fixation protein NifT
K03855	30	0	4	10	56	26	ferredoxin like protein
K03772	98	6	12	52	176	148	FKBP-type peptidyl-prolyl cis-trans isomerase FkpA [EC:5.2.1.8]
K03773	76	2	4	76	228	126	FKBP-type peptidyl-prolyl cis-trans isomerase FklB [EC:5.2.1.8]
K03775	88	6	4	62	314	92	FKBP-type peptidyl-prolyl cis-trans isomerase SlyD [EC:5.2.1.8]
K01802	1518	78	166	712	1738	1438	peptidylprolyl isomerase [EC:5.2.1.8]
K03774	52	0	2	12	68	16	FKBP-type peptidyl-prolyl cis-trans isomerase SlpA [EC:5.2.1.8]
K02406	788	94	72	1008	2488	1676	flagellin
K07325	24	0	0	6	40	40	archaeal flagellin FlaB
K07324	0	0	0	0	0	0	archaeal flagellin FlaA
K07822	0	0	0	2	2	0	archaeal flagellar protein FlaC
K02386	128	20	16	82	186	100	flagella basal body P-ring formation protein FlgA
K07327	2	0	0	0	12	4	archaeal flagellar protein FlaD
K07328	6	0	0	6	6	4	archaeal flagellar protein FlaE
K06602	6	2	0	4	22	2	flagellar protein FlaF
K07329	4	0	0	0	10	4	archaeal flagellar protein FlaF
K07330	6	0	0	2	4	2	archaeal flagellar protein FlaG
K06603	22	0	2	12	54	24	flagellar protein FlaG
K07331	2	0	0	4	38	20	archaeal flagellar protein FlaH
K07333	20	2	2	12	58	4	archaeal flagellar protein FlaJ
K03839	318	10	16	22	160	82	flavodoxin I
K03840	6	0	0	0	2	2	flavodoxin II
K02411	108	8	12	70	232	124	flagellar assembly protein FliH
K06601	92	8	4	98	156	268	flagellar protein FlbT
K02387	76	6	6	60	136	88	flagellar basal-body rod protein FlgB
K02388	160	16	14	142	420	288	flagellar basal-body rod protein FlgC
K02389	164	6	6	86	242	176	flagellar basal-body rod modification protein FlgD
K02390	462	36	36	414	1126	878	flagellar hook protein FlgE
K02391	64	0	12	44	126	136	flagellar basal-body rod protein FlgF
K02392	466	32	46	504	1446	934	flagellar basal-body rod protein FlgG
K02393	336	28	30	180	564	432	flagellar L-ring protein precursor FlgH
K02394	854	58	90	844	2008	1572	flagellar P-ring protein precursor FlgI
K02395	62	8	0	32	112	48	flagellar protein FlgJ
K02396	254	48	20	184	480	248	flagellar hook-associated protein 1 FlgK
K02397	130	18	14	54	152	96	flagellar hook-associated protein 3 FlgL
K02398	28	6	0	28	48	14	negative regulator of flagellin synthesis FlgM
K02399	20	4	6	14	30	12	flagella synthesis protein FlgN
K02400	2172	166	206	1962	4704	3308	flagellar biosynthesis protein FlhA
K02401	368	24	28	226	616	396	flagellar biosynthetic protein FlhB
K02402	8	4	0	0	46	10	flagellar transcriptional activator FlhC
K02403	8	0	2	0	22	8	flagellar transcriptional activator FlhD
K03516	6	0	0	6	10	4	flagellar protein FlhE
K02404	202	14	14	116	382	168	flagellar biosynthesis protein FlhF
K02405	320	40	28	242	910	490	RNA polymerase sigma factor for flagellar operon FliA
K02407	146	14	12	78	242	122	flagellar hook-associated protein 2
K02408	60	4	6	58	170	170	flagellar hook-basal body complex protein FliE
K02409	350	32	48	278	1030	554	flagellar M-ring protein FliF
K02410	776	48	60	468	1434	634	flagellar motor switch protein FliG
K02412	1302	102	116	1110	2720	1792	flagellum-specific ATP synthase [EC:3.6.3.14]
K02413	34	4	0	16	40	24	flagellar FliJ protein
K02414	220	30	28	110	306	158	flagellar hook-length control protein FliK
K02415	162	18	6	152	428	168	flagellar FliL protein
K02416	932	34	54	494	1370	566	flagellar motor switch protein FliM
K02417	472	30	38	234	810	378	flagellar motor switch protein FliN/FliY
K02418	66	10	12	22	94	36	flagellar protein FliO/FliZ
K02419	892	60	124	808	2192	1440	flagellar biosynthetic protein FliP
K02420	154	14	22	208	466	322	flagellar biosynthetic protein FliQ
K02421	130	28	26	126	384	312	flagellar biosynthetic protein FliR
K02422	46	4	6	12	84	50	flagellar protein FliS
K02423	6	0	0	6	22	8	flagellar protein FliT
K13626	32	2	4	16	38	40	flagellar assembly factor FliW
K02424	2	2	0	6	4	4	cystine transport system substrate-binding protein
K02425	6	0	2	0	0	2	FliZ protein
K04795	18	0	2	10	42	10	fibrillarin-like pre-rRNA processing protein
K00202	14	2	2	16	28	16	formylmethanofuran dehydrogenase subunit C [EC:1.2.99.5]
K00202,	2	0	0	2	2	0	_
K02650	164	14	22	144	278	200	type IV pilus assembly protein PilA
K00604	1418	108	94	864	2208	1484	methionyl-tRNA formyltransferase [EC:2.1.2.9]
K13732	4	0	0	0	0	2	fibronectin-binding protein A
K06988	156	12	10	98	238	96	_
K06212	26	6	2	10	34	12	formate transporter
K01633	290	16	20	92	346	394	dihydroneopterin aldolase [EC:4.1.2.25]
K11754	1460	78	150	778	2190	1634	dihydrofolate synthase / folylpolyglutamate synthase [EC:6.3.2.12 6.3.2.17]
K01491	1834	118	188	1326	3820	2928	methylenetetrahydrofolate dehydrogenase (NADP+) / methenyltetrahydrofolate cyclohydrolase [EC:1.5.1.5 3.5.4.9]
K00950,	0	0	0	0	4	2	_
K13941	0	0	0	0	6	4	2-amino-4-hydroxy-6-hydroxymethyldihydropteridine diphosphokinase / dihydropteroate synthase [EC:2.7.6.3 2.5.1.15]
K13938	6	0	2	8	16	26	dihydromonapterin reductase / dihydrofolate reductase [EC:1.5.1.- 1.5.1.3]
K07589	6	4	0	0	20	10	D-erythro-7,8-dihydroneopterin triphosphate epimerase [EC:5.-.-.-]
K11210	0	0	0	4	2	0	metallothiol transferase [EC:2.5.1.-]
K00799	3638	198	362	1572	3768	2522	glutathione S-transferase [EC:2.5.1.18]
K10563	1028	66	116	602	1436	1130	formamidopyrimidine-DNA glycosylase [EC:3.2.2.23 4.2.99.18]
K00337	2268	154	246	1726	5088	2794	NADH dehydrogenase I subunit H [EC:1.6.5.3]
K00244	1032	86	88	632	1672	1048	fumarate reductase flavoprotein subunit [EC:1.3.99.1]
K00245	244	20	28	108	412	274	fumarate reductase iron-sulfur protein [EC:1.3.99.1]
K00246	22	0	2	18	50	32	fumarate reductase subunit C
K00247	24	4	0	12	26	12	fumarate reductase subunit D
K05368	14	0	2	8	10	8	aquacobalamin reductase / NAD(P)H-flavin reductase [EC:1.16.1.3 1.5.1.29]
K00440	20	2	0	12	6	4	coenzyme F420 hydrogenase alpha subunit [EC:1.12.98.1]
K00441	1838	72	134	566	1626	908	coenzyme F420 hydrogenase beta subunit [EC:1.12.98.1]
K00442	6	0	0	2	22	34	coenzyme F420 hydrogenase delta subunit
K00443	10	0	4	4	14	8	coenzyme F420 hydrogenase gamma subunit [EC:1.12.98.1]
K10708	2	0	0	0	0	0	fructoselysine 6-phosphate deglycase [EC:3.5.-.-]
K10709	0	0	0	4	2	0	protein FrlC
K10710	0	2	0	2	6	0	fructoselysine 6-kinase [EC:2.7.1.-]
K10711	0	0	0	0	4	2	GntR family transcriptional regulator, frlABCD operon transcriptional regulator
K11750	2	6	2	4	22	2	esterase FrsA [EC:3.1.-.-]
K03332	2	0	0	0	8	0	fructan beta-fructosidase [EC:3.2.1.80]
K00882	152	16	10	44	184	110	1-phosphofructokinase [EC:2.7.1.56]
K03436	26	0	2	20	58	22	DeoR family transcriptional regulator, fructose operon transcriptional repressor
K03435	52	2	0	22	82	20	LacI family transcriptional regulator, fructose operon transcriptional repressor
K08313	0	0	0	0	6	4	fructose-6-phosphate aldolase 1 [EC:4.1.2.-]
K08314	0	0	0	0	4	2	fructose-6-phosphate aldolase 2 [EC:4.1.2.-]
K01636	198	24	8	120	268	160	_
K08223	146	12	16	88	240	200	MFS transporter, FSR family, fosmidomycin resistance protein
K01938	2036	180	230	1824	5742	4948	formate--tetrahydrofolate ligase [EC:6.3.4.3]
K02217	64	8	2	78	288	308	ferritin [EC:1.16.3.1]
K00672	36	8	4	16	132	56	formylmethanofuran--tetrahydromethanopterin N-formyltransferase [EC:2.3.1.101]
K03590	1326	98	176	1350	4264	3198	cell division protein FtsA
K05589	20	2	2	24	82	12	cell division protein FtsB
K09812	746	58	90	448	1262	936	cell division transport system ATP-binding protein
K03798	10502	550	1048	5212	16370	10228	cell division protease FtsH [EC:3.4.24.-]
K03587	1018	116	86	578	1908	1622	cell division protein FtsI (penicillin-binding protein 3) [EC:2.4.1.129]
K03586	12	4	0	14	34	10	cell division protein FtsL
K03591	22	0	4	44	82	44	cell division protein FtsN
K04753	20	2	4	6	12	18	suppressor of ftsI
K03588	1256	110	156	844	2720	2064	cell division protein FtsW
K09811	446	26	68	196	656	542	cell division transport system permease protein
K03110	2090	122	198	1340	3848	2836	fused signal recognition particle receptor
K03531	3122	266	290	2154	6472	4410	cell division protein FtsZ
K01628	352	20	36	206	490	320	L-fuculose-phosphate aldolase [EC:4.1.2.17]
K01818	148	8	18	222	980	746	L-fucose isomerase [EC:5.3.1.25]
K00879	0	0	0	2	14	4	L-fuculokinase [EC:2.7.1.51]
K02431	48	6	8	44	188	128	L-fucose mutarotase [EC:5.1.3.-]
K00048	2	2	4	2	6	6	lactaldehyde reductase [EC:1.1.1.77]
K02429	170	12	8	196	494	502	MFS transporter, FHS family, L-fucose permease
K02430	4	0	0	0	0	4	DeoR family transcriptional regulator, L-fucose operon activator
K01676	746	90	80	800	2560	1852	fumarate hydratase, class I [EC:4.2.1.2]
K01677	32	4	6	38	92	130	fumarate hydratase subunit alpha [EC:4.2.1.2]
K01678	30	4	0	18	60	80	fumarate hydratase subunit beta [EC:4.2.1.2]
K01679	3548	288	410	2972	7830	5000	fumarate hydratase, class II [EC:4.2.1.2]
K03711	1520	62	154	640	1976	1374	Fur family transcriptional regulator, ferric uptake regulator
K02076	8	0	2	2	4	4	Fur family transcriptional regulator, zinc uptake regulator
K00200	44	2	6	38	152	84	formylmethanofuran dehydrogenase subunit A [EC:1.2.99.5]
K00201	56	6	4	26	78	50	formylmethanofuran dehydrogenase subunit B [EC:1.2.99.5]
K00203	0	0	2	0	2	0	formylmethanofuran dehydrogenase subunit D [EC:1.2.99.5]
K00204	0	0	0	2	0	0	formylmethanofuran dehydrogenase subunit H [EC:1.2.99.5]
K00205	10	0	2	2	12	10	formylmethanofuran dehydrogenase subunit F [EC:1.2.99.5]
K11260	4	0	0	0	0	2	formylmethanofuran dehydrogenase subunit G [EC:1.2.99.5]
K07113	184	24	16	80	326	242	UPF0716 protein FxsA
K15721	14	2	0	6	16	4	_
K05795	18	2	2	42	108	78	tellurium resistance protein TerD
K00096	46	4	14	100	186	76	glycerol-1-phosphate dehydrogenase [NAD(P)] [EC:1.1.1.261]
K02102	0	0	0	2	2	0	arabinose operon protein AraM
K00005,	0	0	0	0	8	0	_
K00150	790	24	72	124	444	230	glyceraldehyde-3-phosphate dehydrogenase (NAD(P)) [EC:1.2.1.59]
K01810	2718	240	296	2240	6138	4486	glucose-6-phosphate isomerase [EC:5.3.1.9]
K06859	26	6	6	16	102	30	glucose-6-phosphate isomerase, archaeal [EC:5.3.1.9]
K00135	3706	228	350	1976	5874	3722	succinate-semialdehyde dehydrogenase (NADP+) [EC:1.2.1.16]
K11735	0	0	0	0	2	0	GABA permease
K07250	296	38	24	194	558	320	4-aminobutyrate aminotransferase / (S)-3-amino-2-methylpropionate transaminase [EC:2.6.1.19 2.6.1.22]
K15533	6	0	0	4	10	10	_
K00849	260	36	34	276	620	500	galactokinase [EC:2.7.1.6]
K00965	308	30	34	232	704	500	UDPglucose--hexose-1-phosphate uridylyltransferase [EC:2.7.7.12]
K01785	326	38	22	256	740	436	aldose 1-epimerase [EC:5.1.3.3]
K08137	4	2	0	2	6	10	MFS transporter, SP family, galactose:H+ symporter
K02564	462	34	76	530	1686	1060	glucosamine-6-phosphate deaminase [EC:3.5.99.6]
K01224	50	10	8	34	150	90	arabinogalactan endo-1,4-beta-galactosidase [EC:3.2.1.89]
K15771	16	0	0	8	16	4	_
K15772	0	0	0	2	6	0	_
K00131	86	16	16	106	298	408	glyceraldehyde-3-phosphate dehydrogenase (NADP) [EC:1.2.1.9]
K01708	128	12	20	110	244	142	galactarate dehydratase [EC:4.2.1.42]
K01630	36	6	2	16	36	16	2-dehydro-3-deoxyglucarate aldolase [EC:4.1.2.20]
K12299	0	0	0	0	0	4	MFS transporter, ACS family, probable galactarate transporter
K00042	420	32	60	184	756	364	2-hydroxy-3-oxopropionate reductase [EC:1.1.1.60]
K02433	5564	354	446	3010	8654	5366	aspartyl-tRNA(Asn)/glutamyl-tRNA (Gln) amidotransferase subunit A [EC:6.3.5.6 6.3.5.7]
K02434	3412	206	372	2230	6314	4054	aspartyl-tRNA(Asn)/glutamyl-tRNA (Gln) amidotransferase subunit B [EC:6.3.5.6 6.3.5.7]
K02435	138	12	8	120	302	318	aspartyl-tRNA(Asn)/glutamyl-tRNA (Gln) amidotransferase subunit C [EC:6.3.5.6 6.3.5.7]
K09482	40	2	16	28	174	102	glutamyl-tRNA(Gln) amidotransferase subunit D [EC:6.3.5.7]
K00094	4	0	0	4	2	8	galactitol-1-phosphate 5-dehydrogenase [EC:1.1.1.251]
K03330	32	12	8	36	222	86	glutamyl-tRNA(Gln) amidotransferase subunit E [EC:6.3.5.7]
K08302	26	6	6	6	32	28	tagatose 1,6-diphosphate aldolase [EC:4.1.2.40]
K00917	48	4	2	46	178	64	tagatose 6-phosphate kinase [EC:2.7.1.144]
K03933	82	6	10	46	116	60	chitin-binding protein
K11440	2	0	0	0	0	0	choline dehydrogenase [EC:1.1.1.1]
K01615	10	0	0	8	14	16	glutaconyl-CoA decarboxylase [EC:4.1.1.70]
K01495	2528	140	178	1146	3054	2118	GTP cyclohydrolase I [EC:3.5.4.16]
K08096	16	2	4	12	70	8	GTP cyclohydrolase IIa [EC:3.5.4.29]
K09007	330	32	54	502	1808	1444	hypothetical protein
K11529	54	2	6	10	42	14	glycerate kinase [EC:2.7.1.-]
K01608	42	4	8	52	200	110	tartronate-semialdehyde synthase [EC:4.1.1.47]
K01409	2072	108	182	1240	3814	2488	O-sialoglycoprotein endopeptidase [EC:3.4.24.57]
K02437	542	42	48	262	1060	698	glycine cleavage system H protein
K00281	5382	248	458	3360	9348	6288	glycine dehydrogenase [EC:1.4.4.2]
K00282	1048	132	146	946	2336	1424	glycine dehydrogenase subunit 1 [EC:1.4.4.2]
K00283	1580	136	180	1348	3632	2204	glycine dehydrogenase subunit 2 [EC:1.4.4.2]
K00605	2440	170	250	1476	4652	3170	aminomethyltransferase [EC:2.1.2.10]
K01039	168	4	12	116	240	192	glutaconate CoA-transferase, subunit A [EC:2.8.3.12]
K01040	110	4	22	56	236	144	glutaconate CoA-transferase, subunit B [EC:2.8.3.12]
K03566	344	38	40	262	510	368	LysR family transcriptional regulator, glycine cleavage system transcriptional activator
[truncated: 68,438 more rows]

## Sheet: percent
#sample:	LCT14M-09	5011546	thrombolite-associated mat
#sample:	LCT14M-12	363118	thrombolite-associated mat
#sample:	LCT14M-14	475760	thrombolite-associated mat
#sample:	LCT14M-11	3169618	sediment-associated mat
#sample:	LCT14M-21	8999106	sediment-associated mat
#sample:	LCT14M-22	6161532	sediment-associated mat
#table[1] num of reads per KEGG level 1
level1	LCT14M-09	LCT14M-12	LCT14M-14	LCT14M-11	LCT14M-21	LCT14M-22	annotation
level1_tot	100	100	100	100	100	100
L1_1	47.8875	46.5	47.4407	47.6341	47.1159	47.1435	Metabolism
L1_2	1.18223	1.12276	1.14729	1.27368	1.25168	1.27775	Organismal Systems
L1_3	10.73	11.1204	10.6163	10.1216	10.4404	10.4646	Environmental Information Processing
L1_4	3.20346	3.45101	3.19893	3.46258	3.34476	3.32202	Cellular Processes
L1_5	15.5411	16.3991	15.6454	15.0322	15.6668	15.5492	Unclassified
L1_6	1.52612	1.44524	1.54186	1.52818	1.51588	1.49218	Human Diseases
L1_7	19.9295	19.9615	20.4095	20.9477	20.6646	20.7508	Genetic Information Processing
#table[2] num of reads per KEGG level 2
level2	LCT14M-09	LCT14M-12	LCT14M-14	LCT14M-11	LCT14M-21	LCT14M-22	annotation
level2_tot	100	100	100	100	100	100
L2_01	9.27805	9.39655	9.49075	9.82947	9.78712	9.7029	Carbohydrate Metabolism
L2_02	2.8935	3.02061	2.98638	3.04363	2.90525	2.94421	Lipid Metabolism
L2_03	12.4126	12.2414	12.4323	13.2719	12.9959	13.073	Amino Acid Metabolism
L2_04	6.00523	5.59824	5.68596	5.30039	5.0516	5.05175	Metabolism of Cofactors and Vitamins
L2_05	2.25551	2.28433	2.27551	2.41422	2.26435	2.36996	Xenobiotics Biodegradation and Metabolism
L2_06	0.743559	0.809771	0.78209	0.779366	0.811617	0.801346	Biosynthesis of Other Secondary Metabolites
L2_07	9.8247	9.18074	9.54452	9.37265	9.67451	9.48677	Energy Metabolism
L2_08	2.10041	2.03044	2.07268	2.07648	1.92136	1.95701	Metabolism of Terpenoids and Polyketides
L2_09	0.0677276	0.0501096	0.0405668	0.0417059	0.0461636	0.0542726	Digestive System
L2_10	2.09346	2.16072	1.93258	1.91778	1.90891	1.86742	Signal Transduction
L2_11	2.60661	2.58899	2.65099	2.70325	2.56591	2.5616	Metabolism of Other Amino Acids
L2_12	0.427135	0.446309	0.423593	0.478542	0.479855	0.499599	Transport and Catabolism
L2_13	2.6258	2.75402	2.57977	2.55405	2.64691	2.66035	Metabolism
L2_14	4.79674	4.61676	4.91566	4.95301	4.97178	5.09424	Nucleotide Metabolism
L2_15	1.26447	1.34427	1.26842	1.20551	1.25279	1.27553	Glycan Biosynthesis and Metabolism
L2_16	0.219212	0.205115	0.213683	0.246002	0.243227	0.25649	Neurodegenerative Diseases
L2_17	0.536719	0.52114	0.518878	0.529338	0.528628	0.551777	Endocrine System
L2_18	3.76638	3.88316	3.88026	3.29907	3.47325	3.42308	Poorly Characterized
L2_19	0.0784286	0.0821797	0.0891526	0.0845221	0.0969066	0.0932466	Excretory System
L2_20	1.70014	1.82666	1.7505	1.76622	1.79962	1.78269	Transcription
L2_21	0.0686758	0.0634721	0.0613219	0.0830648	0.0733447	0.074363	Circulatory System
L2_22	3.41203	3.53506	3.26704	3.22259	3.40315	3.4027	Cellular Processes and Signaling
L2_23	2.5303	2.8068	2.63637	2.62622	2.77102	2.69137	Genetic Information Processing
L2_24	0.731774	0.670132	0.719353	0.690541	0.694152	0.658867	Infectious Diseases
L2_25	6.27984	6.36258	6.45248	6.66746	6.44308	6.43856	Replication and Repair
L2_26	5.4681	5.42386	5.57039	5.7035	5.69415	5.84387	Translation
L2_27	3.48874	3.37271	3.48167	3.35764	3.4683	3.35798	Folding, Sorting and Degradation
L2_28	1.31902	1.48391	1.26653	1.37678	1.32134	1.2739	Cell Motility
L2_29	2.6826	2.75669	2.62694	2.50929	2.49692	2.51194	Enzyme Families
L2_30	0.202325	0.203779	0.185853	0.200757	0.19987	0.200656	Signaling Molecules and Interaction
L2_31	0.151936	0.155006	0.164626	0.164533	0.161289	0.166083	Cancers
L2_32	0.286804	0.283286	0.291987	0.280907	0.281733	0.264619	Metabolic Diseases
L2_33	0.0549497	0.0454327	0.0561331	0.047882	0.0518263	0.0567573	Immune System
L2_34	0.324867	0.295312	0.325006	0.387844	0.386346	0.386191	Environmental Adaptation
L2_35	0.886419	0.91333	0.916055	0.930853	0.91815	0.917913	Cell Growth and Death
L2_36	0.0105204	0.0120263	0.0141512	0.0133237	0.0094543	0.012033	Cardiovascular Diseases
L2_37	6.35985	6.54231	6.38314	5.83126	6.16462	6.19747	Membrane Transport
L2_38	0.0429393	0.0307339	0.0462273	0.0367789	0.0338287	0.0363119	Immune System Diseases
L2_39	0.00194152	0.00200438	0.000471707	0.00159607	0.00169882	0.00113586	Cell Communication
L2_40	0	0	0	6.93941e-05	2.46206e-05	7.09909e-05	Sensory System
#table[3] num of reads per KEGG level 3 (pathway)
level3	LCT14M-09	LCT14M-12	LCT14M-14	LCT14M-11	LCT14M-21	LCT14M-22	annotation
level3_tot	100	100	100	100	100	100
ko00010	1.37364	1.35657	1.41734	1.43979	1.42827	1.40716	Glycolysis / Gluconeogenesis
ko00071	0.656877	0.701605	0.69932	0.769498	0.685132	0.737002	Fatty acid metabolism
ko00350	0.366257	0.36008	0.362715	0.344904	0.331944	0.329127	Tyrosine metabolism
ko00830	0.0928428	0.0907723	0.0935015	0.0834688	0.0784535	0.0749305	Retinol metabolism
ko00625	0.29455	0.29338	0.27874	0.294264	0.271418	0.278007	Chloroalkane and chloroalkene degradation
ko00626	0.197676	0.181043	0.202175	0.185941	0.162121	0.174148	Naphthalene degradation
ko00980	0.153711	0.135908	0.157012	0.125255	0.113037	0.107782	Metabolism of xenobiotics by cytochrome P450
ko00982	0.16079	0.138917	0.161599	0.128465	0.115432	0.110778	Drug metabolism - cytochrome P450
ko00561	0.27023	0.252758	0.279093	0.274743	0.260234	0.266817	Glycerolipid metabolism
ko00930	0.0794634	0.100301	0.0931486	0.108168	0.0844784	0.083866	Caprolactam degradation
ko00260	1.27714	1.20863	1.26986	1.32085	1.34661	1.37717	Glycine, serine and threonine metabolism
ko00270	1.05396	0.990973	1.01687	1.22273	1.06294	1.03516	Cysteine and methionine metabolism
ko00300	0.502794	0.460381	0.52255	0.441629	0.486069	0.487738	Lysine biosynthesis
ko00650	1.10338	1.11936	1.11461	1.24473	1.16597	1.15636	Butanoate metabolism
ko00040	0.31782	0.344534	0.37083	0.3957	0.375169	0.37338	Pentose and glucuronate interconversions
ko00051	0.474884	0.42327	0.46539	0.44603	0.467441	0.459473	Fructose and mannose metabolism
ko00562	0.115842	0.137412	0.127727	0.116194	0.122397	0.120165	Inositol phosphate metabolism
ko00521	0.226196	0.22668	0.222639	0.227261	0.24192	0.238685	Streptomycin biosynthesis
ko00052	0.272093	0.284353	0.299205	0.26651	0.277977	0.284821	Galactose metabolism
ko00620	1.76594	1.74323	1.81569	1.897	1.87533	1.87276	Pyruvate metabolism
ko00053	0.169224	0.175527	0.203586	0.207844	0.19033	0.18958	Ascorbate and aldarate metabolism
ko00500	0.763134	0.761284	0.75154	0.682715	0.751996	0.708764	Starch and sucrose metabolism
ko00520	0.887545	0.877633	0.900437	0.874093	0.889428	0.882568	Amino sugar and nucleotide sugar metabolism
ko00340	0.409443	0.44333	0.442103	0.447687	0.466225	0.473022	Histidine metabolism
ko00400	0.664262	0.604814	0.623108	0.597434	0.616554	0.597986	Phenylalanine, tyrosine and tryptophan biosynthesis
ko00630	1.1947	1.2668	1.188	1.2758	1.26804	1.25404	Glyoxylate and dicarboxylate metabolism
ko00640	1.15879	1.29438	1.25645	1.44201	1.33609	1.37102	Propanoate metabolism
ko00680	1.42513	1.39067	1.45368	1.4387	1.62248	1.64078	Methane metabolism
ko00072	0.174135	0.212638	0.19406	0.256672	0.215609	0.242397	Synthesis and degradation of ketone bodies
ko00280	1.03164	1.18305	1.11567	1.33892	1.17826	1.2416	Valine, leucine and isoleucine degradation
ko00900	0.554551	0.544132	0.554305	0.543738	0.52395	0.532919	Terpenoid backbone biosynthesis
ko04976	0.00941638	0.00852558	0.00811522	0.00642068	0.00829123	0.00718548	Bile secretion
ko00020	1.43867	1.45787	1.51614	1.7311	1.68161	1.63516	Citrate cycle (TCA cycle)
ko00710	0.913186	0.834504	0.89091	0.819724	0.826028	0.817634	Carbon fixation in photosynthetic organisms
ko00720	1.78674	1.83751	1.89226	2.09589	2.07423	2.10728	Carbon fixation pathways in prokaryotes
ko02020	1.39891	1.46289	1.29208	1.30795	1.31	1.27713	Two-component system
ko00480	0.586864	0.542628	0.562773	0.583816	0.546097	0.53976	Glutathione metabolism
ko04146	0.297937	0.296891	0.288267	0.316477	0.322363	0.325282	Peroxisome
ko00030	0.742302	0.715145	0.758597	0.695453	0.723935	0.722817	Pentose phosphate pathway
ko00140	0.0838329	0.0902708	0.0652746	0.0831581	0.104912	0.098343	Steroid hormone biosynthesis
L3_041	0.032517	0.0280843	0.0331666	0.0265112	0.0246157	0.0234655	Biosynthesis and biodegradation of secondary metabolites
ko00290	1.27396	1.17553	1.22328	1.29889	1.29172	1.27968	Valine, leucine and isoleucine biosynthesis
ko00770	0.569319	0.557172	0.531371	0.571855	0.540017	0.557339	Pantothenate and CoA biosynthesis
ko00360	0.349626	0.368606	0.349307	0.392335	0.386316	0.395546	Phenylalanine metabolism
ko00623	0.238526	0.222166	0.232872	0.261643	0.251851	0.233807	Toluene degradation
ko00622	0.0407817	0.0310933	0.045163	0.0280128	0.0260529	0.0249238	Xylene degradation
ko00564	0.239068	0.244233	0.227932	0.191947	0.215664	0.209466	Glycerophospholipid metabolism
ko00061	0.472276	0.474925	0.507731	0.485797	0.472655	0.455363	Fatty acid biosynthesis
ko01040	0.139383	0.14343	0.147133	0.140426	0.136253	0.13777	Biosynthesis of unsaturated fatty acids
ko01004	0.796599	0.85657	0.845394	0.809006	0.795737	0.802282	Lipid biosynthesis proteins
ko00523	0.13166	0.133902	0.129844	0.151248	0.154677	0.153759	Polyketide sugar unit biosynthesis
ko00230	2.77539	2.65797	2.8428	2.85477	2.86512	2.93112	Purine metabolism
ko00362	0.352403	0.368606	0.372242	0.40559	0.367154	0.376058	Benzoate degradation
ko00550	0.505538	0.513541	0.473153	0.459441	0.468768	0.480579	Peptidoglycan biosynthesis
ko00740	0.128849	0.131896	0.129138	0.117177	0.133489	0.128278	Riboflavin metabolism
ko00983	0.238831	0.212136	0.225462	0.225397	0.222058	0.241973	Drug metabolism - other enzymes
ko00941	0.0105003	0.00852558	0.00599821	0.0058511	0.00541694	0.00349994	Flavonoid biosynthesis
L3_058	0.942587	1.03661	0.981942	1.07267	1.12739	1.17473	Energy metabolism
ko00750	0.193984	0.170512	0.189473	0.176051	0.182868	0.179451	Vitamin B6 metabolism
L3_060	0.132202	0.152457	0.131608	0.128776	0.133378	0.129418	Amino acid metabolism
ko00591	0.0194763	0.0170512	0.0218758	0.0167248	0.0178354	0.0193027	Linoleic acid metabolism
ko00363	0.0327541	0.0386158	0.0363421	0.0328801	0.030309	0.029829	Bisphenol degradation
ko00232	0.00186295	0.00150451	0.00141134	0.000932034	0.000829123	0.000795441	Caffeine metabolism
L3_064	0.48867	0.520562	0.464685	0.419364	0.424142	0.4175	Others
ko00440	0.016665	0.0235707	0.0183475	0.0182264	0.0204333	0.0217951	Phosphonate and phosphinate metabolism
ko00903	0.16919	0.193079	0.179946	0.221203	0.181781	0.193716	Limonene and pinene degradation
ko00627	0.17278	0.182046	0.168655	0.173617	0.149684	0.138062	Aminobenzoate degradation
ko00624	0.0571419	0.0601805	0.0465743	0.0461875	0.0411798	0.0413099	Polycyclic aromatic hydrocarbon degradation
ko00310	0.488941	0.541625	0.537369	0.646935	0.591349	0.612887	Lysine degradation
ko00330	1.24245	1.21214	1.23704	1.22884	1.24755	1.26751	Arginine and proline metabolism
ko00380	0.6478	0.698596	0.69932	0.805795	0.750025	0.765373	Tryptophan metabolism
ko00410	0.299563	0.349047	0.322845	0.368412	0.302777	0.329922	beta-Alanine metabolism
ko00621	0.0441351	0.0265797	0.0388119	0.0241811	0.0229391	0.0222458	Dioxin degradation
ko05010	0.120347	0.107823	0.113613	0.141307	0.13137	0.148164	Alzheimer's disease
ko00250	1.4568	1.46088	1.45474	1.52419	1.57511	1.5627	Alanine, aspartate and glutamate metabolism
ko00643	0.0891169	0.0847543	0.0864448	0.0871452	0.080646	0.0818243	Styrene degradation
ko00281	0.189208	0.207623	0.206056	0.237513	0.185189	0.205144	Geraniol degradation
ko00633	0.110287	0.144433	0.115377	0.134006	0.171997	0.200478	Nitrotoluene degradation
ko00240	2.18159	2.2016	2.22957	2.33174	2.34041	2.35596	Pyrimidine metabolism
L3_080	0.0646953	0.0687061	0.0726842	0.0597537	0.0557171	0.0501923	Lipid metabolism
ko00401	0.09413	0.111836	0.10197	0.0992616	0.106938	0.107782	Novobiocin biosynthesis
ko00100	0.0426447	0.0346038	0.0374006	0.0260452	0.0232891	0.0131513	Steroid biosynthesis
ko00860	1.62839	1.45938	1.47838	1.26213	1.10671	1.16662	Porphyrin and chlorophyll metabolism
ko01053	0.026691	0.0235707	0.0165833	0.0142394	0.0122342	0.00925363	Biosynthesis of siderophore group nonribosomal peptides
ko00364	0.0276395	0.0295888	0.0324609	0.0231973	0.02012	0.0223519	Fluorobenzoate degradation
ko00361	0.0535853	0.0636911	0.0525725	0.0536437	0.0422853	0.0450219	Chlorocyclohexane and chlorobenzene degradation
ko00351	0.00071131	0.000501505	0.000352836	0.00144983	0.0012529	0.000609838	1,1,1-Trichloro-2,2-bis(4-chlorophenyl)ethane (DDT) degradation
ko00592	0.040443	0.0305918	0.0359892	0.0312231	0.0339203	0.0311282	alpha-Linolenic acid metabolism
ko03320	0.230905	0.247242	0.23887	0.250924	0.239359	0.259102	PPAR signaling pathway
ko00190	2.04302	1.95838	2.0027	2.05886	2.10559	1.91653	Oxidative phosphorylation
L3_091	0.679572	0.699599	0.696851	0.592359	0.617033	0.596501	Function unknown
ko00430	0.178471	0.188064	0.173242	0.192051	0.20787	0.213655	Taurine and hypotaurine metabolism
ko00910	1.03164	0.977934	0.937837	0.893613	1.00188	0.95848	Nitrogen metabolism
ko00471	0.126681	0.121364	0.138664	0.117022	0.123355	0.117725	D-Glutamine and D-glutamate metabolism
ko04964	0.0582258	0.060682	0.0656274	0.062757	0.0720784	0.0693359	Proximal tubule bicarbonate reclamation
ko00472	0.0062663	0.00702106	0.00882089	0.00787051	0.00869658	0.0109771	D-Arginine and D-ornithine metabolism
ko00311	0.0259797	0.0431294	0.0246985	0.0254756	0.0249105	0.030651	Penicillin and cephalosporin biosynthesis
ko00950	0.0622565	0.0646941	0.0610406	0.0614107	0.0622579	0.0645102	Isoquinoline alkaloid biosynthesis
ko00960	0.0932154	0.0982949	0.100205	0.0897342	0.099071	0.0966195	Tropane, piperidine and pyridine alkaloid biosynthesis
ko00760	0.424381	0.379137	0.399763	0.37794	0.389319	0.37338	Nicotinate and nicotinamide metabolism
ko00908	0.0150391	0.0130391	0.0134078	0.0120647	0.013874	0.0125149	Zeatin biosynthesis
ko00790	0.232124	0.222668	0.217347	0.188116	0.188708	0.180194	Folate biosynthesis
ko00670	0.555601	0.549147	0.551835	0.577033	0.586706	0.599206	One carbon pool by folate
L3_104	0.117637	0.108325	0.11079	0.0961031	0.0933961	0.0920325	Metabolism of cofactors and vitamins
ko03000	0.408055	0.478937	0.433988	0.362406	0.38954	0.409042	Transcription factors
ko00920	0.40399	0.385155	0.398704	0.395959	0.403764	0.392709	Sulfur metabolism
ko00450	0.596619	0.575226	0.607583	0.60489	0.579152	0.564471	Selenocompound metabolism
ko04260	0.0515191	0.0476429	0.0458686	0.0619803	0.0548879	0.0555483	Cardiac muscle contraction
ko05012	0.0543982	0.0521565	0.0497498	0.0666404	0.058794	0.0602679	Parkinson's disease
ko05016	0.0859668	0.0887663	0.0867976	0.102472	0.0958098	0.0955855	Huntington's disease
L3_111	1.04119	1.05416	0.998525	0.987024	1.09348	1.07681	Other ion-coupled transporters
L3_112	0.174101	0.183551	0.153131	0.153371	0.153222	0.162137	Inorganic ion transport and metabolism
ko00590	0.0914541	0.0852558	0.0769182	0.090252	0.0896558	0.0878432	Arachidonic acid metabolism
L3_114	0.592589	0.632899	0.583943	0.588787	0.613588	0.597747	Protein folding and associated processing
ko00130	0.256342	0.241725	0.25263	0.227623	0.212606	0.20175	Ubiquinone and other terpenoid-quinone biosynthesis
ko05145	0.00342106	0.00451354	0.00423403	0.00497085	0.00434829	0.00612489	Toxoplasmosis
ko05143	0.0234732	0.0255767	0.0250513	0.0297733	0.0192909	0.0217951	African trypanosomiasis
L3_118	2.14589	2.21515	2.20558	1.8693	1.98219	1.9605	General function prediction only
ko00965	0.00389527	0.00702106	0.00529254	0.00709381	0.00631976	0.00686731	Betalain biosynthesis
ko04916	0.000304847	0.000501505	0	0.000155339	0.000202674	0.000265147	Melanogenesis
ko04978	0.0113132	0.00401204	0.00599821	0.00196763	0.00269004	0.00323479	Mineral absorption
ko00906	0.193036	0.147944	0.15807	0.105268	0.102277	0.103566	Carotenoid biosynthesis
ko00945	0.0143956	0.0180542	0.0119964	0.0107702	0.0101521	0.0102347	Stilbenoid, diarylheptanoid and gingerol biosynthesis
ko03400	3.55726	3.59228	3.6275	3.63856	3.61492	3.57357	DNA repair and recombination proteins
ko00642	0.0426786	0.0376128	0.0419875	0.0443234	0.042709	0.0421053	Ethylbenzene degradation
L3_126	0.509298	0.525577	0.535605	0.47513	0.482181	0.472571	Translation proteins
ko03032	1.12919	1.1013	1.18906	1.33302	1.17872	1.24433	DNA replication proteins
ko03036	1.0481	1.08175	1.05992	1.24773	1.09479	1.13406	Chromosome
ko03009	0.749111	0.826479	0.778356	0.738844	0.726975	0.76007	Ribosome Biogenesis
ko04122	0.234427	0.214142	0.23393	0.192569	0.199855	0.179133	Sulfur relay system
L3_131	0.552518	0.618355	0.528901	0.548088	0.551459	0.548456	Replication, recombination and repair proteins
L3_132	0.305355	0.338516	0.290737	0.256724	0.270939	0.272863	Membrane and intracellular structural molecules
ko02030	0.267723	0.304915	0.230755	0.26708	0.249105	0.227973	Bacterial chemotaxis
ko02035	0.748874	0.843531	0.719785	0.779025	0.7344	0.696461	Bacterial motility proteins
ko00940	0.164346	0.176028	0.184886	0.191326	0.196742	0.188175	Phenylpropanoid biosynthesis
ko01007	2.05027	1.99448	2.03551	2.10816	2.18065	2.21575	Amino acid related enzymes
ko00460	0.263049	0.25326	0.258276	0.256413	0.261358	0.245765	Cyanoamino acid metabolism
ko00970	1.69647	1.64142	1.66115	1.74259	1.76927	1.78855	Aminoacyl-tRNA biosynthesis
ko01051	0.101683	0.0972919	0.104792	0.109152	0.10657	0.103434	Biosynthesis of ansamycins
ko00780	0.0609694	0.0722166	0.0726842	0.0642068	0.0731102	0.0579611	Biotin metabolism
ko00600	0.111811	0.1334	0.096677	0.125514	0.145834	0.149304	Sphingolipid metabolism
ko00540	0.144701	0.175025	0.163363	0.161915	0.165014	0.16463	Lipopolysaccharide biosynthesis
ko01005	0.204383	0.253761	0.237458	0.242898	0.259773	0.258412	Lipopolysaccharide biosynthesis proteins
ko01002	1.70406	1.70461	1.67773	1.62459	1.64791	1.65884	Peptidases
ko04090	0.104935	0.102307	0.0956185	0.113812	0.10985	0.114384	Cellular antigens
L3_146	0.0342445	0.0421264	0.0306967	0.0341746	0.02983	0.0263556	Sporulation
ko04910	0.146191	0.132397	0.121023	0.132504	0.145539	0.142331	Insulin signaling pathway
ko01003	0.283304	0.285356	0.284386	0.213332	0.226369	0.215564	Glycosyltransferases
ko00510	0.0337703	0.0270812	0.0349307	0.0203494	0.0199911	0.0168103	N-Glycan biosynthesis
ko00601	0	0	0	5.17797e-05	0	2.65147e-05	Glycosphingolipid biosynthesis - lacto and neolacto series
ko05219	0.00707922	0.0100301	0.00882089	0.00947568	0.00917563	0.0129127	Bladder cancer
ko02042	0.0342783	0.0426279	0.0349307	0.025372	0.0249105	0.0215034	Bacterial toxins
ko03013	0.0282153	0.0341023	0.0441045	0.023508	0.0336992	0.0291131	RNA transport
ko00730	0.277174	0.24323	0.256864	0.233941	0.217341	0.188546	Thiamine metabolism
ko01006	0.245097	0.22317	0.237106	0.195934	0.182223	0.185205	Prenyltransferases
ko00565	0.00694374	0.0105316	0.00705671	0.00807763	0.00672511	0.0055946	Ether lipid metabolism
ko00473	0.0600549	0.059679	0.0508083	0.0544204	0.0595679	0.0569536	D-Alanine metabolism
ko00524	0.0143617	0.0130391	0.0176418	0.00921678	0.00972838	0.00922711	Butirosin and neomycin biosynthesis
ko04973	0.0157504	0.0100301	0.00635104	0.00574754	0.00865973	0.0132839	Carbohydrate digestion and absorption
ko04930	0.0592419	0.0667001	0.0631576	0.0473266	0.0495263	0.0486545	Type II diabetes mellitus
ko04622	0.00243878	0.00351053	0.0049397	0.00445305	0.00386924	0.00363251	RIG-I-like receptor signaling pathway
ko04626	0.243708	0.221665	0.243104	0.289397	0.289124	0.28848	Plant-pathogen interaction
L3_163	0.329269	0.328987	0.332018	0.329267	0.319397	0.31062	Signal transduction mechanisms
ko04070	0.0514853	0.0426279	0.0465743	0.0337086	0.035118	0.0371471	Phosphatidylinositol signaling system
ko01001	0.308065	0.364092	0.286503	0.247144	0.22027	0.217367	Protein kinases
ko03018	0.952985	0.930792	0.951598	0.955646	0.972414	0.934245	RNA degradation
L3_167	0.0173424	0.0210632	0.0232872	0.020919	0.0211887	0.0217155	Transcription related proteins
L3_168	0.204214	0.159478	0.147133	0.114899	0.143236	0.113377	Carbohydrate metabolism
ko05152	0.351522	0.327482	0.343662	0.344697	0.360042	0.338407	Tuberculosis
ko04666	0.000474206	0	0	0.000103559	0.0001474	0.000318176	Fc gamma R-mediated phagocytosis
ko04920	0.085933	0.0992979	0.0818579	0.0867827	0.101042	0.115975	Adipocytokine signaling pathway
ko04144	0.000474206	0	0	0.000103559	0.0001474	0.000318176	Endocytosis
ko04912	0.000474206	0	0	0.000103559	0.0001474	0.000318176	GnRH signaling pathway
L3_175	0.00436947	0.0125376	0.00529254	0.00554042	0.00777533	0.00723851	Nucleotide metabolism
ko00563	0.000508078	0.00100301	0.000352836	0.000828475	0.000644873	0.000503779	Glycosylphosphatidylinositol(GPI)-anchor biosynthesis
ko00531	0.0120923	0.0230692	0.0169361	0.0214886	0.0217599	0.0251624	Glycosaminoglycan degradation
ko04142	0.021949	0.0381143	0.0285797	0.0403881	0.0364446	0.0475408	Lysosome
ko03430	0.754564	0.721665	0.746248	0.692967	0.695874	0.703753	Mismatch repair
ko03410	0.391017	0.397192	0.410701	0.378043	0.366491	0.367043	Base excision repair
L3_181	0.174034	0.250251	0.243457	0.281474	0.349079	0.319316	Restriction enzyme
ko03440	0.788165	0.744233	0.739191	0.720152	0.730218	0.750419	Homologous recombination
ko04210	0.00592758	0.00702106	0.00599821	0.00673136	0.00604338	0.0075832	Apoptosis
ko00511	0.0412221	0.0616851	0.0416346	0.0540062	0.0579281	0.0670557	Other glycan degradation
ko00944	0.00203231	0.00150451	0.0049397	0.00222653	0.00348232	0.00278404	Flavone and flavonol biosynthesis
ko00513	0.00210006	0.00250752	0.000705671	0.00103559	0.00193462	0.00153785	Various types of N-glycan biosynthesis
ko04141	0.0610033	0.0501505	0.0645689	0.0422522	0.0571911	0.0568475	Protein processing in endoplasmic reticulum
ko04974	0.015852	0.0150451	0.0109379	0.0179158	0.0164535	0.0210527	Protein digestion and absorption
ko03110	1.24886	1.18054	1.2254	1.19093	1.22447	1.16675	Chaperones and folding catalysts
ko04614	0.00477594	0.00501505	0.00705671	0.00528153	0.00309539	0.00312873	Renin-angiotensin system
ko05410	0.00450496	0.00451354	0.00635104	0.00497085	0.00274532	0.0028901	Hypertrophic cardiomyopathy (HCM)
ko05142	0.0271314	0.0290873	0.029991	0.0328801	0.0209676	0.0233329	Chagas disease (American trypanosomiasis)
ko04080	0	0.000501505	0	0.000155339	5.52749e-05	7.95441e-05	Neuroactive ligand-receptor interaction
ko04972	0.000508078	0.000501505	0.000352836	0.000466017	0.000571174	0.00148482	Pancreatic secretion
ko04516	0.00145649	0.00150451	0.000352836	0.00108737	0.00123447	0.000742411	CAM ligands
ko04610	3.38719e-05	0.00100301	0	0.000103559	3.68499e-05	0.000106059	Complement and coagulation cascades
ko05150	0.00396301	0.00501505	0.00388119	0.00310678	0.00364814	0.00193557	Staphylococcus aureus infection
ko04961	0.000508078	0	0.000352836	0.000310678	0.000515899	0.00143179	Endocrine and other factor-regulated calcium reabsorption
ko04112	0.619347	0.646439	0.625931	0.657654	0.64924	0.651068	Cell cycle - Caulobacter
ko02044	1.17295	1.27633	1.14707	1.18974	1.12608	1.13247	Secretion system
ko04640	0	0	0	0	1.8425e-05	5.30294e-05	Hematopoietic cell lineage
ko00791	0.0890153	0.0827482	0.0818579	0.0777213	0.0641004	0.0769456	Atrazine degradation
ko05120	0.0733326	0.0626881	0.0695086	0.0589253	0.0531191	0.0597641	Epithelial cell signaling in Helicobacter pylori infection
ko00120	0.00850184	0.0155466	0.0098794	0.0114951	0.00935988	0.00962483	Primary bile acid biosynthesis
ko00121	0.00274362	0.00451354	0.00141134	0.00165695	0.00292957	0.00286359	Secondary bile acid biosynthesis
ko00312	0.00863733	0.0140421	0.00423403	0.00517797	0.00595126	0.00424235	beta-Lactam resistance
ko05146	0.00619855	0.00651956	0.00670388	0.0068867	0.00799643	0.00662867	Amoebiasis
ko05340	0.0235071	0.0200602	0.0335194	0.026097	0.023326	0.0258518	Primary immunodeficiency
ko04970	0.000508078	0	0.000352836	0.000310678	0.000515899	0.00140528	Salivary secretion
ko04971	0.000508078	0	0.000352836	0.000310678	0.000515899	0.00140528	Gastric acid secretion
ko04960	0.000508078	0	0.000352836	0.000310678	0.000515899	0.00140528	Aldosterone-regulated sodium reabsorption
L3_212	0.183484	0.168004	0.148191	0.147986	0.16927	0.163198	Other transporters
ko00660	0.388544	0.39318	0.375417	0.416309	0.377675	0.384383	C5-Branched dibasic acid metabolism
ko04940	0.155912	0.145938	0.155248	0.162277	0.16131	0.149013	Type I diabetes mellitus
ko00901	0.00362429	0.00651956	0.00529254	0.00693848	0.00606181	0.00660216	Indole alkaloid biosynthesis
ko05200	0.106866	0.106319	0.114319	0.113294	0.111526	0.111097	Pathways in cancer
ko05211	0.0600887	0.0722166	0.0723313	0.0769446	0.0721337	0.0662867	Renal cell carcinoma
ko01055	0.0743488	0.0697091	0.075154	0.0869381	0.0899506	0.0873659	Biosynthesis of vancomycin group antibiotics
ko04011	0.0233377	0.0250752	0.0179946	0.0203494	0.016951	0.0165982	MAPK signaling pathway - yeast
ko04113	0.0374284	0.0230692	0.0508083	0.0230937	0.0254264	0.0203103	Meiosis - yeast
ko00253	0.135183	0.130391	0.140076	0.143015	0.141172	0.133661	Tetracycline biosynthesis
ko03420	0.785862	0.82999	0.816462	0.827284	0.820518	0.809281	Nucleotide excision repair
ko03450	0.0513836	0.0561685	0.0553952	0.0516243	0.0495816	0.0423174	Non-homologous end-joining
ko03030	0.529993	0.530592	0.548307	0.509201	0.516433	0.550843	DNA replication
ko02000	3.61366	3.65045	3.64515	3.17404	3.5007	3.51001	Transporters
L3_226	0.211022	0.228686	0.19653	0.190031	0.200998	0.208114	Pores ion channels
ko02010	2.25573	2.32096	2.26238	1.98803	2.22422	2.21321	ABC transporters
ko00196	0.130915	0.0571715	0.0740955	0.0170873	0.0170615	0.0155641	Photosynthesis - antenna proteins
ko00194	1.00864	0.678536	0.812581	0.542392	0.538875	0.527271	Photosynthesis proteins
ko00195	0.799546	0.547643	0.669682	0.441681	0.46125	0.439057	Photosynthesis
ko03012	0.692985	0.62337	0.718374	0.755828	0.756252	0.762191	Translation factors
ko02040	0.246553	0.292377	0.239928	0.305448	0.287687	0.272332	Flagellar assembly
ko03020	0.859431	0.883651	0.865153	0.947464	0.94122	0.912874	RNA polymerase
ko05111	0.0779053	0.0646941	0.0786824	0.0640514	0.0691489	0.0581997	Vibrio cholerae pathogenic cycle
ko04040	0.0106358	0.00601805	0.00811522	0.00911322	0.0129896	0.0130187	Ion channels
ko03070	0.654811	0.670512	0.622049	0.65232	0.618452	0.644042	Bacterial secretion system
ko02022	0.553365	0.598295	0.503849	0.465292	0.434221	0.427443	Two-component system
ko02060	0.0457948	0.0591775	0.0508083	0.0441681	0.0489183	0.0492908	Phosphotransferase system (PTS)
ko03010	0.942316	0.954865	0.983353	1.00111	0.988794	1.0363	Ribosome
ko03011	0.942316	0.954865	0.983353	1.00111	0.988794	1.0363	Ribosome
ko04121	0.0306879	0.0200602	0.0303439	0.0161553	0.0148321	0.00991649	Ubiquitin system
ko04150	0.000203231	0	0.000352836	0.000258898	0.000202674	0.000344691	mTOR signaling pathway
ko03060	0.467127	0.461886	0.471741	0.466379	0.489901	0.508578	Protein export
ko03022	0.00789215	0.00852558	0.0119964	0.00807763	0.0173747	0.0109771	Basal transcription factors
ko05162	6.77438e-05	0.000501505	0	0.000103559	0.000571174	0.000132573	Measles
ko05160	6.77438e-05	0.000501505	0	0.000103559	0.000571174	0.000132573	Hepatitis C
ko03008	0.0149036	0.0170512	0.0218758	0.0171908	0.021594	0.019886	Ribosome biogenesis in eukaryotes
ko03015	0.0010839	0.000501505	0.00176418	0.000569576	0.00213729	0.000768926	mRNA surveillance pathway
ko03050	0.0065034	0.00551655	0.0049397	0.00403881	0.00757266	0.00575369	Proteasome
ko03051	0.0512143	0.0446339	0.0437516	0.0370225	0.0451411	0.0464007	Proteasome
ko04812	0.207973	0.232698	0.205703	0.21851	0.224287	0.227655	Cytoskeleton proteins
L3_253	0.202215	0.204614	0.209232	0.229643	0.221413	0.226276	Cell motility and secretion
ko00785	0.0892863	0.0887663	0.0846806	0.0787051	0.074142	0.0690708	Lipoic acid metabolism
ko05014	0.0179521	0.0170512	0.0151719	0.0125307	0.0194568	0.015299	Amyotrophic lateral sclerosis (ALS)
ko04621	0.0382752	0.0295888	0.0370478	0.031016	0.0346942	0.0382342	NOD-like receptor signaling pathway
ko04612	0.0381736	0.0295888	0.0366949	0.0309125	0.0345099	0.0380751	Antigen processing and presentation
ko04914	0.0381736	0.0295888	0.0366949	0.0309125	0.0345099	0.0380751	Progesterone-mediated oocyte maturation
ko05215	0.0382075	0.0295888	0.0366949	0.0309125	0.0345099	0.0381281	Prostate cancer
ko04310	0.000169359	0	0.000705671	5.17797e-05	0.00018425	0.000132573	Wnt signaling pathway
ko04330	0.000169359	0	0.000705671	5.17797e-05	0.00018425	0.000132573	Notch signaling pathway
ko05220	0.000169359	0	0.000705671	5.17797e-05	0.00018425	0.000132573	Chronic myeloid leukemia
ko05020	0.00203231	0.00300903	0.00176418	0.00113915	0.00149242	0.00114013	Prion diseases
ko04030	0.000474206	0	0	0.000258898	0.000534324	0.000159088	G protein-coupled receptors
ko04370	0.00480981	0	0.000352836	0.000310678	0.000350074	0.00039772	VEGF signaling pathway
ko04020	0.0120245	0.00501505	0.0123493	0.00155339	0.00224784	0.00310222	Calcium signaling pathway
ko04110	0.000304847	0.000501505	0.000352836	0.000103559	0.000589599	0.000185603	Cell cycle
ko04050	0	0	0	5.17797e-05	0	0	Cytokine receptors
ko04060	0	0	0	5.17797e-05	0	0	Cytokine-cytokine receptor interaction
ko00943	0.000169359	0	0.000705671	0.000207119	0.000442199	0.000371206	Isoflavonoid biosynthesis
ko01056	0.000677438	0.00100301	0.000705671	0.000466017	0.000350074	0.000344691	Biosynthesis of type II polyketide backbone
ko01057	0.000474206	0.00100301	0.000705671	0.000466017	0.000497474	0.00039772	Biosynthesis of type II polyketide products
ko04145	6.77438e-05	0	0	0.000103559	0.0001474	5.30294e-05	Phagosome
ko04810	0	0	0	5.17797e-05	1.8425e-05	5.30294e-05	Regulation of actin cytoskeleton
ko04510	0.00145649	0.00150451	0.000352836	0.00113915	0.0012529	0.000795441	Focal adhesion
ko04520	0	0	0	5.17797e-05	1.8425e-05	5.30294e-05	Adherens junction
ko04530	0	0	0	5.17797e-05	1.8425e-05	5.30294e-05	Tight junction
ko04670	0	0	0	5.17797e-05	1.8425e-05	5.30294e-05	Leukocyte transendothelial migration
ko04745	0	0	0	5.17797e-05	1.8425e-05	5.30294e-05	Phototransduction - fly
ko05412	0	0	0	5.17797e-05	1.8425e-05	5.30294e-05	Arrhythmogenic right ventricular cardiomyopathy (ARVC)
ko05414	0	0	0	5.17797e-05	1.8425e-05	5.30294e-05	Dilated cardiomyopathy (DCM)
ko05416	0.00338719	0.00451354	0.00423403	0.00502263	0.00434829	0.00615141	Viral myocarditis
ko05110	0.00118552	0.00100301	0.00246985	0.00144983	0.00141872	0.000981044	Vibrio cholerae infection
ko05130	0.000101616	0.00100301	0.000352836	0.000155339	0.000221099	0.000159088	Pathogenic Escherichia coli infection
ko05131	0.000237103	0	0.000352836	0.000103559	0.000257949	0.000291662	Shigellosis
ko05100	0.00230329	0.00451354	0.00176418	0.00170873	0.00186092	0.00167043	Bacterial invasion of epithelial cells
ko00199	0.000304847	0.000501505	0.000705671	0.000621356	0.000405349	0.000185603	Cytochrome P450
ko04962	0.000609694	0.00100301	0.00105851	0.000310678	0.000442199	0.000291662	Vasopressin-regulated water reabsorption
L3_289	0.0287911	0.0366098	0.0345779	0.0321552	0.0307512	0.0366698	Cell division
L3_290	0.0472174	0.0626881	0.0476328	0.040181	0.0550169	0.056874	Electron transfer carriers
ko04512	0.00145649	0.00150451	0.000352836	0.00108737	0.00123447	0.000742411	ECM-receptor interaction
ko05222	0.0084341	0.00451354	0.00458686	0.00538509	0.00469836	0.00660216	Small cell lung cancer
ko03041	0.000169359	0	0.000352836	0.000155339	0.00011055	5.30294e-05	Spliceosome
L3_297	0.00274362	0.00551655	0.00246985	0.00403881	0.00245052	0.00185603	Germination
ko00603	0.0151407	0.0280843	0.0190531	0.0207636	0.0212992	0.0273366	Glycosphingolipid biosynthesis - globo series
ko00062	0.000135488	0.000501505	0.000352836	0.000103559	7.36998e-05	0.000238632	Fatty acid elongation in mitochondria
L3_300	0.0353284	0.0391174	0.0391648	0.0273397	0.0273979	0.0299086	Glycan biosynthesis and metabolism
ko04115	0.00535176	0.0130391	0.00635104	0.0119611	0.0101337	0.012621	p53 signaling pathway
ko05210	0.00338719	0.00451354	0.00423403	0.00497085	0.00432986	0.00609838	Colorectal cancer
ko00909	0.000474206	0.00100301	0.000705671	0.000207119	0.000313224	0.000265147	Sesquiterpenoid biosynthesis
ko00522	0.00121939	0.00200602	0.00105851	0.00124271	0.000958098	0.00127271	Biosynthesis of 12-, 14- and 16-membered macrolides
ko05322	0.00870507	0.00300903	0.00105851	0.00134627	0.0019899	0.00127271	Systemic lupus erythematosus
ko05140	0.00480981	0	0.000352836	0.000310678	0.000350074	0.00039772	Leishmaniasis
ko00604	0.00464045	0.0145436	0.00599821	0.00611	0.00783061	0.00840516	Glycosphingolipid biosynthesis - ganglio series
ko00902	0.000237103	0	0	0	3.68499e-05	2.65147e-05	Monoterpenoid biosynthesis
ko00331	3.38719e-05	0	0	0	0	0	Clavulanic acid biosynthesis
ko03040	0.000101616	0	0.000352836	0.000103559	9.21248e-05	5.30294e-05	Spliceosome
ko00532	3.38719e-05	0	0	0.000103559	0.000442199	5.30294e-05	Glycosaminoglycan biosynthesis - chondroitin sulfate
#table[4] num of reads per KO function
KO	LCT14M-09	LCT14M-12	LCT14M-14	LCT14M-11	LCT14M-21	LCT14M-22	annotation
level4_tot	100	100	100	100	100	100
K13993	0.0150934	0.00964478	0.0095468	0.005458	0.00599035	0.00642047	HSP20 family protein
K01505	0.00331795	0.00771583	0.00886489	0.00731167	0.00660382	0.00621168	1-aminocyclopropane-1-carboxylate deaminase [EC:3.5.99.7]
K00459	0.0336349	0.0356857	0.0429606	0.0683795	0.0398034	0.0513638	nitronate monooxygenase [EC:1.13.12.16]
K01960	0.0094334	0.00964478	0.00818297	0.0203903	0.0281835	0.0480752	pyruvate carboxylase subunit B [EC:6.4.1.1]
K01959	0.00221197	0.00578687	0.00545531	0.00689974	0.00591818	0.0050111	pyruvate carboxylase subunit A [EC:6.4.1.1]
K00100	0.0308375	0.0279699	0.0368234	0.0286288	0.0300961	0.0275611	_
K03785	0.000650579	0.00385791	0.00272766	0.00082385	0.00155172	0.00052199	3-dehydroquinate dehydratase I [EC:4.2.1.10]
K00452	0.00162645	0.00192896	0.00136383	0.00617887	0.00562949	0.00678586	3-hydroxyanthranilate 3,4-dioxygenase [EC:1.13.11.6]
K00480	0.0156139	0.00771583	0.00886489	0.0082385	0.0069286	0.0101266	salicylate hydroxylase [EC:1.14.13.1]
K01246	0.0233558	0.022183	0.0313681	0.0285258	0.0223375	0.0230197	DNA-3-methyladenine glycosylase I [EC:3.2.2.20]
K01247	0.00813224	0.0125382	0.0115925	0.0101951	0.010862	0.0107008	DNA-3-methyladenine glycosylase II [EC:3.2.2.21]
K03652	0.0106044	0.0135027	0.0122745	0.00885638	0.0101764	0.00704686	DNA-3-methyladenine glycosylase [EC:3.2.2.21]
K04105	0.00227703	0.00289343	0.00136383	0.00535502	0.00234562	0.00360173	4-hydroxybenzoate-CoA ligase [EC:6.2.1.27]
K01081	0.0117755	0.0163961	0.0190936	0.022141	0.0196671	0.0273001	5'-nucleotidase [EC:3.1.3.5]
K01091	0.0147681	0.020254	0.0272766	0.016477	0.0201002	0.0193136	phosphoglycolate phosphatase [EC:3.1.3.18]
K11751	0.000845753	0	0	0.000411925	0.000396951	0.000417592	5'-nucleotidase / UDP-sugar diphosphatase [EC:3.1.3.5 3.6.1.45]
K00033	0.0709782	0.0549753	0.0647819	0.0573605	0.0709099	0.0647267	6-phosphogluconate dehydrogenase [EC:1.1.1.44]
K07404	0.00227703	0.000964478	0	0.000720868	0.00191258	0.00172257	6-phosphogluconolactonase [EC:3.1.1.31]
K01057	0.0137272	0.0106093	0.015684	0.00782657	0.00656773	0.00715126	6-phosphogluconolactonase [EC:3.1.1.31]
K03393	0	0	0	0	3.60865e-05	0	aromatic amino acid hydroxylase [EC:1.14.16.-]
K00680	0.00982375	0.0106093	0.00681914	0.0141084	0.0110785	0.0115882	_
K00680,	6.50579e-05	0	0	0	0	0.000104398	_
K05593	0.00032529	0	0	0.000102981	0.000252605	0.000156597	aminoglycoside 6-adenylyltransferase [EC:2.7.7.-]
K01420	0.0232907	0.022183	0.0286404	0.0223469	0.0200641	0.0263605	CRP/FNR family transcriptional regulator, anaerobic regulatory protein
K15548	6.50579e-05	0	0	0	0.000252605	0	_
K03468	0.000585521	0	0	0.000102981	0.00050521	0.000104398	putative efflux transporter, PET family
K03293	0.00884788	0.0115737	0.0102287	0.00669378	0.00667599	0.00548089	amino acid transporter, AAT family
K09969	0.0245919	0.0260409	0.0197755	0.016271	0.0219766	0.0239593	general L-amino acid transport system substrate-binding protein
K09971	0.02804	0.0183251	0.0300042	0.016683	0.0203888	0.0254731	general L-amino acid transport system permease protein
K09972	0.0435888	0.0491884	0.0354595	0.032645	0.0351121	0.0399844	general L-amino acid transport system ATP-binding protein [EC:3.6.3.-]
K09970	0.0245919	0.0289343	0.0252308	0.016374	0.0191619	0.028344	general L-amino acid transport system permease protein
K05939	0.00917317	0.0106093	0.0102287	0.0182277	0.0148676	0.0127365	acyl-[acyl-carrier-protein]-phospholipid O-acyltransferase / long-chain-fatty-acid--[acyl-carrier-protein] ligase [EC:2.3.1.40 6.2.1.20]
K00812	0.0839247	0.0858386	0.0763744	0.0866072	0.0895666	0.0846667	aspartate aminotransferase [EC:2.6.1.1]
K11358	0.00188668	0	0.000681914	0.00236857	0.00436646	0.00835183	aspartate aminotransferase [EC:2.6.1.1]
K14261	0.0454104	0.0434015	0.0470521	0.0446938	0.0501602	0.0452043	alanine-synthesizing transaminase [EC:2.6.1.-]
K00813	0.00136622	0.000964478	0.00204574	0.00298645	0.00165998	0.00219236	aspartate aminotransferase [EC:2.6.1.1]
K14260	0.00403359	0.00578687	0.00818297	0.0104011	0.00970726	0.00746445	alanine-synthesizing transaminase [EC:2.6.1.66 2.6.1.2]
K00832	0.0032529	0.00964478	0.00750106	0.0071057	0.00667599	0.0108574	aromatic-amino-acid transaminase [EC:2.6.1.57]
K10907	0.0171102	0.00578687	0.0170479	0.0129756	0.0155893	0.0143025	aminotransferase [EC:2.6.1.-]
K13772	6.50579e-05	0	0	0	0	5.2199e-05	Rrf2 family transcriptional regulator, iron-responsive regulator
K03758	0.00286255	0.0086803	0.00204574	0.00370732	0.0053408	0.00396712	arginine:ornithine antiporter
K02013	0.052827	0.046295	0.0552351	0.033057	0.0319365	0.0319458	iron complex transport system ATP-binding protein [EC:3.6.3.34]
K00137	0.000910811	0.000964478	0.00204574	0.00205962	0.00176824	0.000469791	aminobutyraldehyde dehydrogenase [EC:1.2.1.19]
K01209	0.00689614	0.0115737	0.00886489	0.00957725	0.0128107	0.0119536	alpha-N-arabinofuranosidase [EC:3.2.1.55]
K12940	0.000715637	0.00289343	0.00272766	0.00102981	0.00155172	0.000730785	aminobenzoyl-glutamate utilization protein A
K12941	0.00845753	0.0163961	0.00818297	0.0197724	0.0185484	0.0264649	aminobenzoyl-glutamate utilization protein B
K14057	0	0	0	0	7.21729e-05	0.000104398	LysR family transcriptional regulator, regulator of abg operon
K12942	0.0347409	0.0135027	0.0279585	0.0357345	0.0292661	0.0299622	aminobenzoyl-glutamate transport protein
K06113	0.00110598	0.00289343	0.00136383	0.00133876	0.00104651	0.000574189	arabinan endo-1,5-alpha-L-arabinosidase [EC:3.2.1.99]
K06284	6.50579e-05	0	0	0.000102981	7.21729e-05	0	transcriptional pleiotropic regulator of transition state genes
K07120	0.00539981	0.00964478	0.00272766	0.00453117	0.00414994	0.00407152	_
K07068	0.00260232	0.00578687	0.00204574	0.00185366	0.00256214	0.00151377	_
K15020	6.50579e-05	0	0	0.000102981	7.21729e-05	0.000104398	_
K01962	0.0624556	0.0559397	0.0600085	0.0696153	0.0677343	0.0649355	acetyl-CoA carboxylase carboxyl transferase subunit alpha [EC:6.4.1.2]
K01961	0.113656	0.117666	0.130928	0.124916	0.121575	0.113846	acetyl-CoA carboxylase, biotin carboxylase subunit [EC:6.4.1.2 6.3.4.14]
K01963	0.0646676	0.0559397	0.0640999	0.0718809	0.0672651	0.0662927	acetyl-CoA carboxylase carboxyl transferase subunit beta [EC:6.4.1.2]
K01962,	0.00442394	0.00675135	0.0047734	0.00628185	0.00331995	0.00725566	_
K00192	0.000585521	0.00192896	0.000681914	0.000514906	0.000974334	0.00052199	acetyl-CoA decarbonylase/synthase complex subunit alpha [EC:1.2.99.2]
K00257	0.0929678	0.111879	0.124108	0.134596	0.10779	0.134934	_
K00193	6.50579e-05	0.000964478	0	0.000102981	0.000793902	0.000730785	acetyl-CoA decarbonylase/synthase complex subunit beta [EC:2.3.1.-]
K00194	0.000520463	0	0.000681914	0.00185366	0.00414994	0.00871723	acetyl-CoA decarbonylase/synthase complex subunit delta
K00195	0.000130116	0.000964478	0	0.000102981	7.21729e-05	0	acetyl-CoA decarbonylase/synthase complex subunit epsilon
K00197	0.000975869	0.00289343	0.00136383	0.00350136	0.0105372	0.017852	acetyl-CoA decarbonylase/synthase complex subunit gamma [EC:2.1.1.-]
K04073	0.00403359	0.00482239	0.00818297	0.00792955	0.00433037	0.0048545	acetaldehyde dehydrogenase [EC:1.2.1.10]
K00248	0.0193873	0.0154317	0.0150021	0.0281139	0.0199558	0.0272479	butyryl-CoA dehydrogenase [EC:1.3.99.2]
K01637	0.043849	0.0713714	0.0511436	0.07116	0.0615996	0.0608118	isocitrate lyase [EC:4.1.3.1]
K00906	0.00260232	0.0125382	0.00409149	0.0082385	0.00728946	0.00642047	isocitrate dehydrogenase kinase/phosphatase [EC:2.7.11.5 3.1.3.-]
K10939	0.000390347	0.00192896	0.000681914	0.000720868	0.000541297	0.000260995	accessory colonization factor AcfD
K00925	0.0366927	0.0337567	0.0443244	0.0477833	0.0474176	0.0462483	acetate kinase [EC:2.7.2.1]
K00161	0.110338	0.0800517	0.114562	0.104835	0.0979386	0.0847189	pyruvate dehydrogenase E1 component subunit alpha [EC:1.2.4.1]
K00162	0.129465	0.128276	0.145248	0.144586	0.134566	0.117239	pyruvate dehydrogenase E1 component subunit beta [EC:1.2.4.1]
K00627	0.104093	0.0916254	0.118653	0.105247	0.104615	0.0956285	pyruvate dehydrogenase E2 component (dihydrolipoamide acetyltransferase) [EC:2.3.1.12]
K01681	0.285409	0.284521	0.330728	0.353843	0.366133	0.330002	aconitate hydratase 1 [EC:4.2.1.3]
K01682	0.0467766	0.0366502	0.00886489	0.0264662	0.0191619	0.0311628	aconitate hydratase 2 [EC:4.2.1.3]
K00858	0.0660338	0.0501529	0.0504617	0.0369703	0.0439533	0.0421768	NAD+ kinase [EC:2.7.1.23]
K02078	0.0286255	0.0298988	0.0340957	0.0374852	0.0357617	0.0330419	acyl carrier protein
K08682	0.000260232	0	0	0	0.000108259	0.000104398	acyl carrier protein phosphodiesterase [EC:3.1.4.14]
K00997	0.0136622	0.0135027	0.015684	0.0133876	0.0112229	0.0128409	holo-[acyl-carrier protein] synthase [EC:2.7.8.7]
K06133	0.00520463	0.0144672	0.00272766	0.00432521	0.00436646	0.00433251	4'-phosphopantetheinyl transferase [EC:2.7.8.-]
K14669	0	0	0	0	7.21729e-05	0	minimal PKS acyl carrier protein
K05553	0	0	0	0	0	0	act minimal PKS acyl carrier protein
K03585	0.00670097	0.0106093	0.00545531	0.00679676	0.00591818	0.00605508	membrane fusion protein
K03296	0.319369	0.304775	0.286404	0.24561	0.304678	0.235261	hydrophobic/amphiphilic exporter-1 (mainly G- bacteria), HAE1 family
K03577	0.000845753	0.00192896	0.000681914	0.00123577	0.00108259	0.000678586	TetR/AcrR family transcriptional regulator, acrAB operon repressor
K01895	0.288922	0.287415	0.313681	0.326553	0.299698	0.29007	acetyl-CoA synthetase [EC:6.2.1.1]
K01907	0.0553643	0.0559397	0.0456883	0.0592142	0.064703	0.061386	acetoacetyl-CoA synthetase [EC:6.2.1.16]
K04035	0.065188	0.0723359	0.0620542	0.0538592	0.0366638	0.0436905	magnesium-protoporphyrin IX monomethyl ester (oxidative) cyclase [EC:1.14.13.81]
K12420	0.000390347	0	0.000681914	0	0.000252605	0	ketoreductase [EC:1.1.1.-]
K14393	0.119707	0.127311	0.115925	0.164976	0.12836	0.122354	cation/acetate symporter
K15012	0.0223799	0.0289343	0.0334138	0.0294526	0.020028	0.0243769	_
K04766	0.000195174	0.000964478	0.00204574	0.000308944	0.000108259	0	acetoin utilization protein AcuA [EC:2.3.1.-]
K04767	0.00169151	0.00289343	0.00204574	0.00205962	0.00241779	0.00203576	acetoin utilization protein AcuB
K04768	0.0127514	0.0125382	0.0102287	0.0113279	0.0130633	0.0132063	acetoin utilization protein AcuC
K10855	0	0	0	0	7.21729e-05	0.000365393	acetone carboxylase, beta subunit [EC:6.4.1.6]
K10854	0.000195174	0	0	0	7.21729e-05	0.000208796	acetone carboxylase, alpha subunit [EC:6.4.1.6]
K10856	0	0	0	0.000102981	7.21729e-05	0	acetone carboxylase, gamma subunit [EC:6.4.1.6]
K02517	0.0130766	0.0183251	0.015684	0.0122548	0.0119807	0.0110662	lipid A biosynthesis lauroyl acyltransferase [EC:2.3.1.-]
K01512	0.00455405	0.00578687	0.00681914	0.00535502	0.00530471	0.00349733	acylphosphatase [EC:3.6.1.7]
K13530	0.00032529	0.000964478	0.000681914	0.000102981	7.21729e-05	0.000104398	AraC family transcriptional regulator, regulatory protein of adaptative response / methylphosphotriester-DNA alkyltransferase methyltransferase [EC:2.1.1.-]
K13531	0.000130116	0	0.000681914	0.000102981	0.000108259	0.000104398	methylated-DNA-[protein]-cysteine S-methyltransferase [EC:2.1.1.63]
K10778	0.0221197	0.0337567	0.0429606	0.0245095	0.0210023	0.0234895	AraC family transcriptional regulator, regulatory protein of adaptative response / methylated-DNA-[protein]-cysteine methyltransferase [EC:2.1.1.63]
K01574	0.00149633	0.00289343	0.00204574	0.00154472	0.0013352	0.00109618	acetoacetate decarboxylase [EC:4.1.1.4]
K09815	0.0171102	0.0173606	0.0102287	0.0159621	0.0170328	0.0203054	zinc transport system substrate-binding protein
K09816	0.0353915	0.0289343	0.0293223	0.0240976	0.035906	0.0413938	zinc transport system permease protein
K09817	0.0175006	0.020254	0.0245489	0.0158591	0.0192702	0.0227587	zinc transport system ATP-binding protein [EC:3.6.3.-]
K00019,	0	0	0	0	0	5.2199e-05	_
K01488	0.0360421	0.0260409	0.0593265	0.038618	0.0328387	0.0367481	adenosine deaminase [EC:3.5.4.4]
K01144	0.0184114	0.024112	0.03205	0.0279079	0.0271009	0.0367481	exodeoxyribonuclease V [EC:3.1.11.5]
K01486	0.0307073	0.0144672	0.0340957	0.0309973	0.0359782	0.0458307	adenine deaminase [EC:3.5.4.2]
K13953	0.0375384	0.0318278	0.0340957	0.0249215	0.0426542	0.0276654	alcohol dehydrogenase, propanol-preferring [EC:1.1.1.1]
K13954	0.00162645	0.000964478	0.0047734	0.00298645	0.00299518	0.00736005	alcohol dehydrogenase [EC:1.1.1.1]
K13979	0.00982375	0.00482239	0.00409149	0.00566397	0.00811945	0.00532429	uncharacterized zinc-type alcohol dehydrogenase-like protein [EC:1.-.-.-]
K00121	0.110338	0.0935544	0.107061	0.104938	0.0792819	0.0885294	S-(hydroxymethyl)glutathione dehydrogenase / alcohol dehydrogenase [EC:1.1.1.284 1.1.1.1]
K04072	0.0484681	0.020254	0.0409149	0.010813	0.0118724	0.00871723	acetaldehyde dehydrogenase / alcohol dehydrogenase [EC:1.2.1.10 1.1.1.1]
K01623,	0	0	0	0	0	0.000104398	_
K00001	0.0276496	0.0376147	0.0361415	0.0333659	0.0280031	0.027822	alcohol dehydrogenase [EC:1.1.1.1]
K01584	0.00780695	0.0163961	0.0136383	0.0134905	0.0106094	0.00782984	arginine decarboxylase [EC:4.1.1.19]
K03759	0.000260232	0	0	0.000411925	0.000541297	0.000156597	arginine:agmatine antiporter
K03294	0.0243317	0.0327923	0.0259127	0.022141	0.0232036	0.0169125	basic amino acid/polyamine antiporter, APA family
K03755	0.000130116	0	0	0	0	5.2199e-05	AraC family transcriptional regulator, transcriptional activator of adiA
K00856	0.00338301	0.00289343	0.00613723	0.00638483	0.00819162	0.00746445	adenosine kinase [EC:2.7.1.20]
K01515	0.0141826	0.00675135	0.00818297	0.00638483	0.00645948	0.00417592	ADP-ribose pyrophosphatase [EC:3.6.1.13]
K03574	0.0240714	0.0356857	0.0272766	0.0253334	0.0241779	0.0213494	7,8-dihydro-8-oxoguanine triphosphatase [EC:3.6.1.-]
K03776	0.00305772	0.00385791	0.0047734	0.00411925	0.00396951	0.00167037	aerotaxis receptor
K01066	0.0032529	0.00385791	0.00681914	0.00442819	0.00303126	0.00365393	esterase / lipase [EC:3.1.1.-]
K07654	0.00383842	0.00675135	0.00272766	0.00370732	0.00263431	0.00203576	two-component system, OmpR family, sensor histidine kinase MtrB [EC:2.7.13.3]
K13686	0.00156139	0.00578687	0.000681914	0.000926831	0.000793902	0.000313194	arabinofuranosyltransferase [EC:2.4.2.-]
K12687	0.000260232	0	0.000681914	0.000102981	0.000108259	0	antigen 43
K02080	6.50579e-05	0	0	0	0.000108259	0	galactosamine-6-phosphate isomerase [EC:5.3.1.-]
K07406	0.0109297	0.0125382	0.0122745	0.0188456	0.0167802	0.021767	alpha-galactosidase [EC:3.2.1.22]
K07407	0.00923822	0.0135027	0.0129564	0.0102981	0.009599	0.0155031	alpha-galactosidase [EC:3.2.1.22]
K02081	0.000780695	0.00192896	0.00204574	0.00082385	0.00101042	0.000626388	DeoR family transcriptional regulator, aga operon transcriptional repressor
K01219	0.000520463	0	0	0	0.000324778	0.000260995	agarase [EC:3.2.1.81]
K02082	0.000715637	0	0	0.000411925	0.000433037	0.000260995	tagatose-6-phosphate ketose/aldose isomerase [EC:5.-.-.-]
K03310	0.0894546	0.0848741	0.0763744	0.105247	0.100717	0.109305	alanine or glycine:cation symporter, AGCS family
K01187	0.0984326	0.0983768	0.0927403	0.0824879	0.0715955	0.0814304	alpha-glucosidase [EC:3.2.1.20]
K07151	0.00403359	0.00482239	0.00136383	0.00205962	0.0037169	0.00302754	dolichyl-diphosphooligosaccharide--protein glycosyltransferase [EC:2.4.1.119]
K07027	0.0286255	0.0183251	0.023867	0.0144174	0.017105	0.0135195	_
K10232	0.0113201	0.00675135	0.0184117	0.0123577	0.0113311	0.0160773	alpha-glucoside transport system substrate-binding protein
K00973	0.0692867	0.066549	0.0695553	0.0868132	0.0905409	0.0901476	glucose-1-phosphate thymidylyltransferase [EC:2.7.7.24]
K10233	0.00566004	0.00578687	0.0109106	0.00720868	0.00912987	0.0123712	alpha-glucoside transport system permease protein
K10234	0.0098888	0.00675135	0.0102287	0.0115339	0.0123416	0.0152943	alpha-glucoside transport system permease protein
K00721	0.0603737	0.0453305	0.0640999	0.0376911	0.0347873	0.0292314	dolichol-phosphate mannosyltransferase [EC:2.4.1.83]
K10235	0.00234208	0	0.00613723	0.0071057	0.00595426	0.0112228	alpha-glucoside transport system ATP-binding protein
K00012	0.14007	0.109951	0.166387	0.143762	0.137742	0.135822	UDPglucose 6-dehydrogenase [EC:1.1.1.22]
K02529	0.0357819	0.0501529	0.0293223	0.032851	0.0295548	0.0313716	LacI family transcriptional regulator
K01741	0.000130116	0.00192896	0	0	0.000144346	0.000104398	DNA-(apurinic or apyrimidinic site) lyase [EC:4.2.99.18]
K02035	0.150479	0.199647	0.187526	0.170331	0.175128	0.195224	peptide/nickel transport system substrate-binding protein
K01085	0.000390347	0	0	0.000514906	0.000360865	0.000208796	glucose-1-phosphatase [EC:3.1.3.10]
K07707	6.50579e-05	0	0	0.000102981	0.000180432	0.000365393	two-component system, AgrA family, response regulator AgrA
K07813	0.000390347	0	0.00136383	0.000411925	0.000216519	0.000313194	accessory gene regulator B
K10536	0.00930328	0.0163961	0.0136383	0.0117399	0.010032	0.00798644	agmatine deiminase [EC:3.5.3.12]
K01235	0.00351313	0.00578687	0.00886489	0.00484012	0.00447472	0.00595068	alpha-glucuronidase [EC:3.2.1.139]
K07186	0.000260232	0	0.00136383	0.000102981	0.000216519	0.000208796	membrane protein
K03386	0.0446948	0.0327923	0.047734	0.0589052	0.0691056	0.0702598	peroxiredoxin (alkyl hydroperoxide reductase subunit C) [EC:1.11.1.15]
K04756	0.00279749	0.00192896	0.00409149	0.00576695	0.0037169	0.00292314	alkyl hydroperoxide reductase subunit D
K03387	0.00266737	0.00482239	0.00409149	0.00257453	0.00570166	0.00428031	alkyl hydroperoxide reductase subunit F [EC:1.6.4.-]
K09456	0.0210137	0.0337567	0.0252308	0.0208022	0.0189815	0.0150333	putative acyl-CoA dehydrogenase
K08356	0.0366276	0.0414726	0.0293223	0.0188456	0.0257657	0.0122668	arsenite oxidase large subunit [EC:1.20.98.1]
K08355	0.00650579	0.00771583	0.00886489	0.00360434	0.00497993	0.00208796	arsenite oxidase small subunit [EC:1.20.98.1]
K12524	0.0215342	0.0192896	0.0197755	0.016477	0.025874	0.0230719	bifunctional aspartokinase / homoserine dehydrogenase 1 [EC:2.7.2.4 1.1.1.3]
K00928	0.111704	0.0954833	0.117971	0.105968	0.109198	0.114629	aspartate kinase [EC:2.7.2.4]
K12525	0.000715637	0.00192896	0	0.00102981	0.000360865	0.000574189	bifunctional aspartokinase / homoserine dehydrogenase 2 [EC:2.7.2.4 1.1.1.3]
K01649	0.222433	0.194825	0.20662	0.206786	0.210781	0.202689	2-isopropylmalate synthase [EC:2.3.3.13]
K10977	0	0	0	0	0.000144346	0.000104398	trans-homoaconitate synthase [EC:4.1.3.-]
K10978	0.000130116	0	0	0.000205962	0.000180432	5.2199e-05	threo-isocitrate dehydrogenase [EC:1.1.1.-]
K07050	0.0102141	0.00675135	0.0122745	0.011225	0.0128107	0.0101266	_
K03622	6.50579e-05	0	0	0	0.000216519	0.000469791	archaea-specific DNA-binding protein
K01990	0.137728	0.130205	0.117289	0.098553	0.107357	0.0962027	ABC-2 type transport system ATP-binding protein
K01417	0.0410515	0.044366	0.0259127	0.0292467	0.0261988	0.0194702	_
K00128	0.151325	0.164926	0.17457	0.222233	0.18949	0.204672	aldehyde dehydrogenase (NAD+) [EC:1.2.1.3]
K07248	0.00130116	0	0.00136383	0.00082385	0.0013352	0.00104398	lactaldehyde dehydrogenase / glycolaldehyde dehydrogenase [EC:1.2.1.22 1.2.1.21]
K00138	0.000130116	0	0	0.000205962	7.21729e-05	0.000156597	aldehyde dehydrogenase [EC:1.2.1.-]
K01575	0.000780695	0.00578687	0.00136383	0.000617887	0.000721729	0.000417592	acetolactate decarboxylase [EC:4.1.1.5]
K01623	0.0836645	0.0790872	0.0845574	0.0855774	0.0869684	0.0639437	fructose-bisphosphate aldolase, class I [EC:4.1.2.13]
K01624	0.0694168	0.0733003	0.0525074	0.0597291	0.0686364	0.0769413	fructose-bisphosphate aldolase, class II [EC:4.1.2.13]
K00971,	0.0204932	0.0163961	0.0136383	0.0178157	0.0213271	0.0240637	_
K11384	0.00143127	0.000964478	0.00204574	0.0016477	0.00169606	0.00219236	two-component system, NtrC family, response regulator AlgB
K15778	0.0407263	0.0617266	0.0565989	0.0580814	0.0427624	0.0367481	_
K00066	0.00305772	0.00385791	0.00613723	0.00885638	0.0105012	0.0100744	GDP-mannose 6-dehydrogenase [EC:1.1.1.132]
K07735	0.00897799	0.0135027	0.00886489	0.010813	0.00884118	0.00929141	putative transcriptional regulator
K07126	0.00995386	0.0192896	0.00886489	0.0101951	0.00923813	0.00709906	_
K01729	0.000455405	0.000964478	0.000681914	0.00123577	0.000685643	0.000260995	poly(beta-D-mannuronate) lyase [EC:4.2.2.3]
K07740	6.50579e-05	0	0	0	0.000216519	0.000260995	regulator of sigma D
K08083	0.00130116	0.00289343	0.00340957	0.00226559	0.00173215	0.00203576	two-component system, LytT family, response regulator AlgR
K15580	0.00728649	0.0086803	0.0115925	0.00638483	0.00732555	0.00683806	_
K13529	0.0107996	0.00964478	0.0150021	0.00638483	0.00732555	0.00396712	AraC family transcriptional regulator, regulatory protein of adaptative response / DNA-3-methyladenine glycosylase II [EC:3.2.2.21]
K00496	0.00774189	0.0144672	0.0102287	0.011225	0.0119446	0.0161295	alkane 1-monooxygenase [EC:1.14.15.3]
K03919	0.00357819	0.00578687	0.0047734	0.00401627	0.00368082	0.00428031	alkylated DNA repair protein [EC:1.14.11.-]
K01625	0.00956351	0.0135027	0.0136383	0.010813	0.0114394	0.0122146	2-dehydro-3-deoxyphosphogluconate aldolase / 4-hydroxy-2-oxoglutarate aldolase [EC:4.1.2.14 4.1.3.16]
K02660	0.0471019	0.0260409	0.0402329	0.0150353	0.0178628	0.0173823	twitching motility protein PilJ
K01483	0.00130116	0.000964478	0	0.00133876	0.00198475	0.00281874	ureidoglycolate hydrolase [EC:3.5.3.19]
K01466	0.00546486	0.0125382	0.00613723	0.00453117	0.00404168	0.00344513	allantoinase [EC:3.5.2.5]
K01477	0.00260232	0.00289343	0.00409149	0.00308944	0.00285083	0.00271435	allantoicase [EC:3.5.3.4]
K02083	0.00305772	0.00482239	0.0047734	0.00226559	0.00241779	0.00245335	allantoate deiminase [EC:3.5.3.9]
K00073	0	0	0	0.000411925	7.21729e-05	0	ureidoglycolate dehydrogenase [EC:1.1.1.154]
K03457	0.00481429	0.00675135	0.0047734	0.00473714	0.00512428	0.00459351	nucleobase:cation symporter-1, NCS1 family
K10975	0	0.00192896	0	0	0	5.2199e-05	allantoin permease
K10972	6.50579e-05	0	0.000681914	0	3.60865e-05	5.2199e-05	LysR family transcriptional regulator, transcriptional activator of the allD operon
K07733	0.000975869	0.000964478	0	0.00257453	0.00061347	0.00240115	prophage regulatory protein
K01775	0.0335699	0.0347212	0.0211393	0.027599	0.0303848	0.0291792	alanine racemase [EC:5.1.1.1]
K10551	0.000130116	0	0	0.000205962	3.60865e-05	0.000104398	D-allose transport system ATP-binding protein [EC:3.6.3.17]
K10549	0	0.000964478	0	0.000102981	0.000144346	0	D-allose transport system substrate-binding protein
K10550	0	0	0	0	3.60865e-05	5.2199e-05	D-allose transport system permease protein
K00881	0.000195174	0	0	0.000205962	7.21729e-05	0.000156597	allose kinase [EC:2.7.1.55]
K01447	0.010149	0.0173606	0.00886489	0.0136965	0.0103568	0.00882162	N-acetylmuramoyl-L-alanine amidase [EC:3.5.1.28]
K14665	0.000260232	0.000964478	0	0.000205962	0.000360865	0.000313194	amidohydrolase [EC:3.5.1.-]
K01426	0.0559498	0.0453305	0.0381872	0.0465475	0.0440255	0.0376876	amidase [EC:3.5.1.4]
K01448	0.0457357	0.0434015	0.0450063	0.0231708	0.0272814	0.0275089	N-acetylmuramoyl-L-alanine amidase [EC:3.5.1.28]
K01999	0.127123	0.136956	0.129564	0.152927	0.165709	0.166306	branched-chain amino acid transport system substrate-binding protein
K15581	0.00767683	0.00771583	0.00613723	0.00885638	0.00898553	0.00876943	_
K11066	0.0012361	0.000964478	0.00204574	0.000411925	0.000649556	0.000626388	N-acetylmuramoyl-L-alanine amidase [EC:3.5.1.28]
K15582	0.0126863	0.00675135	0.015684	0.0193605	0.0174298	0.0171213	_
K15583	0.00429382	0.00385791	0.0047734	0.00576695	0.00595426	0.00605508	_
K01455	0.0239413	0.0356857	0.0102287	0.0100922	0.0135324	0.011014	formamidase [EC:3.5.1.49]
K10823	0.00435888	0.00578687	0.0095468	0.00679676	0.00808337	0.00777764	oligopeptide-transporting ATPase [EC:3.6.3.23]
K01241	0.0337651	0.0318278	0.0415968	0.0434581	0.0390455	0.0431163	AMP nucleosidase [EC:3.2.2.4]
K00276	0.00910811	0.00482239	0.0115925	0.00298645	0.00209301	0.00187916	primary-amine oxidase [EC:1.4.3.21]
K01255	0.0983676	0.0916254	0.0831935	0.0955666	0.0820606	0.0805952	leucyl aminopeptidase [EC:3.4.11.1]
K01467	0.0163946	0.0270054	0.00818297	0.0102981	0.0114394	0.00835183	beta-lactamase [EC:3.5.2.6]
K03806	0.00169151	0.00192896	0.00272766	0.00247155	0.00378908	0.00287094	AmpD protein
K03807	0.000910811	0.00192896	0.00136383	0.00123577	0.00140737	0.000469791	AmpE protein
K08218	0.0264786	0.00964478	0.0300042	0.0134905	0.0237088	0.028866	MFS transporter, PAT family, beta-lactamase induction signal transducer AmpG
K01179	0.032594	0.044366	0.0306861	0.0380001	0.0357978	0.030432	endoglucanase [EC:3.2.1.4]
K01265	0.0889342	0.0559397	0.0722829	0.0705421	0.0660743	0.0648311	methionyl aminopeptidase [EC:3.4.11.18]
K01256	0.0937485	0.0916254	0.0838755	0.0830028	0.081411	0.0836227	aminopeptidase N [EC:3.4.11.2]
K01262	0.0940737	0.0819807	0.0825116	0.0795015	0.0737968	0.0743835	Xaa-Pro aminopeptidase [EC:3.4.11.9]
K01423	0.0195174	0.0231475	0.0231851	0.0213171	0.0211827	0.0253687	_
K01269	0.0141826	0.0192896	0.0259127	0.0242006	0.0281835	0.0222368	aminopeptidase [EC:3.4.11.-]
K03320	0.0227052	0.0434015	0.0231851	0.032954	0.0397312	0.0482318	ammonium transporter, Amt family
K07405	0.00292761	0.00385791	0.00204574	0.00782657	0.00562949	0.0109618	alpha-amylase [EC:3.2.1.1]
K01176	0.0291459	0.0183251	0.0115925	0.0102981	0.0158059	0.0230719	alpha-amylase [EC:3.2.1.1]
K10119	0.000715637	0	0	0.000720868	0.000685643	0.000730785	multiple sugar transport system permease protein
K10118	0.000910811	0.000964478	0.00136383	0.00082385	0.00111868	0.00099178	multiple sugar transport system permease protein
K06974	0.000390347	0	0.00340957	0.000411925	0.000902161	0.000678586	_
K00368	0.00338301	0.00385791	0.00613723	0.00205962	0.00757816	0.00203576	nitrite reductase (NO-forming) [EC:1.7.2.1]
K09001	0.0251774	0.0125382	0.0279585	0.0187426	0.0189815	0.0219758	anhydro-N-acetylmuramic acid kinase [EC:2.7.1.-]
K06871	0.00852259	0.0173606	0.0163659	0.0128727	0.011259	0.00756885	_
K11738	0.00117104	0	0	0.000514906	0.000757816	0.000469791	L-asparagine permease
K05599	0.000130116	0	0	0	3.60865e-05	0	anthranilate 1,2-dioxygenase (deaminating, decarboxylating) large subunit [EC:1.14.12.1]
K05600	0	0	0	0	3.60865e-05	0	anthranilate 1,2-dioxygenase (deaminating, decarboxylating) small subunit [EC:1.14.12.1]
K11311	0	0	0	0	0	0	anthranilate dioxygenase reductase
K00274	0.0120357	0.00771583	0.0095468	0.00525204	0.00393342	0.0049589	monoamine oxidase [EC:1.4.3.4]
K03738	0.0147031	0.0289343	0.0252308	0.032748	0.0583879	0.071617	aldehyde:ferredoxin oxidoreductase [EC:1.2.7.5]
K13043	0.00149633	0.00192896	0.00204574	0.00411925	0.00678425	0.00433251	N-succinyl-L-ornithine transcarbamylase [EC:2.1.3.11]
K09065	0.00539981	0.00385791	0.00340957	0.0071057	0.00447472	0.00360173	N-acetylornithine carbamoyltransferase [EC:2.1.3.9]
K10025	0	0	0	0.000102981	0.000216519	0	arginine/ornithine transport system ATP-binding protein [EC:3.6.3.-]
K15408	0.00780695	0.0086803	0.0150021	0.00556098	0.00848032	0.00574189	_
K02275	0.0431334	0.0308633	0.0436425	0.0291437	0.0328387	0.0334595	cytochrome c oxidase subunit II [EC:1.9.3.1]
K02277	0.000455405	0.00192896	0	0.000308944	0.000396951	0.00052199	cytochrome c oxidase subunit IV [EC:1.9.3.1]
K06195	0.00546486	0.00771583	0.00409149	0.00566397	0.00328387	0.00386272	ApaG protein
K01525	0.0032529	0.00192896	0.00340957	0.0049431	0.00490776	0.00370613	bis(5'-nucleosyl)-tetraphosphatase (symmetrical) [EC:3.6.1.41]
K03734	0.0152886	0.0270054	0.0115925	0.0150353	0.0160946	0.0150333	thiamine biosynthesis lipoprotein
K02096	0.0675301	0.0318278	0.0470521	0.00638483	0.0102125	0.00824744	phycobilisome core-membrane linker protein
K02097	0.00982375	0.00385791	0.0047734	0.00205962	0.00198475	0.00156597	phycobilisome core component
K01175	0.00845753	0.00964478	0.0109106	0.011122	0.011259	0.0144591	_
K13722	6.50579e-05	0.000964478	0	0.000205962	0.000649556	0.00130497	tricorn protease interacting factor F2/3 [EC:3.4.11.-]
K01267	0.00195174	0.00675135	0.00136383	0.00288347	0.00285083	0.00360173	aspartyl aminopeptidase [EC:3.4.11.21]
K01303	0.00377336	0.00289343	0.0047734	0.00236857	0.00447472	0.00266215	acylaminoacyl-peptidase [EC:3.4.19.1]
K15635	0.00728649	0.00675135	0.00750106	0.00566397	0.0115477	0.00871723	_
K03788	0	0	0.000681914	0.000102981	0.000108259	5.2199e-05	acid phosphatase (class B) [EC:3.1.3.2]
K01077	0.0219896	0.0270054	0.0204574	0.0293496	0.026704	0.0241159	alkaline phosphatase [EC:3.1.3.1]
K02033	0.153667	0.135991	0.178662	0.155605	0.158997	0.16521	peptide/nickel transport system permease protein
K00426	0.0891944	0.066549	0.0913765	0.0623036	0.0715955	0.0819524	cytochrome bd-I oxidase subunit II [EC:1.10.3.-]
K02034	0.164271	0.144672	0.155476	0.139643	0.156182	0.153308	peptide/nickel transport system permease protein
K00425	0.143713	0.118631	0.1282	0.119664	0.125545	0.131802	cytochrome bd-I oxidase subunit I [EC:1.10.3.-]
K02031	0.0674651	0.0761938	0.0791021	0.0817671	0.0945104	0.0825266	peptide/nickel transport system ATP-binding protein
K02032	0.0845753	0.0945189	0.087285	0.092889	0.11425	0.0952631	peptide/nickel transport system ATP-binding protein
K06148	0.0576413	0.06462	0.0579627	0.0506668	0.0490776	0.0499022	ATP-binding cassette, subfamily C, bacterial
K02022	0.0126212	0.0183251	0.00886489	0.0118428	0.0117642	0.0135717	_
K03287	0.00520463	0.00385791	0.00272766	0.00339838	0.00321169	0.00537649	outer membrane factor, OMF family
K00759	0.0217293	0.0173606	0.023867	0.0193605	0.0172854	0.0198878	adenine phosphoribosyltransferase [EC:2.4.2.7]
K02440	0.0049444	0.00289343	0.00750106	0.00597291	0.00891335	0.00689026	glycerol uptake facilitator protein
K06188	0.0154838	0.0086803	0.00818297	0.0121518	0.0165276	0.0187394	aquaporin Z
K01804	0.00982375	0.00578687	0.0095468	0.0200813	0.0207858	0.0192614	L-arabinose isomerase [EC:5.3.1.4]
K00853	0.00975869	0.00771583	0.0143202	0.0170949	0.0184763	0.0182174	L-ribulokinase [EC:2.7.1.16]
K02099	0.000195174	0	0.000681914	0	0.000288692	0.000313194	AraC family transcriptional regulator, arabinose operon regulatory protein
K01786	0.00331795	0	0.00409149	0.00360434	0.00331995	0.00365393	L-ribulose-5-phosphate 4-epimerase [EC:5.1.3.4]
K02100	0	0	0	0	0	5.2199e-05	MFS transporter, SP family, arabinose:H+ symporter
K10537	0.000130116	0.000964478	0.000681914	0.000308944	0.00061347	0.000260995	L-arabinose transport system substrate-binding protein
K10539	0.00104093	0.00192896	0	0.000617887	0.00162389	0.000782984	L-arabinose transport system ATP-binding protein [EC:3.6.3.17]
K10548	0.00429382	0.00675135	0.00272766	0.00257453	0.00483558	0.00266215	putative multiple sugar transport system ATP-binding protein
K10538	0.000455405	0	0	0.000205962	0.000721729	0.000417592	L-arabinose transport system permease protein
K08156	0.00364324	0.00675135	0.00613723	0.00473714	0.00277866	0.00370613	MFS transporter, DHA1 family, arabinose polymer transporter
K02101	0	0	0	0	0	0	arabinose operon protein AraL
K10188	0.00130116	0.00289343	0.000681914	0.00195664	0.00061347	0.00125278	lactose/L-arabinose transport system substrate-binding protein
K10189	0.00637568	0.00192896	0.00409149	0.00113279	0.00162389	0.00161817	lactose/L-arabinose transport system permease protein
K10190	0.00318784	0.00289343	0.00136383	0.00133876	0.000974334	0.000730785	lactose/L-arabinose transport system permease protein
K02103	0.000195174	0	0	0.000205962	0.000252605	0.000313194	GntR family transcriptional regulator, arabinose operon transcriptional repressor
K05828	0.000650579	0.00192896	0.00136383	0.000926831	0.00169606	0.000887382	_
K01478	0.0105394	0.0086803	0.0109106	0.00885638	0.0192341	0.0125799	arginine deiminase [EC:3.5.3.6]
K07773	0.000130116	0.000964478	0	0.000102981	7.21729e-05	0	two-component system, OmpR family, aerobic respiration control protein ArcA
K07648	0.000715637	0.000964478	0	0.00082385	0.000433037	0.000417592	two-component system, OmpR family, aerobic respiration control sensor histidine kinase ArcB [EC:2.7.13.3]
K00926	0.00435888	0.00482239	0.00818297	0.00432521	0.00721729	0.00642047	carbamate kinase [EC:2.7.2.2]
K03315	0.0202981	0.0173606	0.0211393	0.0230678	0.0253688	0.0279264	Na+:H+ antiporter, NhaC family
K13527	0.00676602	0.00482239	0.00272766	0.00247155	0.00497993	0.00276654	proteasome-associated ATPase
K09890	0	0	0	0	0	0	hypothetical protein
K03286	0.00266737	0.00482239	0.00818297	0.00586993	0.00429429	0.0050633	OmpA-OmpF porin, OOP family
K15034	0.00644073	0.0135027	0.00818297	0.00720868	0.0077225	0.0100744	_
K14653	6.50579e-05	0	0	0	0	5.2199e-05	2-amino-5-formylamino-6-ribosylaminopyrimidin-4(3H)-one 5'-monophosphate deformylase [EC:3.5.1.102]
K14682	0.00221197	0.00192896	0.00409149	0.0032954	0.00793902	0.0049589	amino-acid N-acetyltransferase [EC:2.3.1.1]
K00930	0.0509403	0.0414726	0.0545531	0.0400597	0.0412107	0.0451521	acetylglutamate/acetylaminoadipate kinase [EC:2.7.2.8 2.7.2.-]
K05829	0.00130116	0.00385791	0.00545531	0.00267751	0.00285083	0.00240115	_
K00145	0.052762	0.0414726	0.0593265	0.0467535	0.0481032	0.0453087	N-acetyl-gamma-glutamyl-phosphate/N-acetyl-gamma-aminoadipyl-phosphate reductase [EC:1.2.1.38 1.2.1.-]
K00818	0.0414419	0.0308633	0.0265947	0.0209052	0.0234562	0.0207752	acetylornithine aminotransferase [EC:2.6.1.11]
K00821	0.029211	0.0279699	0.0354595	0.032645	0.0333439	0.0345035	acetylornithine/N-succinyldiaminopimelate aminotransferase [EC:2.6.1.11 2.6.1.17]
K01611	0.0204282	0.0163961	0.0143202	0.0178157	0.0182958	0.0143025	S-adenosylmethionine decarboxylase [EC:4.1.1.50]
K05830	0.000975869	0.00192896	0.00340957	0.000926831	0.00223736	0.00140937	acetylornithine/acetyl-lysine aminotransferase [EC:2.6.1.11 2.6.1.-]
K01438	0.0266737	0.0327923	0.0293223	0.0293496	0.0373856	0.0291792	acetylornithine deacetylase [EC:3.5.1.16]
K01476	0.00735154	0.0086803	0.0102287	0.0102981	0.0116559	0.0100744	arginase [EC:3.5.3.1]
K00620	0.0666193	0.0559397	0.055917	0.0501518	0.0532636	0.0475533	glutamate N-acetyltransferase / amino-acid N-acetyltransferase [EC:2.3.1.35 2.3.1.1]
K07588	0.0495091	0.0597977	0.0497797	0.0486071	0.0549958	0.0561139	LAO/AO transport system kinase [EC:2.7.-.-]
K06895	0.00487934	0.00578687	0.00272766	0.00422223	0.00313952	0.00589848	L-lysine exporter family protein LysE/ArgO
K03402	0.0020168	0.000964478	0.00272766	0.00102981	0.00147954	0.00130497	transcriptional regulator of arginine metabolism
K10013	0.000130116	0	0	0.000102981	0.000216519	0.000104398	lysine/arginine/ornithine transport system substrate-binding protein
K00936	0.116258	0.090661	0.117289	0.0843416	0.085561	0.0887904	_
K01755	0.110403	0.109951	0.112516	0.10432	0.0998873	0.0975077	argininosuccinate lyase [EC:4.3.2.1]
K14681	0.00032529	0	0.000681914	0.000102981	0.000180432	0.000208796	argininosuccinate lyase / amino-acid N-acetyltransferase [EC:4.3.2.1 2.3.1.1]
K10011	0.000130116	0	0	0.000514906	0.000793902	0.000835183	UDP-4-amino-4-deoxy-L-arabinose formyltransferase / UDP-glucuronic acid dehydrogenase (UDP-4-keto-hexauronic acid decarboxylating) [EC:2.1.2.13 1.1.1.305]
K07806	0.00130116	0.000964478	0.000681914	0.000514906	0.000541297	0.00114838	UDP-4-amino-4-deoxy-L-arabinose-oxoglutarate aminotransferase [EC:2.6.1.87]
K10012	0.00117104	0	0.00340957	0.00175068	0.00165998	0.00099178	undecaprenyl-phosphate 4-deoxy-4-formamido-L-arabinose transferase [EC:2.7.8.30]
K13014	0.000260232	0.000964478	0	0.000102981	3.60865e-05	0.000156597	undecaprenyl phosphate-alpha-L-ara4FN deformylase [EC:3.5.-.-]
K12962	0.000390347	0	0	0.000102981	0.000216519	5.2199e-05	undecaprenyl phosphate-alpha-L-ara4N flippase subunit ArnE
K12963	0	0	0	0.000308944	3.60865e-05	0.000104398	undecaprenyl phosphate-alpha-L-ara4N flippase subunit ArnF
K07264	0.000650579	0	0.00136383	0.000926831	0.00061347	0.000626388	4-amino-4-deoxy-L-arabinose transferase [EC:2.-.-.-]
K00800	0.0760527	0.0540108	0.0675095	0.0668348	0.0672651	0.0655619	3-phosphoshikimate 1-carboxyvinyltransferase [EC:2.5.1.19]
K01735	0.0688963	0.0626911	0.0613723	0.0609649	0.0543823	0.0525644	3-dehydroquinate synthase [EC:4.2.3.4]
K01524	0.0548438	0.0453305	0.055917	0.0464445	0.0456494	0.0554875	exopolyphosphatase / guanosine-5'-triphosphate,3'-diphosphate pyrophosphatase [EC:3.6.1.11 3.6.1.40]
K01736	0.119381	0.0945189	0.113198	0.117605	0.117786	0.102414	chorismate synthase [EC:4.2.3.5]
K13832	0.000455405	0	0.00136383	0.00102981	0.000541297	0.000574189	3-dehydroquinate dehydratase / shikimate dehydrogenase [EC:4.2.1.10 1.1.1.25]
K00014	0.0316832	0.0327923	0.0361415	0.0179187	0.0232397	0.0198356	shikimate dehydrogenase [EC:1.1.1.25]
K01626	0.0962857	0.0877675	0.0975137	0.108439	0.0893501	0.0886338	3-deoxy-7-phosphoheptulonate synthase [EC:2.5.1.54]
K03856	0.0506801	0.024112	0.0361415	0.0318212	0.0378186	0.0311106	3-deoxy-7-phosphoheptulonate synthase [EC:2.5.1.54]
K13853	0.000650579	0.00289343	0.000681914	0.00102981	0.000721729	0.00109618	3-deoxy-7-phosphoheptulonate synthase / chorismate mutase [EC:2.5.1.54 5.4.99.5]
K06208	0.00279749	0.00385791	0.00272766	0.00123577	0.00108259	0.000678586	chorismate mutase [EC:5.4.99.5]
K13829	0.00598533	0.00578687	0.00409149	0.00484012	0.00375299	0.00260995	shikimate kinase / 3-dehydroquinate synthase [EC:2.7.1.71 4.2.3.4]
K00891	0.0119707	0.0163961	0.0115925	0.011019	0.00995986	0.00850843	shikimate kinase [EC:2.7.1.71]
K14591	6.50579e-05	0	0	0.000205962	0.000144346	0.000156597	protein AroM
K03786	0.0294062	0.0250764	0.0347776	0.0229648	0.0226984	0.021767	3-dehydroquinate dehydratase II [EC:4.2.1.10]
K06867	0.0037083	0.00192896	0.00272766	0.00236857	0.00270648	0.00240115	_
K01551	0.0750768	0.0356857	0.0484159	0.0156531	0.0227345	0.0153987	arsenite-transporting ATPase [EC:3.6.3.16]
K03325	0.0947894	0.0723359	0.100923	0.093198	0.130669	0.123398	arsenite transporter, ACR3 family
K03893	0.00117104	0.000964478	0.00204574	0.00123577	0.000974334	0.00052199	arsenical pump membrane protein
K03741	0.0158091	0.0125382	0.0184117	0.0192575	0.020028	0.0238549	arsenate reductase [EC:1.20.4.1]
K00537	0.010149	0.0106093	0.00613723	0.00998918	0.00891335	0.00908262	arsenate reductase [EC:1.20.4.1]
K03892	0.0292761	0.0327923	0.0272766	0.0193605	0.0242862	0.0240637	ArsR family transcriptional regulator
K01130	0.159587	0.170713	0.122063	0.163946	0.203816	0.192927	arylsulfatase [EC:3.1.6.1]
K09997	6.50579e-05	0.000964478	0	0	0.000108259	5.2199e-05	arginine transport system substrate-binding protein
K09996	0.000130116	0	0	0	7.21729e-05	0	arginine transport system substrate-binding protein
K02028	0.0275195	0.020254	0.0265947	0.0280109	0.0303487	0.0326765	polar amino acid transport system ATP-binding protein [EC:3.6.3.21]
K09998	6.50579e-05	0	0	0	3.60865e-05	5.2199e-05	arginine transport system permease protein
K02030	0.0199728	0.0289343	0.0279585	0.0269811	0.0273535	0.0375311	polar amino acid transport system substrate-binding protein
K10000	0	0	0	0.000102981	0.000144346	0.000156597	arginine transport system ATP-binding protein [EC:3.6.3.-]
K02029	0.0286905	0.0279699	0.0347776	0.0444879	0.0520367	0.0653531	polar amino acid transport system permease protein
K09999	0.000130116	0.00192896	0	0.000205962	0.000144346	0.000156597	arginine transport system permease protein
K15652	0.000130116	0	0	0.000205962	0.000216519	5.2199e-05	_
K01223	0.00110598	0.000964478	0	0.00113279	0.000541297	0.000469791	6-phospho-beta-glucosidase [EC:3.2.1.86]
K00523	0.00195174	0.00482239	0.00409149	0.00123577	0.00317561	0.00167037	CDP-4-dehydro-6-deoxyglucose reductase [EC:1.17.1.1]
K03487	0	0.000964478	0.00136383	0.000102981	0.000108259	0.000208796	LacI family transcriptional regulator, asc operon repressor
K01424	0.0461911	0.022183	0.0409149	0.0171979	0.0170689	0.0195224	L-asparaginase [EC:3.5.1.1]
K13051	0.0153537	0.020254	0.0136383	0.0197724	0.0161306	0.0134151	beta-aspartyl-peptidase (threonine type) [EC:3.4.19.5]
K07289	0.00474923	0.0106093	0.00545531	0.00422223	0.0042582	0.00229675	AsmA protein
K01914	0.00136622	0.00482239	0.00272766	0.00782657	0.00902161	0.00903042	aspartate--ammonia ligase [EC:6.3.1.1]
K01953	0.10637	0.164926	0.134337	0.141599	0.146728	0.122929	asparagine synthase (glutamine-hydrolysing) [EC:6.3.5.4]
K03718	0.00331795	0.00385791	0.00136383	0.00597291	0.0055934	0.0115882	Lrp/AsnC family transcriptional regulator, regulator for asnA, asnC and gidA
K12268	0.000195174	0.000964478	0	0	7.21729e-05	0.000104398	accessory secretory protein Asp1
K12269	6.50579e-05	0	0.000681914	0.000205962	0.000180432	0.000104398	accessory secretory protein Asp2
K12270	6.50579e-05	0	0	0	3.60865e-05	0	accessory secretory protein Asp3
K01437	0.000975869	0	0	0.000411925	0.000360865	0.000104398	aspartoacylase [EC:3.5.1.15]
K01744	0.0128164	0.0115737	0.00886489	0.0120488	0.0161667	0.0161295	aspartate ammonia-lyase [EC:4.3.1.1]
K06989	0.00175656	0.000964478	0.00136383	0.00154472	0.00115477	0.00135717	aspartate dehydrogenase [EC:1.4.1.21]
K05597	0.00032529	0	0.000681914	0.000514906	7.21729e-05	5.2199e-05	glutamin-(asparagin-)ase [EC:3.5.1.38]
K00385	0.000195174	0	0	0.000102981	0.000144346	0.000104398	anaerobic sulfite reductase subunit C [EC:1.8.1.-]
K01940	0.130962	0.132134	0.125472	0.132846	0.124787	0.121728	argininosuccinate synthase [EC:6.3.4.5]
K00673	0.00299266	0.00578687	0.00340957	0.00473714	0.00245388	0.00354953	arginine N-succinyltransferase [EC:2.3.1.109]
K01484	0.00624556	0.0115737	0.00681914	0.0151382	0.00689251	0.00746445	succinylarginine dihydrolase [EC:3.5.3.23]
K00840	0	0	0	0.000514906	0.000180432	0.000208796	succinylornithine aminotransferase [EC:2.6.1.81]
K06447	0.00722143	0.0086803	0.0102287	0.0149323	0.00714512	0.00683806	succinylglutamic semialdehyde dehydrogenase [EC:1.2.1.71]
K05526	0.000780695	0.00192896	0.00204574	0.000308944	0.000649556	0.000678586	succinylglutamate desuccinylase [EC:3.5.1.96]
K01537	0.156139	0.090661	0.125472	0.0645692	0.10115	0.0839881	Ca2+-transporting ATPase [EC:3.6.3.8]
K01552	0.0368228	0.0414726	0.0381872	0.021832	0.0231675	0.01994	_
K01529	0.0176958	0.020254	0.0170479	0.0201843	0.0172493	0.0139893	_
K01533	0.221652	0.192896	0.205256	0.15097	0.224891	0.183114	Cu2+-exporting ATPase [EC:3.6.3.4]
K00657	0.00136622	0.000964478	0	0.000720868	0.00137129	0.000835183	diamine N-acetyltransferase [EC:2.3.1.57]
K00685	0.0124261	0.0135027	0.0115925	0.0160651	0.0171411	0.0208796	arginine-tRNA-protein transferase [EC:2.3.2.8]
K00773	0.0903004	0.0858386	0.100241	0.111941	0.0987686	0.106642	queuine tRNA-ribosyltransferase [EC:2.4.2.29]
K01546	0.00364324	0.00289343	0.00204574	0.00370732	0.00299518	0.00193136	K+-transporting ATPase ATPase A chain [EC:3.6.3.12]
K01547	0.00461911	0.0106093	0.00750106	0.00257453	0.00335604	0.00250555	K+-transporting ATPase ATPase B chain [EC:3.6.3.12]
K01548	0.00188668	0.00385791	0.00272766	0.000926831	0.00198475	0.000678586	K+-transporting ATPase ATPase C chain [EC:3.6.3.12]
K13714	0.000130116	0.000964478	0	0	7.21729e-05	0.000260995	bifunctional autolysin [EC:3.5.1.28 3.2.1.96]
K01531	0.00455405	0.00675135	0.00272766	0.00391329	0.00494384	0.00334073	Mg2+-importing ATPase [EC:3.6.3.2]
K01035	0.00110598	0	0.00204574	0.00133876	0.00151563	0.00161817	acetate CoA-transferase beta subunit [EC:2.8.3.8]
K00626	0.215732	0.271018	0.25299	0.330467	0.293563	0.326243	acetyl-CoA C-acetyltransferase [EC:2.3.1.9]
K07714	0.00520463	0.00771583	0.00272766	0.00535502	0.00671208	0.00668147	two-component system, NtrC family, response regulator AtoC
K01034	0.00182162	0	0.00272766	0.00319242	0.0037169	0.00344513	acetate CoA-transferase alpha subunit [EC:2.8.3.8]
K02106	0.00780695	0.00289343	0.00613723	0.00432521	0.00440255	0.00751665	short-chain fatty acids transporter
K07710	0.000390347	0.00192896	0	0.000617887	0.000360865	0.000208796	two-component system, NtrC family, sensor histidine kinase AtoS [EC:2.7.13.3]
K02108	0.0567305	0.0694424	0.0484159	0.0534472	0.0652443	0.0628997	F-type H+-transporting ATPase subunit a [EC:3.6.3.14]
K02111	0.223929	0.240155	0.227759	0.260028	0.266859	0.251181	F-type H+-transporting ATPase subunit alpha [EC:3.6.3.14]
K02112	0.248001	0.210256	0.225714	0.288862	0.276711	0.255514	F-type H+-transporting ATPase subunit beta [EC:3.6.3.14]
K02113	0.00832741	0.0086803	0.0109106	0.00525204	0.00649556	0.00699466	F-type H+-transporting ATPase subunit delta [EC:3.6.3.14]
K02114	0.0122959	0.0106093	0.0115925	0.0071057	0.00862466	0.00777764	F-type H+-transporting ATPase subunit epsilon [EC:3.6.3.14]
K02113,	0	0	0	0	0.000108259	5.2199e-05	_
K02109	0.00917317	0.0106093	0.0115925	0.00720868	0.00862466	0.012058	F-type H+-transporting ATPase subunit b [EC:3.6.3.14]
K02109,	0	0	0.00136383	0	3.60865e-05	0	_
K02115	0.0628459	0.0511173	0.0668276	0.0612738	0.0613831	0.0634217	F-type H+-transporting ATPase subunit gamma [EC:3.6.3.14]
K02110	0.0351963	0.0231475	0.0375053	0.0325421	0.0424738	0.0394624	F-type H+-transporting ATPase subunit c [EC:3.6.3.14]
K02124	0.00383842	0.00482239	0.00613723	0.00844446	0.0110064	0.00929141	V-type H+-transporting ATPase subunit K [EC:3.6.3.14]
K02116	0.0109297	0.00771583	0.00409149	0.00360434	0.0069286	0.0048545	ATP synthase protein I
K00633	0.000520463	0	0.000681914	0	0.000541297	0.000730785	galactoside O-acetyltransferase [EC:2.3.1.18]
K01534	0.0614797	0.0482239	0.0436425	0.0193605	0.0320809	0.0198878	Cd2+/Zn2+-exporting ATPase [EC:3.6.3.3 3.6.3.5]
K00835	0.0204932	0.00385791	0.0129564	0.00339838	0.00645948	0.00589848	valine--pyruvate aminotransferase [EC:2.6.1.66]
K01118	0.0049444	0.00675135	0.0047734	0.00422223	0.00508819	0.00344513	FMN-dependent NADH-azoreductase [EC:1.7.-.-]
K00355	0.000780695	0	0.00136383	0.00123577	0.00115477	0.00125278	NAD(P)H dehydrogenase (quinone) [EC:1.6.5.2]
K00540	0.0552992	0.0723359	0.0586446	0.0515936	0.052578	0.0445779	_
K04642	6.50579e-05	0	0	0.000308944	0.00061347	5.2199e-05	halorhodopsin
K04641	0.000845753	0	0	0.000205962	0.000360865	0.000260995	bacteriorhodopsin
K04643	0	0	0	0	7.21729e-05	0	sensory rhodopsin
K01069	0.0734504	0.042437	0.0593265	0.0333659	0.0409581	0.0326243	hydroxyacylglutathione hydrolase [EC:3.1.2.6]
K15327	6.50579e-05	0	0	0	3.60865e-05	0	_
K15328	6.50579e-05	0.000964478	0	0.000102981	7.21729e-05	0.000156597	_
K15329	0.00117104	0.00289343	0.000681914	0.00113279	0.000541297	0.000626388	_
K07664	0.00169151	0.00192896	0.00136383	0.00185366	0.00220127	0.00255775	two-component system, OmpR family, response regulator BaeR
K07642	0.00403359	0.00964478	0.00750106	0.00339838	0.00277866	0.00292314	two-component system, OmpR family, sensor histidine kinase BaeS [EC:2.7.13.3]
K07678	0.00390347	0.0106093	0.00340957	0.0049431	0.00357256	0.00438471	two-component system, NarL family, sensor histidine kinase BarA [EC:2.7.13.3]
K05692	0	0	0	0.000102981	3.60865e-05	0.000104398	actin beta/gamma 1
K07771	0.000195174	0	0.000681914	0.000102981	3.60865e-05	5.2199e-05	two-component system, OmpR family, response regulator BasR
K07643	0.000195174	0.00192896	0	0.000102981	0.000216519	0.000208796	two-component system, OmpR family, sensor histidine kinase BasS [EC:2.7.13.3]
K06930	0.00143127	0.00192896	0.00272766	0.00102981	0.00151563	0.000887382	_
K03796	0.0020168	0	0.00136383	0.000617887	0.000902161	0.000939581	Bax protein
K14194	6.50579e-05	0	0	0.000514906	0.000216519	0.000104398	serine-aspartate repeat-containing protein C/D/E
K11263	0.0175006	0.0183251	0.0190936	0.0150353	0.0127024	0.00892602	acetyl-/propionyl-CoA carboxylase, biotin carboxylase, biotin carboxyl carrier protein [EC:6.3.4.14]
K02160	0.0184114	0.0212185	0.015684	0.0175068	0.0191258	0.0177476	acetyl-CoA carboxylase biotin carboxyl carrier protein
K11631	0	0	0	0	0.000288692	0	bacitracin transport system ATP-binding protein
K11632	0.000390347	0.000964478	0	0	0.000288692	5.2199e-05	bacitracin transport system permease protein
K11630	6.50579e-05	0	0	0	3.60865e-05	0	two-component system, OmpR family, bacitracin resistance response regulator BceR
K11629	0.000130116	0	0	0.000205962	0	0	two-component system, OmpR family, bacitracin resistance sensor histidine kinase BceS [EC:2.7.13.3]
K08226	0.112941	0.0945189	0.0770563	0.122651	0.0735081	0.0961505	MFS transporter, BCD family, chlorophyll transporter
K04039	0.149633	0.105128	0.120017	0.115339	0.0801841	0.0910872	light-independent protochlorophyllide reductase subunit B [EC:1.18.-.-]
K11337	0.0197776	0.0337567	0.0190936	0.0222439	0.0198836	0.0226021	3-hydroxyethyl bacteriochlorophyllide a dehydrogenase [EC:1.-.-.-]
K03404	0.069677	0.0472594	0.0490978	0.032748	0.0297713	0.0321024	magnesium chelatase subunit D [EC:6.6.1.1]
K04034	0.0687662	0.068478	0.0565989	0.0835178	0.060517	0.0777764	anaerobic magnesium-protoporphyrin IX monomethyl ester cyclase [EC:4.-.-.-]
K11336	0.0148983	0.0144672	0.0184117	0.0228618	0.013785	0.0170691	3-vinyl bacteriochlorophyllide hydratase [EC:4.2.1.-]
K04040	0.0663591	0.0540108	0.0538712	0.0557128	0.0381073	0.0479186	chlorophyll synthase [EC:2.5.1.62]
K03403	0.299852	0.211221	0.242761	0.157973	0.12836	0.147827	magnesium chelatase subunit H [EC:6.6.1.1]
K03405	0.102141	0.0954833	0.107742	0.0961844	0.0845506	0.0877465	magnesium chelatase subunit I [EC:6.6.1.1]
K04036	0.0020168	0.00192896	0.00409149	0.00154472	0.00227345	0.00297534	divinyl protochlorophyllide a 8-vinyl-reductase [EC:1.-.-.-]
K04037	0.0725396	0.0704069	0.0620542	0.0704391	0.0442781	0.0536605	light-independent protochlorophyllide reductase subunit L [EC:1.18.-.-]
K04038	0.0900402	0.0742648	0.0763744	0.0745584	0.0523975	0.0613338	light-independent protochlorophyllide reductase subunit N [EC:1.18.-.-]
K10960	0.0643423	0.0540108	0.0593265	0.0528294	0.0379629	0.0428031	geranylgeranyl reductase [EC:1.3.1.83]
K11333	0.0580967	0.0607621	0.0525074	0.0723958	0.043412	0.0547045	chlorophyllide reductase iron protein subunit X [EC:1.18.6.1]
K11334	0.0772237	0.0925899	0.0675095	0.087637	0.0590014	0.0744357	chlorophyllide reductase subunit Y [EC:1.18.1.-]
K11335	0.0883486	0.090661	0.0866031	0.112147	0.0677343	0.0868591	chlorophyllide reductase subunit Z [EC:1.18.-.-]
K08944	0	0	0	0.000102981	0	5.2199e-05	bacteriochlorophyll A protein
K03564	0.0430683	0.0318278	0.0415968	0.0267751	0.0293744	0.0274045	peroxiredoxin Q/BCP [EC:1.11.1.15]
K07552	0.0143127	0.0106093	0.0136383	0.016683	0.0152646	0.022028	MFS transporter, DHA1 family, bicyclomycin/chloramphenicol resistance protein
K00694	0.0175656	0.0163961	0.0190936	0.00978321	0.00909379	0.00689026	cellulose synthase (UDP-forming) [EC:2.4.1.12]
K07080	0.0506801	0.046295	0.0436425	0.0461356	0.0524336	0.058776	_
K03611	0.00748166	0.0144672	0.0102287	0.00792955	0.00728946	0.00647267	disulfide bond formation protein DsbB
K00019	0.034806	0.0327923	0.0313681	0.044076	0.036736	0.038053	3-hydroxybutyrate dehydrogenase [EC:1.1.1.30]
K03406	0.127904	0.163961	0.121381	0.139334	0.117064	0.121519	methyl-accepting chemotaxis protein
K05549	0.000455405	0.000964478	0.000681914	0.000205962	0.000685643	0.000260995	benzoate 1,2-dioxygenase alpha subunit [EC:1.14.12.10]
K05550	0.000780695	0.000964478	0	0.000617887	0.000324778	0.000208796	benzoate 1,2-dioxygenase beta subunit [EC:1.14.12.10]
K05784	0.000715637	0	0.000681914	0.000411925	0.00061347	0.000469791	benzoate 1,2-dioxygenase electron transfer component
K05783	0.0012361	0.000964478	0.00136383	0.000205962	0.00061347	0.000313194	1,6-dihydroxycyclohexa-2,4-diene-1-carboxylate dehydrogenase [EC:1.3.1.25]
K05782	0.0032529	0.0086803	0.00340957	0.0032954	0.00350039	0.00229675	benzoate membrane transport protein
K05548	0.000780695	0.00192896	0.00272766	0.00113279	0.00115477	0.000678586	MFS transporter, AAHS family, benzoate transport protein
K12340	0.0121008	0.0183251	0.0122745	0.0153442	0.0125581	0.0149811	outer membrane channel protein TolC
K07017	0.00195174	0.00675135	0.00136383	0.00185366	0.00241779	0.00328853	_
K00108	0.0417021	0.042437	0.0436425	0.0510787	0.0540214	0.0526166	choline dehydrogenase [EC:1.1.99.1]
K00130	0.0229004	0.0192896	0.0231851	0.0201843	0.023781	0.0210362	betaine-aldehyde dehydrogenase [EC:1.2.1.8]
K01133	0.00826236	0.0115737	0.0095468	0.0123577	0.0105372	0.0190004	choline-sulfatase [EC:3.1.6.6]
K02167	0.00104093	0.00289343	0.00340957	0.000617887	0.0021291	0.00250555	TetR/AcrR family transcriptional regulator, transcriptional repressor of bet genes
K02168	0.0450851	0.0366502	0.0422787	0.0416044	0.051351	0.041968	high-affinity choline transport protein
K02192	0.000715637	0.00482239	0.000681914	0.000720868	0.000721729	0.000469791	bacterioferritin-associated ferredoxin
K03594	0.0149633	0.0192896	0.0122745	0.0184336	0.0203528	0.0226021	bacterioferritin
K01193	0.00305772	0.00385791	0.00136383	0.00319242	0.002923	0.00307974	beta-fructofuranosidase [EC:3.2.1.26]
K02014	0.214951	0.237262	0.192982	0.191957	0.185917	0.180556	iron complex outermembrane recepter protein
K12111	0.000260232	0.00192896	0	0.000514906	0.00061347	0.000782984	evolved beta-galactosidase subunit alpha [EC:3.2.1.23]
K01190	0.0173705	0.0260409	0.023867	0.0248185	0.0319365	0.0310584	beta-galactosidase [EC:3.2.1.23]
K12308	0.0126212	0.0115737	0.0190936	0.0170949	0.0146872	0.0207752	beta-galactosidase [EC:3.2.1.23]
K05350	0.0271292	0.0231475	0.0334138	0.0260542	0.0203888	0.0241681	beta-glucosidase [EC:3.2.1.21]
K05349	0.0512656	0.06462	0.0620542	0.054889	0.0612748	0.0497456	beta-glucosidase [EC:3.2.1.21]
K01188	0.0107346	0.0212185	0.0163659	0.0185366	0.018765	0.0169125	beta-glucosidase [EC:3.2.1.21]
K03488	0.000520463	0	0	0.000411925	0.000180432	0.000260995	beta-glucoside operon transcriptional antiterminator
K10124	6.50579e-05	0.000964478	0	0	0.000108259	0	carbohydrate-specific outer membrane porin
K01195	0.00390347	0.00289343	0.0095468	0.00442819	0.00682034	0.00548089	beta-glucuronidase [EC:3.2.1.31]
K01222	0.0020168	0.00289343	0	0.00082385	0.00104651	0.00125278	6-phospho-beta-glucosidase [EC:3.2.1.86]
K01947	0	0	0	0	7.21729e-05	0	biotin-[acetyl-CoA-carboxylase] ligase / type III pantothenate kinase [EC:6.3.4.15 2.7.1.33]
K00639	0.0478176	0.0559397	0.0525074	0.0844446	0.0902161	0.104241	glycine C-acetyltransferase [EC:2.3.1.29]
K00652	0.0286255	0.0231475	0.0272766	0.0177128	0.0288331	0.0169125	8-amino-7-oxononanoate synthase [EC:2.3.1.47]
K00833	0.0165247	0.0308633	0.0313681	0.0265692	0.0300961	0.022028	adenosylmethionine-8-amino-7-oxononanoate aminotransferase [EC:2.6.1.62]
K01012	0.0321386	0.0347212	0.0402329	0.0465475	0.0448194	0.0364871	biotin synthetase [EC:2.8.1.6]
K02169	0.00487934	0.00482239	0.00340957	0.00288347	0.00418603	0.00276654	biotin synthesis protein BioC
K01935	0.00754672	0.0086803	0.00886489	0.00638483	0.00739772	0.00527209	dethiobiotin synthetase [EC:6.3.3.3]
K02170	0.00156139	0.00385791	0.000681914	0.00154472	0.00144346	0.000678586	biotin biosynthesis protein BioH
K00517	0.0200378	0.0318278	0.0197755	0.0183307	0.0169606	0.0179042	_
K02006	0.0444996	0.0472594	0.0375053	0.0264662	0.0314313	0.0268303	cobalt/nickel transport system ATP-binding protein
K02008	0.0232907	0.0250764	0.015684	0.0114309	0.0130633	0.00913482	cobalt/nickel transport system permease protein
K01906	0.00104093	0	0.00136383	0.000205962	0.00050521	0.000365393	6-carboxyhexanoate--CoA ligase [EC:6.2.1.14]
K03523	0.0111249	0.0135027	0.0109106	0.00576695	0.00811945	0.00704686	putative biotin biosynthesis protein BioY
K13285	6.50579e-05	0	0	0	7.21729e-05	0	invasin B
K13286	0	0	0	0	7.21729e-05	0.000104398	invasin C
K13287	6.50579e-05	0	0	0.000102981	0.000108259	5.2199e-05	invasin D
K03524	0.0117104	0.0183251	0.00818297	0.00895936	0.0102846	0.00767325	BirA family transcriptional regulator, biotin operon repressor / biotin-[acetyl-CoA-carboxylase] ligase [EC:6.3.4.15]
K08351	0.000715637	0.00192896	0.00204574	0.000514906	0.000902161	0.000574189	biotin sulfoxide reductase [EC:1.-.-.-]
K07737	0.00910811	0.00385791	0.0109106	0.00288347	0.00368082	0.00527209	putative transcriptional regulator
K03098	0.00338301	0.00578687	0.00340957	0.00422223	0.00609861	0.00584628	outer membrane lipoprotein Blc
K04719	0.00383842	0.00385791	0.00409149	0.00236857	0.00382516	0.00250555	5,6-dimethylbenzimidazole synthase [EC:1.14.99.40]
K07335	0.00949846	0.024112	0.015684	0.0179187	0.0177184	0.0242203	basic membrane protein A and related proteins
K02058	0.0310977	0.0289343	0.047734	0.0341898	0.0368082	0.0458829	simple sugar transport system substrate-binding protein
K08153	0.000390347	0	0	0.000205962	0.000324778	0.000104398	MFS transporter, DHA1 family, multidrug resistance protein
K06147	0.429968	0.357821	0.411876	0.311827	0.296414	0.307139	ATP-binding cassette, subfamily B, bacterial
K07029	0.0152886	0.0135027	0.0129564	0.00957725	0.00992377	0.00835183	_
K08689	6.50579e-05	0	0	0	3.60865e-05	0	biphenyl 2,3-dioxygenase [EC:1.14.12.18]
K15750	6.50579e-05	0	0	0.000102981	3.60865e-05	0	_
K00471	0.00299266	0.00192896	0.00136383	0.00113279	0.00227345	0.00151377	gamma-butyrobetaine dioxygenase [EC:1.14.11.1]
K06317	0.000260232	0	0	0	0.000180432	0	inhibitor of the pro-sigma K processing machinery
K06318	6.50579e-05	0	0	0.000102981	3.60865e-05	0	forespore regulator of the sigma-K checkpoint
K05527	0.00253726	0.00385791	0.00136383	0.00350136	0.00306735	0.00234895	BolA protein
K13790	0	0	0	0	3.60865e-05	5.2199e-05	virulence protein IcsB
K13741	6.50579e-05	0	0.000681914	0	3.60865e-05	5.2199e-05	guanine nucleotide exchange factor SopE
K09807	0.00728649	0.00771583	0.00409149	0.00247155	0.00216519	0.00250555	hypothetical protein
K00462	0.000455405	0	0	0.000411925	0.00061347	0.000365393	biphenyl-2,3-diol 1,2-dioxygenase [EC:1.13.11.39]
K10222	0	0	0	0	0	0	2,6-dioxo-6-phenylhexa-3-enoate hydrolase [EC:3.7.1.8]
K05710	0.0012361	0.000964478	0	0.00123577	0.00194867	0.00114838	ferredoxin subunit of phenylpropionate dioxygenase
K02510	0.00461911	0.00482239	0.0047734	0.00525204	0.0055934	0.00579408	2,4-dihydroxyhept-2-ene-1,7-dioic acid aldolase [EC:4.1.2.-]
K00529	0.0105394	0.0163961	0.0102287	0.0174038	0.0143624	0.0182174	ferredoxin--NAD+ reductase [EC:1.18.1.3]
K03768	0.0238763	0.024112	0.0218213	0.0251274	0.0245749	0.0237505	peptidyl-prolyl cis-trans isomerase B (cyclophilin B) [EC:5.2.1.8]
K03311	0.00208185	0.00289343	0.00272766	0.00226559	0.00147954	0.00287094	branched-chain amino acid:cation transporter, LIVCS family
K01997	0.107085	0.130205	0.117971	0.11884	0.146908	0.161451	branched-chain amino acid transport system permease protein
K01998	0.0945942	0.103199	0.113198	0.11503	0.130669	0.141407	branched-chain amino acid transport system permease protein
K01995	0.095505	0.108022	0.100241	0.0996858	0.123632	0.123712	branched-chain amino acid transport system ATP-binding protein
K01996	0.113071	0.107057	0.0981957	0.107203	0.122694	0.132638	branched-chain amino acid transport system ATP-binding protein
K14561	0.000195174	0.00192896	0.00136383	0.000411925	0.000180432	0.000208796	U3 small nucleolar ribonucleoprotein protein IMP4
K12683	6.50579e-05	0	0	0	7.21729e-05	0.000104398	serum resistance protein
K00432	0.0119056	0.0173606	0.0143202	0.0169919	0.0136407	0.0169647	glutathione peroxidase [EC:1.11.1.9]
K03229	0.00130116	0.00192896	0	0.000720868	0.00115477	0.000678586	type III secretion protein SctU
K03186	0.0178909	0.022183	0.0197755	0.0135935	0.0133881	0.00970901	3-octaprenyl-4-hydroxybenzoate carboxy-lyase UbiX [EC:4.1.1.-]
K06378	0.000130116	0	0	0.000205962	0.000144346	0.000104398	stage II sporulation protein AA (anti-sigma F factor antagonist)
K02015	0.118536	0.139849	0.11047	0.0810462	0.0927783	0.0868591	iron complex transport system permease protein
K06073	0.000585521	0.000964478	0	0.000102981	0.000216519	0.000260995	vitamin B12 transport system permease protein
K06074	0.000520463	0.000964478	0.000681914	0.000205962	0.000216519	0.000156597	vitamin B12 transport system ATP-binding protein [EC:3.6.3.33]
K02016	0.0605689	0.0848741	0.0654638	0.0542711	0.0557175	0.0479708	iron complex transport system substrate-binding protein
K06858	0.000455405	0.000964478	0	0.000102981	0.000324778	0.000365393	vitamin B12 transport system substrate-binding protein
K00798	0.0463863	0.0376147	0.0552351	0.0265692	0.0296992	0.0273523	cob(I)alamin adenosyltransferase [EC:2.5.1.17]
K07174	0.000195174	0.000964478	0	0	0.000108259	0.000104398	Mn2+-dependent serine/threonine protein kinase [EC:2.7.1.-]
K00929	0.00169151	0.00385791	0	0.00226559	0.0037169	0.00469791	butyrate kinase [EC:2.7.2.7]
K03366	0.00169151	0.00192896	0.000681914	0.00205962	0.000866075	0.00120058	(R,R)-butanediol dehydrogenase / diacetyl reductase [EC:1.1.1.4 1.1.1.303]
K07690	0.000130116	0	0	0.000308944	0.000144346	0.000260995	two-component system, NarL family, response regulator EvgA
K07679	0.00227703	0.00578687	0.00409149	0.00339838	0.00303126	0.00370613	two-component system, NarL family, sensor histidine kinase EvgS [EC:2.7.13.3]
K06011	0.000130116	0	0	0.000102981	7.21729e-05	5.2199e-05	bontoxilysin [EC:3.4.24.69]
K02720	0.00104093	0.00482239	0.00136383	0.000720868	0.00144346	0.000417592	photosystem II cytochrome c550
K13300	6.50579e-05	0	0	0.000102981	0	0	cytochrome c550
K13992	0.0057251	0.0086803	0.0047734	0.00895936	0.00703686	0.00866503	photosynthetic reaction center cytochrome c subunit
K12262	0.00396853	0.00675135	0.0047734	0.00411925	0.00526862	0.00443691	cytochrome b561
K15536	0.000195174	0	0	0.000102981	3.60865e-05	0.000104398	_
K08652	0.000130116	0	0	0	3.60865e-05	5.2199e-05	C5a peptidase [EC:3.4.21.110]
K06048	0.0150284	0.0183251	0.00818297	0.0147263	0.0148676	0.0134673	carboxylate-amine ligase [EC:6.3.-.-]
K03757	0	0	0	0	0	0.000104398	cadaverine:lysine antiporter
K03765	0.000260232	0	0	0.000102981	7.21729e-05	0.000313194	transcriptional activator of cad operon
K15842	0	0.000964478	0	0	7.21729e-05	0	_
K12108	0	0	0	0	0	5.2199e-05	cag pathogenicity island protein 23
K01060	0.0024722	0.00771583	0.00340957	0.00308944	0.00274257	0.00292314	cephalosporin-C deacetylase [EC:3.1.1.41]
K01674	0.00156139	0.00289343	0.00136383	0.00133876	0.000902161	0.000365393	carbonic anhydrase [EC:4.2.1.1]
K08297	0.000130116	0	0	0.000102981	7.21729e-05	0	crotonobetainyl-CoA dehydrogenase [EC:1.3.99.-]
K08298	6.50579e-05	0	0	0.000102981	0.000108259	0	crotonobetainyl-CoA:carnitine CoA-transferase [EC:2.8.3.-]
K02182	0.00351313	0.00385791	0.00136383	0.00391329	0.00310343	0.00360173	crotonobetaine/carnitine-CoA ligase [EC:6.2.1.-]
K08299	0.00832741	0.00675135	0.0047734	0.0113279	0.00642339	0.00887382	carnitinyl-CoA dehydratase [EC:4.2.1.-]
K08279	0.00143127	0.00385791	0.00272766	0.00350136	0.00440255	0.00245335	carnitine operon protein CaiE
K08277	6.50579e-05	0	0.000681914	0	3.60865e-05	5.2199e-05	transcriptional activator CaiF
K05245	0.000130116	0	0	0	3.60865e-05	5.2199e-05	L-carnitine/gamma-butyrobetaine antiporter
K00154	0.00949846	0.00964478	0.00818297	0.0177128	0.00876901	0.0125278	coniferyl-aldehyde dehydrogenase [EC:1.2.1.68]
K01673	0.0352614	0.0318278	0.0388691	0.0266721	0.0287609	0.0301188	carbonic anhydrase [EC:4.2.1.1]
K00963	0.0346108	0.0414726	0.0409149	0.0393388	0.0399838	0.0416548	UTP--glucose-1-phosphate uridylyltransferase [EC:2.7.7.9]
K07282	0.00845753	0.0173606	0.0170479	0.010916	0.0153367	0.00626388	poly-gamma-glutamate synthesis protein (capsule biosynthesis protein)
K03704	0.0362373	0.0434015	0.03205	0.0283198	0.038396	0.0398278	cold shock protein (beta-ribbon, CspA family)
K00681	0.154447	0.146601	0.133655	0.161783	0.16127	0.155188	gamma-glutamyltranspeptidase [EC:2.3.2.2]
K01595	0.119642	0.0858386	0.107742	0.0638483	0.0717399	0.0674933	phosphoenolpyruvate carboxylase [EC:4.1.1.31]
K01956	0.0911461	0.104164	0.0879669	0.0950517	0.0963147	0.101945	carbamoyl-phosphate synthase small subunit [EC:6.3.5.5]
K01955	0.336154	0.355892	0.356641	0.402554	0.407777	0.409605	carbamoyl-phosphate synthase large subunit [EC:6.3.5.5]
K11023	0.000130116	0	0	0.000102981	7.21729e-05	5.2199e-05	pertussis toxin subunit 1 [EC:2.4.2.-]
K15342	0.0302519	0.0308633	0.0313681	0.0236857	0.0291218	0.0241681	_
K09951	0.00143127	0.000964478	0.00204574	0.00102981	0.00104651	0.00193136	CRISPR-associated protein Cas2
K07012	0.0368228	0.0337567	0.0368234	0.0344987	0.034246	0.0246379	_
K01067	0.00318784	0.00385791	0.0047734	0.00525204	0.0055934	0.00574189	acetyl-CoA hydrolase [EC:3.1.2.1]
K00638	0.000845753	0.00289343	0.000681914	0.00123577	0.00108259	0.00130497	chloramphenicol O-acetyltransferase [EC:2.3.1.28]
K03381	0.00188668	0.00385791	0.00136383	0.00257453	0.000829988	0.00234895	catechol 1,2-dioxygenase [EC:1.13.11.1]
K03781	0.0240714	0.0183251	0.0177298	0.0127697	0.026704	0.0158685	catalase [EC:1.11.1.6]
K01856	0.00240714	0.000964478	0.00136383	0.000617887	0.00165998	0.00151377	muconate cycloisomerase [EC:5.5.1.1]
K03464	0	0	0	0.000102981	0.000180432	0.000104398	muconolactone D-isomerase [EC:5.3.3.4]
K07823	0.00182162	0.000964478	0.00340957	0.00185366	0.0021291	0.00151377	3-oxoadipyl-CoA thiolase [EC:2.3.1.174]
K01442	0.00526969	0.0086803	0.00272766	0.0032954	0.00573775	0.00563749	choloylglycine hydrolase [EC:3.5.1.24]
K02224	0.0439141	0.0453305	0.0504617	0.0248185	0.0331635	0.0316848	cobyrinic acid a,c-diamide synthase [EC:6.3.5.9 6.3.1.-]
K02227	0.0283002	0.0260409	0.0265947	0.0167859	0.0189093	0.0173301	adenosylcobinamide-phosphate synthase CobD [EC:6.3.1.10]
K06042	0.021339	0.022183	0.0225032	0.00968023	0.010429	0.010492	precorrin-8X methylmutase [EC:5.4.1.2]
K02188	0.0204932	0.0144672	0.0259127	0.0102981	0.0143985	0.0126843	cobalamin biosynthesis protein CbiD
K03399	0.000585521	0.000964478	0	0.000514906	0.000649556	0.000626388	precorrin-6Y C5,15-methyltransferase [EC:2.1.1.132]
K05936	0.0289508	0.0250764	0.023867	0.0157561	0.0159141	0.0155031	precorrin-4 C11-methyltransferase [EC:2.1.1.133]
K02189	0.00273243	0.00771583	0.00136383	0.00236857	0.00259822	0.00219236	cobalamin biosynthesis protein CbiG
K05934	0.00793707	0.00771583	0.00886489	0.00628185	0.00609861	0.00626388	precorrin-3B C17-methyltransferase [EC:2.1.1.131]
K05895	0.00650579	0.0086803	0.00818297	0.00339838	0.00436646	0.00323634	precorrin-6X reductase [EC:1.3.1.54]
K02190	0.00117104	0.00192896	0.000681914	0.00133876	0.00277866	0.00354953	sirohydrochlorin cobaltochelatase [EC:4.99.1.3]
K03394	0.0130766	0.0086803	0.00886489	0.00628185	0.00703686	0.00584628	precorrin-2/cobalt-factor-2 C20-methyltransferase [EC:2.1.1.130 2.1.1.151]
K02007	0.00839247	0.0115737	0.00750106	0.00679676	0.0111507	0.0128931	cobalt/nickel transport system permease protein
K02009	0.000650579	0	0	0.000617887	0.000685643	0.000260995	cobalt transport protein
K02232	0.0638869	0.06462	0.0484159	0.0347047	0.039659	0.039097	adenosylcobyric acid synthase [EC:6.3.5.10]
K02191	0.00435888	0.00192896	0.000681914	0.000617887	0.000793902	0.000626388	precorrin-8W decarboxylase [EC:1.-.-.-]
K03795	0.0310326	0.0086803	0.0197755	0.0182277	0.0165998	0.0160773	sirohydrochlorin cobaltochelatase [EC:4.99.1.3]
K08260	0.000390347	0	0.000681914	0	0.000469124	0.000260995	adenosylcobinamide hydrolase [EC:3.5.1.90]
K14155	0.00513958	0.00482239	0.00613723	0.00885638	0.0124137	0.0162861	cystathione beta-lyase [EC:4.4.1.8]
K13635	0.000390347	0.000964478	0	0.000205962	0.000577383	0.000365393	LysR family transcriptional regulator, cys regulon transcriptional activator
K05516	0.0320085	0.0231475	0.0177298	0.0152412	0.017105	0.0181652	curved DNA-binding protein
K09925	0.000130116	0.000964478	0	0	0.000144346	0.000156597	hypothetical protein
K00974	0.00949846	0.0192896	0.0143202	0.0186396	0.0210023	0.0207752	tRNA nucleotidyltransferase (CCA-adding enzyme) [EC:2.7.7.72 3.1.3.- 3.1.4.-]
K07558	0.00104093	0.000964478	0.00204574	0.000926831	0.00165998	0.000730785	tRNA nucleotidyltransferase (CCA-adding enzyme) [EC:2.7.7.72]
K06196	0.0223799	0.0231475	0.0272766	0.0193605	0.0228427	0.028344	cytochrome c-type biogenesis protein
K03413	0.0275846	0.024112	0.0204574	0.0286288	0.0231675	0.0169125	two-component system, chemotaxis family, response regulator CheY
K02193	0.00520463	0.00385791	0.00681914	0.00648782	0.00595426	0.00642047	heme exporter protein A [EC:3.6.3.41]
K02194	0.0109948	0.0086803	0.015684	0.0126667	0.0164915	0.0162861	heme exporter protein B
K02195	0.0331145	0.0395436	0.0361415	0.0363524	0.0366277	0.0338771	heme exporter protein C
K02196	0.000390347	0.000964478	0	0.00113279	0.000721729	0.000730785	heme exporter protein D
K02197	0.00709131	0.0115737	0.00818297	0.00906235	0.00833597	0.0098134	cytochrome c-type biogenesis protein CcmE
K02198	0.0825585	0.0925899	0.0784201	0.0940218	0.091407	0.0731307	cytochrome c-type biogenesis protein CcmF
K02199	0.00468417	0.00771583	0.0047734	0.00556098	0.0061347	0.00563749	cytochrome c biogenesis protein CcmG, thiol:disulfide interchange protein DsbE
K02200	0.00787201	0.0115737	0.0095468	0.00895936	0.0107538	0.0108574	cytochrome c-type biogenesis protein CcmH
K08696	0.023616	0.00964478	0.0122745	0.00350136	0.00433037	0.00328853	carbon dioxide concentrating mechanism protein CcmK
K08697	0.00240714	0.000964478	0.00136383	0.000205962	3.60865e-05	0.000156597	carbon dioxide concentrating mechanism protein CcmL
K08698	0.0360421	0.0086803	0.0184117	0.00514906	0.00357256	0.00328853	carbon dioxide concentrating mechanism protein CcmM
K08700	0.0184764	0.00192896	0.00613723	0.00278049	0.00274257	0.00167037	carbon dioxide concentrating mechanism protein CcmO
K00406	0.0109948	0.0250764	0.0136383	0.0192575	0.0182237	0.0201488	cb-type cytochrome c oxidase subunit III [EC:1.9.3.1]
K00428	0.0316181	0.0655845	0.0306861	0.043561	0.0429068	0.0489104	cytochrome c peroxidase [EC:1.11.1.5]
K07399	0.014638	0.0173606	0.023867	0.00514906	0.00808337	0.00537649	cytochrome c biogenesis protein
K02647	0.000845753	0	0.000681914	0.000411925	0.000757816	0.000678586	carbohydrate diacid regulator
K10725	0.0032529	0.00289343	0.0122745	0.00267751	0.00902161	0.00370613	archaeal cell division control protein 6
K13525	0.0244618	0.024112	0.0429606	0.0147263	0.0332717	0.0272479	transitional endoplasmic reticulum ATPase
K01489	0.00884788	0.0115737	0.0047734	0.00679676	0.0107538	0.0130497	cytidine deaminase [EC:3.5.4.5]
K01521	0.000650579	0.00192896	0	0.000205962	0.00050521	0.000313194	CDP-diacylglycerol pyrophosphatase [EC:3.6.1.26]
K00359	0.00396853	0.00771583	0.0095468	0.00535502	0.00775859	0.0115882	NADH oxidase [EC:1.6.-.-]
K08255	0	0	0	0	3.60865e-05	5.2199e-05	CoA-disulfide reductase [EC:1.8.1.14]
K00981	0.032594	0.0298988	0.0361415	0.0211111	0.0215797	0.0236461	phosphatidate cytidylyltransferase [EC:2.7.7.41]
K11013	6.50579e-05	0	0	0.000102981	3.60865e-05	0.000730785	cytolethal distending toxin subunit A
K11014	6.50579e-05	0	0.000681914	0	7.21729e-05	0	cytolethal distending toxin subunit B
K15722	0	0	0	0	3.60865e-05	5.2199e-05	_
K06996	0.00507452	0.00964478	0.0047734	0.00586993	0.00476341	0.00401932	_
K00574	0.06174	0.06462	0.0661457	0.0550949	0.0634761	0.0623778	cyclopropane-fatty-acyl-phospholipid synthase [EC:2.1.1.79]
K15632	0	0	0	0.000102981	0	0	_
K06319	0	0	0	0.000102981	3.60865e-05	0	spore maturation protein CgeA
K06320	0.000845753	0.000964478	0.00136383	0.00123577	0.000360865	0.00052199	spore maturation protein CgeB
K06321	0	0	0	0.000102981	7.21729e-05	0	spore maturation protein CgeC
K06322	0	0	0	0	0	0	spore maturation protein CgeD
K05311	0.000585521	0.000964478	0	0.000514906	0.000216519	0.000365393	central glycolytic genes regulator
K04078	0.0320085	0.022183	0.0259127	0.0286288	0.0317561	0.032259	chaperonin GroES
K04077	0.296339	0.271983	0.297315	0.319448	0.311607	0.289339	chaperonin GroEL
K07300	0.0260882	0.022183	0.0211393	0.00720868	0.00880509	0.00767325	Ca2+:H+ antiporter
K06197	0.000715637	0	0.00136383	0.000205962	0.000216519	0.000156597	cation transport regulator
K07232	0.00552992	0.00385791	0.00545531	0.00525204	0.00465515	0.00595068	cation transport protein ChaC
K03478	0.00253726	0	0.00204574	0.00185366	0.000829988	0.00135717	hypothetical protein
K03490	0	0	0	0.000308944	0	0.000104398	AraC family transcriptional regulator, cel operon repressor
K03407	0.069677	0.0771583	0.0565989	0.0679676	0.0565114	0.0530341	two-component system, chemotaxis family, sensor kinase CheA [EC:2.7.13.3]
K03412	0.0337651	0.0347212	0.0306861	0.0372792	0.03338	0.0318414	two-component system, chemotaxis family, response regulator CheB [EC:3.1.1.61]
K13491	0.000780695	0.000964478	0.00204574	0.000514906	0.000577383	0.000313194	two-component system, chemotaxis family, response regulator WspF [EC:3.1.1.61]
K03410	0.000585521	0.00289343	0.00272766	0.000308944	0.00108259	0.00052199	chemotaxis protein CheC
K03411	0.00221197	0.00675135	0.00272766	0.00401627	0.00339213	0.00360173	chemotaxis protein CheD [EC:3.5.1.44]
K00575	0.0264135	0.0279699	0.0136383	0.0222439	0.0207136	0.0160773	chemotaxis protein methyltransferase CheR [EC:2.1.1.80]
K03415	0.00182162	0.00192896	0.00204574	0.00154472	0.00313952	0.00177476	two-component system, chemotaxis family, response regulator CheV
K03408	0.00891293	0.0154317	0.00886489	0.010813	0.0116198	0.0124234	purine-binding chemotaxis protein CheW
K03409	0.000455405	0.000964478	0.00136383	0.00082385	0.00202084	0.00140937	chemotaxis protein CheX
K03414	0.0020168	0.00289343	0.00204574	0.0016477	0.00274257	0.00104398	chemotaxis protein CheZ
K13381	0	0	0	0	3.60865e-05	0	bifunctional chitinase/lysozyme [EC:3.2.1.14 3.2.1.17]
K01233	0.000260232	0	0	0.000102981	0.000180432	5.2199e-05	chitosanase [EC:3.2.1.132]
K01850	0.00032529	0	0	0.000411925	0.000108259	0.000313194	chorismate mutase [EC:5.4.99.5]
K03333	0.00845753	0.0115737	0.00818297	0.00700272	0.00808337	0.00568969	cholesterol oxidase [EC:1.1.3.6]
K05984	6.50579e-05	0	0	0.000308944	0.000180432	0.000260995	excinuclease Cho [EC:3.1.25.-]
K07171	0.00878282	0.00964478	0.00613723	0.00762061	0.0109342	0.0110662	_
K06600	0	0	0	0	0	0	chemosensory pili system protein ChpE
K07240	0.0616749	0.0405081	0.0525074	0.0349106	0.0447472	0.0364349	chromate transporter
K07167	0.00149633	0.00192896	0.00204574	0.00195664	0.0013352	0.00276654	putative transcriptional regulator
K13500	6.50579e-05	0	0	0.000205962	0.000866075	0.000104398	chondroitin synthase [EC:2.4.1.175 2.4.1.226]
K10928	6.50579e-05	0	0	0	0	0	cholera enterotoxin subunit A [EC:2.4.2.36]
K10546	0.00390347	0.00771583	0.00340957	0.00247155	0.00440255	0.00177476	putative multiple sugar transport system substrate-binding protein
K14980	0.015679	0.0115737	0.0190936	0.0167859	0.0138933	0.0205664	_
K14981	0.0277797	0.0250764	0.039551	0.0336749	0.0247192	0.0275089	_
K14982	0.00032529	0	0	0.000102981	7.21729e-05	5.2199e-05	_
K14983	0	0	0	0	7.21729e-05	0	_
K06518	0.00110598	0.00192896	0.00136383	0.000926831	0.000685643	0.000887382	holin-like protein
K01643	0.00162645	0.00482239	0.00204574	0.00298645	0.00523254	0.00756885	citrate lyase subunit alpha / citrate CoA-transferase [EC:4.1.3.6 2.8.3.10]
K09011	0.00507452	0.0135027	0.00681914	0.0087534	0.0103207	0.0126321	D-citramalate synthase [EC:2.3.1.182]
K03742	0.0212739	0.0154317	0.0313681	0.0154472	0.0162389	0.0179042	competence/damage-inducible protein CinA
K06400	0.00338301	0.00675135	0.00340957	0.01071	0.00476341	0.00443691	site-specific DNA recombinase
K01647	0.138443	0.162032	0.139111	0.161989	0.148063	0.142816	citrate synthase [EC:2.3.3.1]
K03288	0.000455405	0.00192896	0	0.000205962	0.000469124	0.000156597	MFS transporter, MHS family, citrate/tricarballylate:H+ symporter
K13795	0.0012361	0.00385791	0	0.00144174	0.00180432	0.00135717	citrate/tricarballylate utilization protein
K01910	0.000260232	0	0	0.000411925	0.000396951	0.00052199	[citrate (pro-3S)-lyase] ligase [EC:6.2.1.22]
K01646	0.000130116	0	0	0.000102981	0.000108259	5.2199e-05	citrate lyase subunit gamma [EC:4.1.3.6]
K01644	0.0223149	0.0212185	0.0231851	0.0279079	0.0238892	0.0254209	citrate lyase subunit beta / citryl-CoA lyase [EC:4.1.3.6 4.1.3.34]
K05966	0.00136622	0.00192896	0.00340957	0.00154472	0.00184041	0.00104398	triphosphoribosyl-dephospho-CoA synthase [EC:2.7.8.25]
K13927	6.50579e-05	0	0	0.000102981	7.21729e-05	5.2199e-05	holo-ACP synthase / triphosphoribosyl-dephospho-CoA synthase [EC:2.7.7.61 2.7.8.25]
K11639	0	0	0	0.000102981	0	0	Mg2+/citrate complex secondary transporter
K03300	0.00130116	0.00192896	0.00204574	0.00102981	0.00129911	0.000730785	citrate-Mg2+:H+ or citrate-Ca2+:H+ symporter, CitMHS family
K11637	0	0	0	0.000102981	3.60865e-05	0	two-component system, CitB family, sensor histidine kinase CitS [EC:2.7.13.3]
K11638	0	0	0	0	0	0	two-component system, CitB family, response regulator CitT
K09477	0.000195174	0	0.000681914	0	0	0	citrate:succinate antiporter
K05964	0.000650579	0	0	0.000617887	0.000469124	0.000365393	holo-ACP synthase [EC:2.7.7.61]
K03281	0.0431985	0.0289343	0.0388691	0.0406776	0.0507015	0.0654053	chloride channel protein, CIC family
K14201	0.000390347	0	0	0.000617887	0.000469124	0.000208796	clumping factor A
K14192	0.000130116	0	0	0.000205962	0.000180432	5.2199e-05	clumping factor B
K03694	0.141111	0.143707	0.145248	0.160136	0.14846	0.147253	ATP-dependent Clp protease ATP-binding subunit ClpA
K03695	0.307203	0.309598	0.295269	0.335719	0.322829	0.318309	ATP-dependent Clp protease ATP-binding subunit ClpB
K03696	0.17403	0.147565	0.197073	0.16755	0.18101	0.152578	ATP-dependent Clp protease ATP-binding subunit ClpC
K04086	0.000715637	0.00192896	0.000681914	0.000617887	0.000649556	0.000156597	ATP-dependent Clp protease ATP-binding subunit ClpL
K03697	0.000650579	0.000964478	0	0.00205962	0.00126303	0.00104398	ATP-dependent Clp protease ATP-binding subunit ClpE
K01358	0.126603	0.10127	0.106379	0.107821	0.093103	0.101788	ATP-dependent Clp protease, protease subunit [EC:3.4.21.92]
K01419	0.0322037	0.0434015	0.0409149	0.0390299	0.0390455	0.039358	ATP-dependent HslUV protease, peptidase subunit HslV [EC:3.4.25.-]
K06891	0.0379288	0.0298988	0.0279585	0.0258483	0.0251162	0.0247945	ATP-dependent Clp protease adaptor protein ClpS
K11907	0.0509403	0.042437	0.0340957	0.0550949	0.0464072	0.0450999	type VI secretion system protein VasG
K03544	0.161929	0.172642	0.14593	0.190618	0.164554	0.164531	ATP-dependent Clp protease ATP-binding subunit ClpX
K03667	0.0796309	0.0781227	0.0866031	0.101848	0.10263	0.090513	ATP-dependent HslUV protease ATP-binding subunit HslU
K10914	0.00195174	0.00578687	0.00409149	0.00566397	0.00617078	0.00475011	CRP/FNR family transcriptional regulator, cyclic AMP receptor protein
K06131	0.0113851	0.0183251	0.0095468	0.01071	0.0165637	0.01994	cardiolipin synthase [EC:2.7.8.-]
K15256	0.00292761	0.00675135	0.00204574	0.00298645	0.0040056	0.00292314	_
K15257	0.00221197	0.00482239	0.00272766	0.00278049	0.00461907	0.00454131	_
K07691	0	0	0	0	3.60865e-05	5.2199e-05	two-component system, NarL family, competent response regulator ComA
K11950	0.00526969	0.00192896	0.0102287	0.000514906	0.000324778	5.2199e-05	bicarbonate transport system substrate-binding protein
K11951	0.000455405	0	0	0.000617887	0.000216519	5.2199e-05	bicarbonate transport system permease protein
K11952	0.000650579	0.000964478	0.00204574	0.000308944	0.000360865	0.000104398	bicarbonate transport system ATP-binding protein [EC:3.6.3.-]
K11953	0.0032529	0.000964478	0.00750106	0.000308944	0.000252605	0.000156597	bicarbonate transport system ATP-binding protein [EC:3.6.3.-]
K10620	6.50579e-05	0	0	0	3.60865e-05	5.2199e-05	2,3-dihydroxy-2,3-dihydro-p-cumate dehydrogenase [EC:1.3.1.58]
K07239	0.0601135	0.0607621	0.0675095	0.0909324	0.0853084	0.0876943	heavy-metal exporter, HME family
K03088	0.154643	0.163961	0.150703	0.146336	0.146367	0.136135	RNA polymerase sigma-70 factor, ECF subfamily
K00867	0.00728649	0.00578687	0.00272766	0.00411925	0.00285083	0.00250555	type I pantothenate kinase [EC:2.7.1.33]
K13038	0.0761828	0.0694424	0.0743287	0.0689974	0.0688169	0.0671279	phosphopantothenoylcysteine decarboxylase / phosphopantothenate--cysteine ligase [EC:4.1.1.36 6.3.2.5]
K01598	0.000130116	0	0	0.000411925	0.000324778	0.000260995	phosphopantothenoylcysteine decarboxylase [EC:4.1.1.36]
K00954	0.0268689	0.0318278	0.03205	0.0265692	0.0297713	0.031998	pantetheine-phosphate adenylyltransferase [EC:2.7.7.3]
K02201	0.000520463	0.000964478	0.000681914	0.000102981	0.000649556	0.000417592	pantetheine-phosphate adenylyltransferase [EC:2.7.7.3]
K00859	0.0162645	0.0106093	0.0163659	0.0126667	0.00967117	0.00897822	dephospho-CoA kinase [EC:2.7.1.24]
K09680	6.50579e-05	0.000964478	0	0.000205962	7.21729e-05	5.2199e-05	type II pantothenate kinase [EC:2.7.1.33]
K03525	0.0145079	0.0144672	0.0129564	0.0197724	0.018765	0.022289	type III pantothenate kinase [EC:2.7.1.33]
K02226	0.000455405	0.000964478	0	0.000205962	0.000252605	0.000104398	alpha-ribazole phosphatase [EC:3.1.3.73]
K02225	0.0074166	0.00578687	0.00886489	0.00556098	0.00490776	0.00469791	cobalamin biosynthetic protein CobC
K04720	0.00195174	0.000964478	0.00272766	0.00133876	0.00259822	0.00135717	threonine-phosphate decarboxylase [EC:4.1.1.81]
K13540	0.00117104	0.000964478	0.00136383	0.000205962	0.00140737	0.00120058	precorrin-2 C20-methyltransferase / precorrin-3B C17-methyltransferase [EC:2.1.1.130 2.1.1.131]
K00595	0.0187367	0.0173606	0.0197755	0.011019	0.0109703	0.0113272	precorrin-6Y C5,15-methyltransferase / precorrin-8W decarboxylase [EC:2.1.1.132 1.-.-.-]
K02230	0.131807	0.110915	0.119335	0.0580814	0.0595787	0.0568447	cobaltochelatase CobN [EC:6.6.1.2]
K02231	0.0128815	0.0154317	0.00886489	0.0098862	0.00848032	0.00762105	adenosylcobinamide kinase / adenosylcobinamide-phosphate guanylyltransferase [EC:2.7.1.156 2.7.7.62]
K02233	0.0128164	0.0192896	0.0177298	0.00895936	0.0111507	0.00829963	adenosylcobinamide-GDP ribazoletransferase [EC:2.7.8.26]
K00768	0.0221197	0.0231475	0.0245489	0.0184336	0.0223014	0.0211928	nicotinate-nucleotide--dimethylbenzimidazole phosphoribosyltransferase [EC:2.4.2.21]
K02234	0.034806	0.0366502	0.0279585	0.0141084	0.013352	0.0116926	cobalamin biosynthesis protein CobW
K01485	0.0282351	0.0279699	0.0265947	0.0250244	0.0258379	0.0224978	cytosine deaminase [EC:3.5.4.1]
K10974	0.00221197	0.00578687	0.00136383	0.00185366	0.00184041	0.00172257	cytosine permease
K03706	6.50579e-05	0	0.000681914	0.000411925	0.000216519	0.000260995	transcriptional pleiotropic repressor
K14941	0.0024722	0.00385791	0.000681914	0.00185366	0.00155172	0.000730785	2-phospho-L-lactate guanylyltransferase [EC:2.7.7.68]
K11212	0.004489	0.00482239	0.0095468	0.0032954	0.00386125	0.00219236	LPPG:FO 2-phospho-L-lactate transferase [EC:2.7.8.28]
K12234	0.00286255	0.00578687	0.00409149	0.00267751	0.00350039	0.00177476	coenzyme F420-0:L-glutamate ligase / coenzyme F420-1:gamma-L-glutamate ligase [EC:6.3.2.31 6.3.2.34]
K14940	0.000130116	0	0	0.000102981	0.000144346	0.000104398	gamma-F420-2:alpha-L-glutamate ligase [EC:6.3.2.32]
K11780	0.0109297	0.00385791	0.0150021	0.00422223	0.00375299	0.00240115	FO synthase subunit 1 [EC:2.5.1.77]
K11781	0.0165247	0.00578687	0.0129564	0.005458	0.00404168	0.00287094	FO synthase subunit 2 [EC:2.5.1.77]
K11938	0.000130116	0.000964478	0.000681914	0	7.21729e-05	0.000104398	HMP-PP phosphatase [EC:3.6.1.-]
K01387	0.00208185	0.00192896	0.00409149	0.00453117	0.00270648	0.00187916	microbial collagenase [EC:3.4.24.3]
K08566	6.50579e-05	0	0	0	0	0	plasminogen activator [EC:3.4.23.48]
K12292	6.50579e-05	0	0	0	0.000108259	0	ATP-binding cassette, subfamily C, bacterial, competence factor transporting protein [EC:3.4.22.-]
K05979	0.0125562	0.00482239	0.0115925	0.00370732	0.00422212	0.00328853	2-phosphosulfolactate phosphatase [EC:3.1.3.71]
K05884	0.000390347	0	0	0.000205962	0.000433037	0.000260995	(R)-2-hydroxyacid dehydrogenase [EC:1.1.1.272]
K13039	0.000130116	0.00192896	0	0.000205962	0.000216519	0.000417592	sulfopyruvate decarboxylase subunit beta [EC:4.1.1.79]
K06034	0	0	0	0	3.60865e-05	0.000104398	sulfopyruvate decarboxylase subunit alpha [EC:4.1.1.79]
K02237	0.00500946	0.00771583	0.00613723	0.00514906	0.00414994	0.00365393	competence protein ComEA
K01493	0.00455405	0.00675135	0.00886489	0.0128727	0.0138933	0.0214538	dCMP deaminase [EC:3.5.4.12]
K02238	0.0405311	0.0636556	0.0313681	0.038309	0.0376743	0.0326765	competence protein ComEC
K02239	0.000195174	0.000964478	0.000681914	0.000102981	0.000144346	0.000156597	competence protein ComER
K02507	0.000520463	0.00192896	0	0.000205962	0.000433037	0.000365393	protein transport protein HofQ
K02240	0.00104093	0	0.00136383	0.00082385	0.000793902	0.000469791	competence protein ComFA
K02241	6.50579e-05	0	0	0.000102981	7.21729e-05	0.000104398	competence protein ComFB
K02242	0.000520463	0	0	0.000720868	0.000360865	0.000365393	competence protein ComFC
K02243	0.000845753	0.000964478	0.00136383	0.000514906	0.000577383	0.00052199	competence protein ComGA
K02244	0.000520463	0	0.000681914	0.000411925	0.000433037	0.000260995	competence protein ComGB
K02245	6.50579e-05	0	0	0.000102981	0.000108259	0.000104398	competence protein ComGC
K02246	0.000260232	0	0	0.000205962	3.60865e-05	0.000104398	competence protein ComGD
K02247	0	0	0	0	7.21729e-05	0	competence protein ComGE
K02248	0.000520463	0	0.000681914	0.000205962	0.000144346	0.000104398	competence protein ComGF
K02249	6.50579e-05	0	0	0	0.000108259	0	competence protein ComGG
K02250	0.000130116	0	0	0.000102981	7.21729e-05	5.2199e-05	competence protein ComK
K05807	0.0159392	0.0183251	0.0143202	0.0177128	0.0167441	0.0248989	putative lipoprotein
K07391	0.11847	0.116702	0.126154	0.114206	0.120962	0.114368	magnesium chelatase family protein
K07680	0.000455405	0	0	0.000102981	0.000324778	0.000208796	two-component system, NarL family, sensor histidine kinase ComP [EC:2.7.13.3]
K02251	0.000195174	0	0	0	0	0	competence protein ComQ
K02254	0	0	0	0	0	5.2199e-05	competence protein ComZ
K00190	0.000130116	0	0.000681914	0.000205962	0.000180432	0.000260995	carbon monoxide dehydrogenase / acetyl-CoA synthase subunit beta [EC:1.2.7.4 1.2.99.2 2.3.1.169]
K00198	0.00390347	0.0106093	0.00409149	0.0184336	0.0497271	0.0801254	carbon-monoxide dehydrogenase catalytic subunit [EC:1.2.99.2]
K07233	0.00149633	0.00289343	0.00136383	0.00226559	0.00209301	0.00167037	copper resistance protein B
K07213	0.000520463	0	0	0.000514906	0.000649556	0.000417592	copper chaperone
K06134	0.00520463	0.00675135	0.00409149	0.00628185	0.00768641	0.00626388	ubiquinone biosynthesis monooxygenase Coq7 [EC:1.14.13.-]
K03284	0.0240714	0.020254	0.0272766	0.0208022	0.027137	0.02255	metal ion transporter, MIT family
K06189	0.00396853	0.00289343	0.00613723	0.00916533	0.0106816	0.0130497	magnesium and cobalt transporter
K06324	6.50579e-05	0	0.000681914	0.000514906	0.000541297	0.000365393	spore coat protein A
K06325	0.000455405	0	0	0.000308944	0.000180432	0.000104398	spore coat protein B
K06327	0.00032529	0	0	0.000308944	0.000252605	0.000104398	spore coat protein D
K06328	6.50579e-05	0	0	0.000205962	0.000108259	0.000156597	spore coat protein E
K06330	0.000520463	0	0.00204574	0.000411925	0.000288692	0.000365393	spore coat protein H
K06331	6.50579e-05	0	0	0	3.60865e-05	5.2199e-05	spore coat protein I
K06332	6.50579e-05	0	0	0	0	0	spore coat protein JA
K06333	6.50579e-05	0	0	0	0.000108259	0.000104398	spore coat protein JB
K06334	6.50579e-05	0	0.000681914	0.000102981	0.000180432	0.000156597	spore coat protein JC
K06336	0	0	0	0	0	0	spore coat-associated protein N
K06338	0.000195174	0	0	0	0.000108259	5.2199e-05	spore coat protein SA
K06337	0	0	0.000681914	0	0	5.2199e-05	spore coat-associated protein S
K06339	6.50579e-05	0	0	0	7.21729e-05	0	spore coat protein T
K06341	0	0	0	0	0	0	spore coat protein W
K06342	0	0	0	0	0	0	spore coat protein X
K06344	6.50579e-05	0	0	0.000102981	7.21729e-05	0	spore coat protein Z
K02298	0.00149633	0.00192896	0.0047734	0.00175068	0.00191258	0.00125278	cytochrome o ubiquinol oxidase subunit I [EC:1.10.3.-]
K02274	0.249757	0.233404	0.255718	0.239843	0.231747	0.186455	cytochrome c oxidase subunit I [EC:1.9.3.1]
K02276	0.0612195	0.0713714	0.0613723	0.0693063	0.0663991	0.0560095	cytochrome c oxidase subunit III [EC:1.9.3.1]
K06345	0	0	0	0	7.21729e-05	0	spore cortex protein
K02301	0.0543884	0.0607621	0.0681914	0.0506668	0.0466959	0.0423334	protoheme IX farnesyltransferase [EC:2.5.1.-]
K02258	0.00982375	0.0125382	0.00818297	0.010813	0.0118724	0.011536	cytochrome c oxidase subunit XI assembly protein
K00495	6.50579e-05	0.000964478	0.000681914	0.000205962	0.000108259	0.000260995	_
K05525	0.00162645	0.00289343	0.00136383	0.00267751	0.00126303	0.00172257	linalool 8-monooxygenase [EC:1.14.99.28]
K05917	0.000455405	0.000964478	0.00136383	0.00123577	0.000721729	0.000365393	cytochrome P450, family 51 (sterol 14-demethylase) [EC:1.14.13.70]
K02288	0.00904305	0.00964478	0.00818297	0.00133876	0.00191258	0.00193136	phycocyanobilin lyase alpha subunit [EC:4.-.-.-]
K02289	0.00409865	0.000964478	0.00136383	0.00102981	0.000829988	0.000730785	phycocyanobilin lyase beta subunit
K03651	0.00149633	0.00385791	0.00204574	0.000617887	0.0013352	0.000574189	Icc protein
K01119	0.00331795	0.00771583	0.00545531	0.00741465	0.00295909	0.0108574	2',3'-cyclic-nucleotide 2'-phosphodiesterase [EC:3.1.4.16]
K01119,	0.000260232	0	0	0	3.60865e-05	0.000104398	_
K01120	0.00104093	0	0.00272766	0.00123577	0.000685643	0.000730785	3',5'-cyclic-nucleotide phosphodiesterase [EC:3.1.4.17]
K05382	0.000715637	0.00385791	0	0.000205962	0.000144346	0.000208796	phycoerythrin-associated linker protein
K08589	0.000195174	0	0	0.000308944	0.000144346	0.000156597	gingipain R [EC:3.4.22.37]
K05716	6.50579e-05	0	0	0.000411925	0.000108259	0.000104398	cyclic 2,3-diphosphoglycerate synthetase [EC:4.6.1.-]
K03802	0.0776791	0.044366	0.0572808	0.0181247	0.0205693	0.0168603	cyanophycin synthetase [EC:6.-.-.-]
K13282	0.0124261	0.00482239	0.0102287	0.0038103	0.00274257	0.00167037	cyanophycinase [EC:3.4.15.6]
K01104	0.0176307	0.0270054	0.0184117	0.0148293	0.0148315	0.0160773	protein-tyrosine phosphatase [EC:3.1.3.48]
K01005	0.000520463	0	0.00136383	0.00082385	0.00061347	0.00146157	_
K01784	0.0938135	0.0983768	0.107061	0.10329	0.0990934	0.103772	UDP-glucose 4-epimerase [EC:5.1.3.2]
K07640	0.000910811	0.000964478	0.00136383	0.00102981	0.00050521	0.000417592	two-component system, OmpR family, sensor histidine kinase CpxA [EC:2.7.13.3]
K06006	0.000390347	0	0.000681914	0.000308944	7.21729e-05	0.000313194	periplasmic protein CpxP
K07662	0.00143127	0.000964478	0.000681914	0.0032954	0.00173215	0.00219236	two-component system, OmpR family, response regulator CpxR
K05383	0.00149633	0.000964478	0.000681914	0.000308944	3.60865e-05	0.000104398	CpeT protein
K10915	6.50579e-05	0	0	0	7.21729e-05	0.000156597	CAI-1 autoinducer synthase [EC:2.3.-.-]
K10916	0.000130116	0	0	0	7.21729e-05	0.000156597	two-component system, CAI-1 autoinducer sensor kinase/phosphatase CqsS [EC:2.7.13.3 3.1.3.-]
K06199	0.00845753	0.00771583	0.00750106	0.00731167	0.00566557	0.00694246	CrcB protein
K05805	0.0020168	0.00289343	0.00204574	0.00216261	0.00176824	0.00167037	CreA protein
K07663	0.000715637	0.000964478	0.00136383	0.00133876	0.000974334	0.00114838	two-component system, OmpR family, catabolic regulation response regulator CreB
K07641	0.00169151	0.00385791	0.0047734	0.00463415	0.00230953	0.00172257	two-component system, OmpR family, sensor histidine kinase CreC [EC:2.7.13.3]
K06143	0.0012361	0.00482239	0.000681914	0.00123577	0.000902161	0.00156597	inner membrane protein
K11926	6.50579e-05	0	0	0	7.21729e-05	5.2199e-05	sigma factor-binding protein Crl
K09847	0.000390347	0	0.000681914	0.0016477	0.0021291	0.00234895	spheroidene monooxygenase [EC:1.-.-.-]
K02291	0.0421575	0.0434015	0.0470521	0.0320272	0.0274979	0.0301188	phytoene synthase [EC:2.5.1.32]
K09844	0.0122959	0.0086803	0.0095468	0.00865042	0.0093103	0.0142503	hydroxyneurosporene dehydrogenase
K09845	0.018021	0.0192896	0.015684	0.0229648	0.016275	0.0193658	methoxyneurosporene dehydrogenase [EC:1.14.99.-]
K13789	0.0399456	0.0366502	0.0422787	0.0355285	0.0344986	0.0426465	geranylgeranyl diphosphate synthase, type II [EC:2.5.1.1 2.5.1.10 2.5.1.29]
K09846	0.0126212	0.00675135	0.00818297	0.0105041	0.00822771	0.00970901	hydroxyneurosporene methyltransferase [EC:2.1.1.-]
K10027	0.0822983	0.0839096	0.0784201	0.0968023	0.0875457	0.088425	phytoene dehydrogenase [EC:1.14.99.-]
K07185	0.00871776	0.0086803	0.00272766	0.005458	0.0055934	0.00673367	tryptophan-rich sensory protein
K10208	0	0	0	0	3.60865e-05	0	dehydrosqualene synthase [EC:2.5.1.-]
K10209	0.00032529	0	0.000681914	0.000102981	0.000108259	0	dehydrosqualene desaturase [EC:1.14.99.-]
K10212	6.50579e-05	0	0	0	3.60865e-05	0.000104398	glycosyl-4,4'-diaponeurosporenoate acyltransferase [EC:2.3.1.-]
K10210	6.50579e-05	0	0.000681914	0	0.000108259	5.2199e-05	4,4'-diaponeurosporene oxidase [EC:1.-.-.-]
K10211	6.50579e-05	0	0	0	0.000108259	5.2199e-05	4,4'-diaponeurosporenoate glycosyltransferase [EC:2.4.1.-]
K01715	0.00683108	0.0086803	0.0122745	0.0131816	0.0155172	0.0209318	3-hydroxybutyryl-CoA dehydratase [EC:4.2.1.55]
K01669	0.132913	0.138885	0.138429	0.137274	0.134819	0.134517	deoxyribodipyrimidine photo-lyase [EC:4.1.99.3]
K06878	0.00813224	0.0106093	0.0177298	0.00885638	0.0106816	0.0102832	tRNA-binding protein
K11717	0.0880234	0.0858386	0.0988776	0.0870191	0.0774776	0.0779852	cysteine desulfurase / selenocysteine lyase [EC:2.8.1.7 4.4.1.16]
K01766	0.00117104	0.000964478	0	0.000411925	0.000866075	0.000782984	cysteine sulfinate desulfinase [EC:4.4.1.-]
K04487	0.111965	0.0896965	0.0879669	0.0854744	0.0963869	0.0914526	cysteine desulfurase [EC:2.8.1.7]
K04335	6.50579e-05	0	0	0.000102981	7.21729e-05	5.2199e-05	minor curlin subunit
K04336	0	0	0	0.000102981	0	5.2199e-05	curli production protein
K04333	0	0.000964478	0	0	3.60865e-05	0.000156597	LuxR family transcriptional regulator, csgAB operon transcriptional regulatory protein
K04337	0	0	0	0	3.60865e-05	0	curli production assembly/transport component CsgE
K04338	0.000260232	0	0.000681914	0.000205962	0.000144346	0.000260995	curli production assembly/transport component CsgF
K06214	0.00117104	0	0.00204574	0.00216261	0.00155172	0.00219236	curli production assembly/transport component CsgG
K05592	0.0472971	0.0472594	0.0484159	0.0358375	0.0427264	0.0438471	ATP-dependent RNA helicase DeaD [EC:3.6.4.13]
K15737	6.50579e-05	0	0	0.000102981	0.000108259	0.000104398	_
K15735	6.50579e-05	0	0	0	3.60865e-05	0	_
K08945	0	0	0	0	0	0.000156597	chlorosome envelope protein A
K08946	0	0	0	0.000102981	0	5.2199e-05	chlorosome envelope protein B
K08947	0	0	0	0	0	5.2199e-05	chlorosome envelope protein C
K08949	0	0	0	0.000102981	3.60865e-05	0	chlorosome envelope protein E
K08952	6.50579e-05	0	0	0	0.000108259	5.2199e-05	chlorosome envelope protein I
K08953	0	0	0	0	3.60865e-05	0	chlorosome envelope protein J
K03563	0.00188668	0.00385791	0.00409149	0.00576695	0.00523254	0.00365393	carbon storage regulator
K07770	0.000585521	0	0	0	7.21729e-05	5.2199e-05	two-component system, OmpR family, response regulator CssR
K07650	0.000130116	0	0	0.000205962	7.21729e-05	0.000104398	two-component system, OmpR family, sensor histidine kinase CssS [EC:2.7.13.3]
K06200	0.0150934	0.00964478	0.0300042	0.0193605	0.0276783	0.0221846	carbon starvation protein
K02259	0.0447598	0.0597977	0.0388691	0.0446938	0.0362308	0.0354953	cytochrome c oxidase subunit XV assembly protein
K02862	0.000195174	0	0	0.000411925	0.000216519	5.2199e-05	putative membrane protein
K02897	0.00975869	0.0144672	0.00818297	0.0158591	0.0127746	0.0149811	large subunit ribosomal protein L25
K01036	6.50579e-05	0	0	0.000617887	0.000216519	0.000417592	butyrate-acetoacetate CoA-transferase [EC:2.8.3.9]
K03797	0.112485	0.114773	0.0988776	0.0951546	0.0976139	0.114159	carboxyl-terminal processing protease [EC:3.4.21.102]
K12949	0.000260232	0	0	0.000617887	0.000469124	0.000260995	cation-transporting P-type ATPase A/B [EC:3.6.3.-]
K12950	0.00169151	0.000964478	0.00136383	0.000617887	0.000577383	0.000417592	cation-transporting P-type ATPase C [EC:3.6.3.-]
K12951	0.000130116	0	0	0.000102981	0	0	cation-transporting P-type ATPase D [EC:3.6.3.-]
K12952	6.50579e-05	0	0	0	0	0.000104398	cation-transporting ATPase E [EC:3.6.3.-]
K12953	0.000975869	0.00192896	0.000681914	0.000720868	0.00165998	0.00146157	cation-transporting ATPase F [EC:3.6.3.-]
K12954	0.000195174	0	0.000681914	0.000205962	0.000108259	0	cation-transporting ATPase G [EC:3.6.3.-]
K12955	0.000650579	0.00192896	0.00136383	0.00123577	0.000829988	0.00052199	cation-transporting ATPase I [EC:3.6.3.-]
K12956	0.00032529	0	0	0	0.000252605	0.000260995	cation-transporting ATPase V [EC:3.6.3.-]
K13584	0.037018	0.0337567	0.0334138	0.049534	0.0303126	0.0324156	two-component system, cell cycle response regulator CtrA
K01991	0.00962857	0.0212185	0.0102287	0.0113279	0.00974334	0.0151899	polysaccharide export outer membrane protein
K10107	0.00338301	0.00192896	0.00409149	0.00278049	0.00375299	0.0049067	capsular polysaccharide transport system permease protein
K09688	0.000845753	0.000964478	0	0.000926831	0.000469124	0.000469791	capsular polysaccharide transport system permease protein
K09689	0.00266737	0.00289343	0.00681914	0.00463415	0.00508819	0.0106486	capsular polysaccharide transport system ATP-binding protein
K03708	0.000195174	0	0.000681914	0.000617887	0.000216519	0.000208796	transcriptional regulator CtsR
K14588	0.000195174	0	0	0.000411925	0.000216519	0.000156597	blue copper oxidase
K11923	0.000130116	0.000964478	0	0.000205962	0.000144346	0.000156597	MerR family transcriptional regulator, copper efflux regulator
K07119	0.0111249	0.0173606	0.0225032	0.0153442	0.0108259	0.0136239	_
K07787	0.0800212	0.0761938	0.071601	0.0993769	0.133592	0.100222	Cu(I)/Ag(I) efflux system membrane protein CusA
K07798	0.00735154	0.0086803	0.0047734	0.0100922	0.0137129	0.011014	Cu(I)/Ag(I) efflux system membrane protein CusB
K07796	0	0	0	0.000514906	0.000108259	0.000156597	Cu(I)/Ag(I) efflux system outer membrane protein CusC
K07810	0	0	0	0	3.60865e-05	0.000104398	Cu(I)/Ag(I) efflux system periplasmic protein CusF
K07665	0.00461911	0.00675135	0.00272766	0.00298645	0.00378908	0.00313194	two-component system, OmpR family, copper resistance phosphate regulon response regulator CusR
K07644	0.00351313	0.00578687	0.00613723	0.00278049	0.0037169	0.00234895	two-component system, OmpR family, heavy metal sensor histidine kinase CusS [EC:2.7.13.3]
K08095	0.000195174	0	0	0.00082385	0.000108259	0.000104398	cutinase [EC:3.1.1.74]
K03926	0.00175656	0.00385791	0.00409149	0.00133876	0.00256214	0.00120058	periplasmic divalent cation tolerance protein
K06201	0.00169151	0.00289343	0.00136383	0.0016477	0.00140737	0.00208796	copper homeostasis protein
K00243	0.00110598	0.00192896	0.00136383	0.00102981	0.00137129	0.00240115	hypothetical protein
K03558	0.00377336	0.00964478	0.00681914	0.00205962	0.00342821	0.00574189	membrane protein required for colicin V production
K11105	0.00409865	0.00964478	0.00409149	0.00453117	0.00418603	0.00428031	cell volume regulation protein A
K01449	0.000650579	0.00385791	0.000681914	0.000617887	0.000433037	0.00104398	N-acetylmuramoyl-L-alanine amidase [EC:3.5.1.28]
K00413	0.00566004	0.00482239	0.0047734	0.0106071	0.0105733	0.0146157	ubiquinol-cytochrome c reductase cytochrome c1 subunit [EC:1.10.2.2]
K08738	0.00650579	0.0086803	0.00818297	0.0098862	0.00848032	0.0120058	cytochrome c
K12263	6.50579e-05	0	0	0	7.21729e-05	0.000104398	cytochrome c551
K08942	6.50579e-05	0	0.000681914	0	3.60865e-05	5.2199e-05	photosystem P840 reaction center cytochrome c551
K01768	0.0670097	0.0376147	0.0920584	0.038515	0.0387929	0.0346079	adenylate cyclase [EC:4.6.1.1]
K11029	6.50579e-05	0	0	0	0	0	anthrax edema toxin adenylate cyclase [EC:4.6.1.1]
K11005,	6.50579e-05	0	0.000681914	0.000102981	0.000216519	0.000156597	_
K05851	0.00149633	0.00385791	0.00136383	0.00113279	0.00202084	0.00130497	adenylate cyclase, class 1 [EC:4.6.1.1]
K11004	0.00644073	0.00289343	0.00340957	0.00236857	0.0040056	0.00156597	ATP-binding cassette, subfamily B, bacterial HlyB/CyaB
K07389	0.000130116	0	0	0	0.000108259	5.2199e-05	cytolysin-activating lysine-acyltransferase [EC:2.3.1.-]
K11003	0.000585521	0.000964478	0.00136383	0.000617887	0.000685643	0.00052199	hemolysin D
K15527	0.00273243	0.000964478	0.00340957	0.00133876	0.00147954	0.00198356	_
K06202	0.000390347	0	0	0.000411925	0.000360865	0	CyaY protein
K02635	0.0219245	0.0260409	0.0150021	0.00566397	0.00620687	0.00673367	cytochrome b6
K00410	0.0024722	0.00385791	0.000681914	0.0032954	0.00281474	0.00140937	_
K03620	0.00110598	0.00385791	0.00136383	0.00236857	0.00299518	0.00349733	Ni/Fe-hydrogenase 1 B-type cytochrome subunit
K00412	0.0750118	0.0723359	0.0627361	0.092992	0.0771528	0.0739659	ubiquinol-cytochrome c reductase cytochrome b subunit [EC:1.10.2.2]
K10156	6.50579e-05	0	0	0	3.60865e-05	0	epi-isozizaene synthase [EC:4.2.3.37]
K10187	0.000780695	0.00192896	0.000681914	0.000411925	0.00050521	0.00052199	germacradienol/germacrene-D synthase [EC:4.2.3.22]
K08906	0.00338301	0.000964478	0.000681914	0.000102981	0.000252605	0.000260995	cytochrome c6
K11737	0.000585521	0.000964478	0	0.000411925	0.000541297	0.000365393	D-serine/D-alanine/glycine transporter
K15770	0.000390347	0	0.00136383	0	0.000108259	5.2199e-05	_
K02634	0.0199077	0.0115737	0.0150021	0.00308944	0.00220127	0.00224456	apocytochrome f
K11921	0.000845753	0.000964478	0.00136383	0.00082385	0.00061347	0.000260995	LysR family transcriptional regulator
K01725	0.0104743	0.00385791	0.0115925	0.00123577	0.00285083	0.00172257	cyanate lyase [EC:4.2.1.104]
K03449	0.00774189	0.00675135	0.00613723	0.00566397	0.00609861	0.00370613	MFS transporter, CP family, cyanate transporter
K02297	0.00104093	0.00385791	0.00272766	0.00144174	0.00140737	0.000365393	cytochrome o ubiquinol oxidase subunit II [EC:1.10.3.-]
K02299	0.00175656	0.00289343	0.00409149	0.00133876	0.00205693	0.00151377	cytochrome o ubiquinol oxidase subunit III [EC:1.10.3.-]
K02300	0.000780695	0.00192896	0.000681914	0.000514906	0.000829988	0.000417592	cytochrome o ubiquinol oxidase operon protein cyoD
K15629	0.00143127	0.000964478	0.00136383	0.000617887	0.000541297	0.000574189	_
K14670	6.50579e-05	0.000964478	0	0.000205962	3.60865e-05	5.2199e-05	aromatase
K14338	0.00188668	0.000964478	0.00136383	0.000720868	0.0015878	0.00120058	cytochrome P450 / NADPH-cytochrome P450 reductase [EC:1.14.14.1 1.6.2.4]
K05554	0.000130116	0	0	0.000205962	0.000144346	5.2199e-05	aromatase [EC:4.2.1.-]
K02045	0.00357819	0.00675135	0.0047734	0.00319242	0.0037169	0.00182696	sulfate transport system ATP-binding protein [EC:3.6.3.25]
K02010	0.0334398	0.0347212	0.0334138	0.0257453	0.0316478	0.0263083	iron(III) transport system ATP-binding protein [EC:3.6.3.30]
K01758	0.0130766	0.0144672	0.0177298	0.0184336	0.0147594	0.0125278	cystathionine gamma-lyase [EC:4.4.1.1]
K13634	0.0024722	0.000964478	0.0047734	0.00442819	0.00649556	0.0051155	LysR family transcriptional regulator, cys regulon transcriptional activator
K00860	0.0242666	0.022183	0.03205	0.0201843	0.0201002	0.0185306	adenylylsulfate kinase [EC:2.7.1.25]
K00957	0.055039	0.0414726	0.0538712	0.0681736	0.0565475	0.0562183	sulfate adenylyltransferase subunit 2 [EC:2.7.7.4]
K00640	0.0502247	0.0356857	0.0422787	0.0460326	0.0448194	0.0473967	serine O-acetyltransferase [EC:2.3.1.30]
K02302	0.0178259	0.0192896	0.0211393	0.0212141	0.0213632	0.0195746	uroporphyrin-III C-methyltransferase / precorrin-2 dehydrogenase / sirohydrochlorin ferrochelatase [EC:2.1.1.107 1.3.1.76 4.99.1.4]
K02303	0.0289508	0.0327923	0.0279585	0.0160651	0.0186928	0.0160773	uroporphyrin-III C-methyltransferase [EC:2.1.1.107]
K00390	0.0342855	0.0298988	0.0293223	0.0246125	0.0247553	0.0204098	phosphoadenosine phosphosulfate reductase [EC:1.8.4.8]
K00381	0.0711734	0.0935544	0.0825116	0.0909324	0.0756011	0.0654575	sulfite reductase (NADPH) hemoprotein beta-component [EC:1.8.1.2]
K00380	0.0117755	0.022183	0.0095468	0.0141084	0.0117642	0.00861283	sulfite reductase (NADPH) flavoprotein alpha-component [EC:1.8.1.2]
K01738	0.165052	0.14853	0.141838	0.139951	0.130128	0.113428	cysteine synthase A [EC:2.5.1.47]
K12339	0.0166548	0.0260409	0.0204574	0.0226559	0.0259822	0.0190004	cysteine synthase B [EC:2.5.1.47]
K00955	0.0612846	0.0414726	0.0422787	0.0558158	0.0387929	0.0349733	bifunctional enzyme CysN/CysC [EC:2.7.7.4 2.7.1.25]
K00956	0.0196475	0.020254	0.0136383	0.0324391	0.0303848	0.0345557	sulfate adenylyltransferase subunit 1 [EC:2.7.7.4]
K10150	0	0	0	0	0.000108259	0	cysteine synthase / O-phosphoserine sulfhydrylase / spermine synthase [EC:2.5.1.47 2.5.1.65 4.2.1.22]
K02048	0.00188668	0.00578687	0.00136383	0.00205962	0.00230953	0.00198356	sulfate transport system substrate-binding protein
K01082	0.0323988	0.0347212	0.0415968	0.0342927	0.0334161	0.0368525	3'(2'), 5'-bisphosphate nucleotidase [EC:3.1.3.7]
K02046	0.00253726	0.00771583	0.00136383	0.00288347	0.00288692	0.00114838	sulfate transport system permease protein
K02047	0.00214691	0.00385791	0.000681914	0.00205962	0.00223736	0.00135717	sulfate transport system permease protein
K06203	0.00338301	0.000964478	0.00136383	0.00236857	0.00129911	0.00193136	CysZ protein
K05499	0.0012361	0	0	0.00113279	0.000829988	0.000417592	LacI family transcriptional regulator, repressor for deo operon, udp, cdd, tsx, nupC, and nupG
K15726	0.00637568	0.00771583	0.0047734	0.00463415	0.00732555	0.00396712	_
K15727	0.0012361	0	0.00204574	0.00185366	0.00220127	0.00125278	_
K15725	0.00279749	0.00578687	0.00204574	0.00226559	0.00274257	0.00099178	_
K03295	0.0160693	0.020254	0.0211393	0.016271	0.0224819	0.0172257	cation efflux system protein, CDF family
K07222	0.0150934	0.0115737	0.0170479	0.0145203	0.0167802	0.0141981	putative flavoprotein involved in K+ transport
K02483	0.0742961	0.0636556	0.0545531	0.0537562	0.0452524	0.0349211	two-component system, OmpR family, response regulator
K07277	0.0469718	0.0588332	0.0600085	0.049328	0.043845	0.051416	outer membrane protein
K00824	0.0109297	0.0125382	0.0136383	0.0153442	0.0165637	0.021245	D-alanine transaminase [EC:2.6.1.21]
K07258	0.0215992	0.0318278	0.0231851	0.0224499	0.024214	0.0231763	D-alanyl-D-alanine carboxypeptidase (penicillin-binding protein 5/6) [EC:3.4.16.4]
K01286	0.0156139	0.0144672	0.0136383	0.0186396	0.0147233	0.0196268	D-alanyl-D-alanine carboxypeptidase [EC:3.4.16.4]
K07259	0.018021	0.020254	0.0122745	0.0119458	0.0139655	0.012319	D-alanyl-D-alanine carboxypeptidase / D-alanyl-D-alanine-endopeptidase (penicillin-binding protein 4) [EC:3.4.16.4 3.4.99.-]
K00285	0.0171753	0.0250764	0.0170479	0.0137995	0.0132437	0.0101266	D-amino-acid dehydrogenase [EC:1.4.99.1]
K00007	0.000650579	0	0	0.000411925	0.000360865	0.000574189	D-arabinitol 4-dehydrogenase [EC:1.1.1.11]
K03112	0.00221197	0.00192896	0.000681914	0.00236857	0.00137129	0.00099178	DamX protein
K00273	0.00110598	0.000964478	0.00340957	0.000308944	0.000469124	0.000365393	D-amino-acid oxidase [EC:1.4.3.3]
K01714	0.0647326	0.0559397	0.0620542	0.0640543	0.0709821	0.0656141	dihydrodipicolinate synthase [EC:4.2.1.52]
K11395	0	0.000964478	0	0	7.21729e-05	5.2199e-05	2-keto-3-deoxy-gluconate aldolase [EC:4.1.2.-]
K10206	0.0608292	0.0231475	0.0593265	0.0331599	0.0333078	0.0348167	LL-diaminopimelate aminotransferase [EC:2.6.1.83]
K00215	0.0442394	0.0366502	0.0375053	0.0285258	0.0345347	0.0376876	dihydrodipicolinate reductase [EC:1.3.1.26]
K14267	0.00754672	0.0086803	0.00545531	0.00751763	0.0108259	0.00741225	N-succinyldiaminopimelate aminotransferase [EC:2.6.1.17]
K03340	0.000390347	0.000964478	0.00136383	0.000411925	0.000396951	0.000208796	diaminopimelate dehydrogenase [EC:1.4.1.16]
K00674	0.0633664	0.0626911	0.0627361	0.076927	0.0696829	0.0739659	2,3,4,5-tetrahydropyridine-2-carboxylate N-succinyltransferase [EC:2.3.1.117]
K01439	0.0322687	0.0327923	0.0470521	0.0370732	0.0430151	0.0435861	succinyl-diaminopimelate desuccinylase [EC:3.5.1.18]
K05823	0.000195174	0.00192896	0.000681914	0.000102981	0.000288692	0.000313194	N-acetyldiaminopimelate deacetylase [EC:3.5.1.47]
K01778	0.0413768	0.042437	0.047734	0.0315122	0.0339934	0.0355997	diaminopimelate epimerase [EC:5.1.1.7]
K05822	6.50579e-05	0.000964478	0	0.000102981	0.000108259	5.2199e-05	tetrahydrodipicolinate N-acetyltransferase [EC:2.3.1.89]
K01266	0.00956351	0.0163961	0.015684	0.0185366	0.0197754	0.0176432	D-aminopeptidase [EC:3.4.11.19]
K03710	0.0117755	0.0106093	0.015684	0.00720868	0.00797511	0.0050111	GntR family transcriptional regulator
K00836	0.0310977	0.0356857	0.0245489	0.0293496	0.0327304	0.0277176	diaminobutyrate-2-oxoglutarate transaminase [EC:2.6.1.76]
K03530	0.0134019	0.0183251	0.0163659	0.0192575	0.0197032	0.0232285	DNA-binding protein HU-beta
K05787	0.000130116	0	0	0	3.60865e-05	0.000208796	DNA-binding protein HU-alpha
K04764	0.0126212	0.00675135	0.0163659	0.0187426	0.0181876	0.0203054	integration host factor subunit alpha
K05788	0.0172403	0.0192896	0.0184117	0.0191545	0.0186928	0.0216626	integration host factor subunit beta
K05591	0.00117104	0.000964478	0.000681914	0.000617887	0.00144346	0.00182696	ATP-independent RNA helicase DbpA [EC:3.6.4.13]
K01607	0.0212089	0.0144672	0.0129564	0.0124607	0.00956291	0.0124234	4-carboxymuconolactone decarboxylase [EC:4.1.1.44]
K01586	0.0763129	0.0829451	0.0913765	0.0775448	0.0894583	0.0934361	diaminopimelate decarboxylase [EC:4.1.1.20]
K01494	0.0541932	0.0453305	0.0722829	0.0628185	0.0579188	0.05246	dCTP deaminase [EC:3.5.4.13]
K01580	0.00312278	0.0086803	0.00272766	0.0032954	0.00433037	0.00401932	glutamate decarboxylase [EC:4.1.1.15]
K01590	0.000455405	0.000964478	0	0.000720868	0.00111868	0.00099178	histidine decarboxylase [EC:4.1.1.22]
K15519	0	0	0	0.000205962	0	0	_
K01582	0.00409865	0.00482239	0.00340957	0.00123577	0.00180432	0.00135717	lysine decarboxylase [EC:4.1.1.18]
K03519	0.0197776	0.024112	0.0211393	0.0188456	0.019198	0.0175389	carbon-monoxide dehydrogenase medium subunit [EC:1.2.99.2]
K03518	0.0234208	0.0366502	0.0293223	0.0303795	0.0284361	0.0275611	carbon-monoxide dehydrogenase small subunit [EC:1.2.99.2]
K00558	0.0673349	0.0771583	0.0675095	0.418619	0.0728585	0.111654	DNA (cytosine-5-)-methyltransferase [EC:2.1.1.37]
K01571	0.0120357	0.0125382	0.0163659	0.0256423	0.0252244	0.0252121	oxaloacetate decarboxylase, alpha subunit [EC:4.1.1.3]
K01581	0.0138573	0.0163961	0.0150021	0.0190515	0.0138933	0.0148245	ornithine decarboxylase [EC:4.1.1.17]
K01284	0.0210137	0.024112	0.0293223	0.0401627	0.0376743	0.0479708	peptidyl-dipeptidase Dcp [EC:3.4.15.5]
K11103	0.00188668	0.000964478	0.00136383	0.0016477	0.00252605	0.00140937	aerobic C4-dicarboxylate transport protein
K03309	0.00253726	0.00482239	0.00340957	0.00236857	0.00220127	0.00234895	dicarboxylate/amino acid:cation (Na+ or H+) symporter, DAACS family
K11688	0.00650579	0.0163961	0.00681914	0.0106071	0.00999595	0.0123712	C4-dicarboxylate-binding protein DctP
K10125	0.0069612	0.00771583	0.00818297	0.0134905	0.0138572	0.0210884	two-component system, NtrC family, C4-dicarboxylate transport sensor histidine kinase DctB [EC:2.7.13.3]
K10126	0.00468417	0.00385791	0.00681914	0.00638483	0.00945465	0.0100744	two-component system, NtrC family, C4-dicarboxylate transport response regulator DctD
K11692	6.50579e-05	0	0.000681914	0	7.21729e-05	0	two-component system, CitB family, response regulator DctR
K11691	0.000130116	0	0	0.000308944	0.000180432	5.2199e-05	two-component system, CitB family, sensor histidine kinase DctS [EC:2.7.13.3]
K07791	0.000650579	0.00192896	0	0.00102981	0.00295909	0.00386272	anaerobic C4-dicarboxylate transporter DcuA
K07792	0.000260232	0	0	0.000411925	0.000685643	0.000574189	anaerobic C4-dicarboxylate transporter DcuB
K03326	0.000390347	0.000964478	0.000681914	0.000411925	0.000360865	0.000260995	C4-dicarboxylate transporter, DcuC family
K01599	0.0682458	0.0511173	0.0627361	0.0624066	0.0691416	0.0695812	uroporphyrinogen decarboxylase [EC:4.1.1.37]
K07703	0	0	0	0	0	0	two-component system, CitB family, response regulator DcuR
K07701	0.00032529	0	0	0	0.000252605	0.000156597	two-component system, CitB family, sensor histidine kinase DcuS [EC:2.7.13.3]
K05396	0.00546486	0.0086803	0.00750106	0.0132846	0.0164554	0.0190004	D-cysteine desulfhydrase [EC:4.4.1.15]
K01482	0.000650579	0.00289343	0.00136383	0.00144174	0.00108259	0.00156597	dimethylargininase [EC:3.5.3.18]
K13745	0.00292761	0.00385791	0.00136383	0.00339838	0.00241779	0.00260995	L-2,4-diaminobutyrate decarboxylase [EC:4.1.1.86]
K12974	0.000260232	0	0	0.000205962	0.000108259	0.000156597	palmitoleoyl transferase [EC:2.3.1.-]
K03778	0.0221847	0.022183	0.0293223	0.0229648	0.0213632	0.021506	D-lactate dehydrogenase [EC:1.1.1.28]
K01921	0.0702625	0.06462	0.0620542	0.0646722	0.0687808	0.061125	D-alanine-D-alanine ligase [EC:6.3.2.4]
K08641	0.00774189	0.00385791	0.0047734	0.00319242	0.00393342	0.00553309	D-alanyl-D-alanine dipeptidase [EC:3.4.13.-]
K03975	0.00286255	0.00675135	0.00204574	0.00195664	0.00198475	0.00146157	membrane-associated protein
K03749	0.00169151	0.00385791	0.00136383	0.00216261	0.00126303	0.000782984	DedD protein
K01462	0.0351313	0.0376147	0.0381872	0.0319242	0.0300239	0.0324156	peptide deformylase [EC:3.5.1.88]
K01362	0.0782647	0.0993413	0.0791021	0.0888728	0.0836484	0.0776721	_
K04771	0.00227703	0.000964478	0.00340957	0.00308944	0.0021291	0.00156597	serine protease Do [EC:3.4.21.107]
K08070	0.0143778	0.00964478	0.00886489	0.00854744	0.00822771	0.00683806	2-alkenal reductase [EC:1.3.1.74]
K04772	0.00305772	0.00578687	0.000681914	0.00504608	0.00602644	0.00558529	serine protease DegQ [EC:3.4.21.-]
K07777	0.000845753	0.00192896	0	0.000926831	0.000974334	0.000574189	two-component system, NarL family, sensor histidine kinase DegS [EC:2.7.13.3]
K04691	0.00149633	0.00482239	0.00272766	0.00288347	0.00335604	0.00203576	serine protease DegS [EC:3.4.21.-]
K07692	0	0	0.000681914	0.000308944	7.21729e-05	0.000104398	two-component system, NarL family, response regulator DegU
K01561	0.00891293	0.0135027	0.00886489	0.00772359	0.00873292	0.00725566	haloacetate dehalogenase [EC:3.8.1.3]
K01839	0.00852259	0.0115737	0.0115925	0.0178157	0.0150841	0.0229153	phosphopentomutase [EC:5.4.2.7]
K01619	0.0230956	0.0347212	0.0334138	0.0281139	0.0239253	0.0321024	deoxyribose-phosphate aldolase [EC:4.1.2.4]
K03784	0.00240714	0.00482239	0.00272766	0.00422223	0.00649556	0.0105964	purine-nucleoside phosphorylase [EC:2.4.2.1]
K05346	6.50579e-05	0	0.000681914	0.000308944	0.000216519	0	deoxyribonucleoside regulator
K11534	0.000455405	0.00289343	0	0.000205962	0.000252605	0.000208796	DeoR family transcriptional regulator, deoxyribose operon repressor
K03977	0.0711734	0.0636556	0.0743287	0.0700272	0.0578466	0.0708862	GTP-binding protein
K00058	0.134084	0.119595	0.132291	0.13058	0.120132	0.130706	D-3-phosphoglycerate dehydrogenase [EC:1.1.1.95]
K03921	0.00104093	0	0	0.00257453	0.00191258	0.00438471	acyl-[acyl-carrier-protein] desaturase [EC:1.14.19.2]
K03922	6.50579e-05	0	0	0	3.60865e-05	0	acyl-[acyl-carrier-protein] desaturase [EC:1.14.19.2]
K00508	0.00650579	0.00385791	0.0047734	0.00432521	0.00447472	0.0102832	linoleoyl-CoA desaturase [EC:1.14.19.3]
K07778	0.00383842	0.00771583	0.00545531	0.00298645	0.00230953	0.00245335	two-component system, NarL family, sensor histidine kinase DesK [EC:2.7.13.3]
K07693	0.00234208	0.00578687	0.00272766	0.00175068	0.00108259	0.000939581	two-component system, NarL family, response regulator DesR
K10255	0.00715637	0.00675135	0.0047734	0.0114309	0.0115477	0.011536	omega-6 fatty acid desaturase (delta-12 desaturase) [EC:1.14.19.-]
K07695	6.50579e-05	0	0	0	7.21729e-05	5.2199e-05	two-component system, NarL family, response regulator DevR
K07682	6.50579e-05	0.000964478	0	0	3.60865e-05	0.000104398	two-component system, NarL family, sensor histidine kinase DevS [EC:2.7.13.3]
K01215	6.50579e-05	0	0	0.000308944	0.000216519	0.000313194	glucan 1,6-alpha-glucosidase [EC:3.2.1.70]
K05988	0	0	0	0	0	0	dextranase [EC:3.2.1.11]
K05919	0.000195174	0.000964478	0.000681914	0.00185366	0.00342821	0.00568969	superoxide reductase [EC:1.15.1.2]
K10540	0.000390347	0	0	0.000411925	0.000108259	0.000208796	methyl-galactoside transport system substrate-binding protein
K03179	0.0613496	0.0511173	0.047734	0.0489161	0.0430151	0.0436905	4-hydroxybenzoate octaprenyltransferase [EC:2.5.1.-]
K15518	6.50579e-05	0	0	0	0.000216519	0.000104398	_
K01631	0.00286255	0.00385791	0.00750106	0.00308944	0.00382516	0.00370613	2-dehydro-3-deoxyphosphogalactonate aldolase [EC:4.1.2.21]
K01684	0.00657085	0.0086803	0.0129564	0.0102981	0.0106094	0.00767325	galactonate dehydratase [EC:4.2.1.6]
K00883	0.00234208	0.00482239	0.00409149	0.00278049	0.00386125	0.00370613	2-dehydro-3-deoxygalactonokinase [EC:2.7.1.58]
K08194	0.000845753	0.000964478	0	0.000926831	0.000829988	0.000365393	MFS transporter, ACS family, D-galactonate transporter
K01129	0.0531523	0.0559397	0.0484159	0.0675557	0.06178	0.0696334	dGTPase [EC:3.1.5.1]
K00259	0.0888041	0.0839096	0.0811478	0.0950517	0.102161	0.103145	alanine dehydrogenase [EC:1.4.1.1]
K01563	0.0255027	0.0270054	0.0259127	0.02729	0.0206775	0.0195224	haloalkane dehalogenase [EC:3.8.1.5]
K05878	0.0155488	0.0144672	0.0102287	0.0125637	0.0156976	0.0116404	dihydroxyacetone kinase, N-terminal domain [EC:2.7.1.-]
K05879	0.00461911	0.00578687	0.00750106	0.00298645	0.0042582	0.00260995	dihydroxyacetone kinase, C-terminal domain [EC:2.7.1.-]
K05881	0.000455405	0.00192896	0.000681914	0.000102981	0.000433037	0.000260995	PTS hybrid protein
K05880	0.000130116	0	0	0	0.000144346	0.000156597	transcriptional activator for dhaKLM operon
K00133	0.0860716	0.086803	0.0934223	0.0965964	0.0988408	0.0976121	aspartate-semialdehyde dehydrogenase [EC:1.2.1.11]
K00216	0.00110598	0.00289343	0.000681914	0.00175068	0.000577383	0.000574189	2,3-dihydro-2,3-dihydroxybenzoate dehydrogenase [EC:1.3.1.28]
K01252	0.000455405	0.000964478	0	0.000926831	0.000288692	0.000365393	enterobactin isochorismatase [EC:3.3.2.1]
K02361	0.00364324	0.00385791	0.00272766	0.00298645	0.00281474	0.00182696	isochorismate synthase [EC:5.4.4.2]
K02363	0.00188668	0.00289343	0.00136383	0.00278049	0.000938248	0.00120058	enterobactin 2,3-dihydroxybenzoate-AMP ligase / S-dihydroxybenzoyltransferase [EC:2.7.7.58 2.3.1.-]
K04780	0.00377336	0.00192896	0.00204574	0.00175068	0.00173215	0.00146157	nonribosomal peptide synthetase DhbF
K00262	0.0428732	0.0472594	0.0504617	0.0637454	0.0663269	0.0929663	glutamate dehydrogenase (NADP+) [EC:1.4.1.4]
K00260	0.00117104	0	0.00136383	0.00154472	0.00173215	0.00104398	glutamate dehydrogenase [EC:1.4.1.2]
K15371	0.0749467	0.0848741	0.0675095	0.0828999	0.0684199	0.0563227	_
K00261	0.0457357	0.0549753	0.0627361	0.0607589	0.0741937	0.05982	glutamate dehydrogenase (NAD(P)+) [EC:1.4.1.3]
K00114	0.0151585	0.0231475	0.0218213	0.0380001	0.0240697	0.0313194	alcohol dehydrogenase (cytochrome c) [EC:1.1.2.8]
K00034	0.018021	0.0250764	0.0129564	0.0233767	0.0156976	0.019157	glucose 1-dehydrogenase [EC:1.1.1.47]
K00018	0.00273243	0.00192896	0.00613723	0.00607589	0.00555731	0.00396712	glycerate dehydrogenase [EC:1.1.1.29]
K00117	0.0098888	0.0212185	0.0204574	0.0132846	0.0120168	0.0111706	quinoprotein glucose dehydrogenase [EC:1.1.5.2]
K00263	0.0167199	0.0154317	0.0143202	0.0179187	0.0169606	0.0141459	leucine dehydrogenase [EC:1.4.1.9]
K14028	6.50579e-05	0.000964478	0.000681914	0.000205962	0.000180432	0	methanol dehydrogenase (cytochrome c) subunit 1 [EC:1.1.2.7]
K14029	0	0	0	0	3.60865e-05	0	methanol dehydrogenase (cytochrome c) subunit 2 [EC:1.1.2.7]
K15229	0.000195174	0	0	0.000308944	0.000288692	0.000365393	_
K15228	0.000585521	0.00385791	0.00136383	0.000926831	0.000938248	0.000730785	_
K03885	0.0588124	0.0434015	0.0531893	0.0372792	0.0342821	0.0312672	NADH dehydrogenase [EC:1.6.99.3]
K00003	0.0554293	0.0491884	0.0511436	0.0380001	0.0474176	0.0481796	homoserine dehydrogenase [EC:1.1.1.3]
K00796	0.0293411	0.0308633	0.0347776	0.0261572	0.0302765	0.0282918	dihydropteroate synthase [EC:2.5.1.15]
K06897	0.00396853	0.00578687	0.00340957	0.00298645	0.00562949	0.00626388	_
K11646	0.00188668	0.00289343	0.00136383	0.00082385	0.00209301	0.00172257	dehydroquinate synthase II [EC:1.4.1.-]
K00239	0.252295	0.222794	0.231851	0.305854	0.291037	0.270391	succinate dehydrogenase flavoprotein subunit [EC:1.3.99.1]
K00240	0.0938786	0.0790872	0.0975137	0.114618	0.10779	0.0984472	succinate dehydrogenase iron-sulfur protein [EC:1.3.99.1]
K00241	0.0138573	0.00964478	0.0245489	0.011122	0.0127024	0.0124756	succinate dehydrogenase cytochrome b-556 subunit
K00242	0.00663591	0.00289343	0.00613723	0.0016477	0.00516036	0.00161817	succinate dehydrogenase hydrophobic membrane anchor protein
K00809	0.0265436	0.0173606	0.0388691	0.0353226	0.0259101	0.0344513	deoxyhypusine synthase [EC:2.5.1.46]
K00008	0.00468417	0.0086803	0.00681914	0.00762061	0.00627904	0.00370613	L-iditol 2-dehydrogenase [EC:1.1.1.14]
K12961	0.000260232	0	0	0.000205962	0.000324778	0.000156597	DnaA initiator-associating protein
K14631	6.50579e-05	0.000964478	0	0	0	0.000104398	flavin reductase ActVB [EC:1.5.1.29]
K14623	0.000520463	0.000964478	0.00136383	0.00154472	0.00126303	0.00177476	DNA-damage-inducible protein D
K03327	0.031488	0.0337567	0.0252308	0.0286288	0.0259822	0.0382096	multidrug resistance protein, MATE family
K03722	0.041572	0.046295	0.0436425	0.0398537	0.0364834	0.0273001	ATP-dependent DNA helicase DinG [EC:3.6.4.12]
K12149	0	0	0	0	3.60865e-05	0	DNA-damage-inducible protein I
K07473	0.00156139	0.00192896	0	0.000926831	0.000829988	0.000939581	DNA-damage-inducible protein J
K07067	0.00338301	0.00289343	0.00136383	0.00113279	0.000649556	0.00125278	DNA integrity scanning protein
K04074	0.00104093	0.00192896	0.00204574	0.000926831	0.00162389	0.00125278	cell division initiation protein
K03589	0.00871776	0.0154317	0.0102287	0.00813552	0.00808337	0.00882162	cell division protein FtsQ
K13052	0.000130116	0.00192896	0	0.000411925	0.000216519	0	cell division protein DivIC
K11357	0.00253726	0.000964478	0.00136383	0.00278049	0.00155172	0.000835183	two-component system, cell cycle sensor histidine kinase DivJ [EC:2.7.13.3]
K11443	0.0154187	0.0163961	0.0150021	0.011225	0.00714512	0.00339293	two-component system, cell cycle response regulator DivK
K05801	0.00761178	0.0163961	0.0109106	0.0114309	0.0108259	0.0129453	DnaJ like chaperone protein
K06221	0.0012361	0.000964478	0.000681914	0.00082385	0.000938248	0.000678586	2,5-diketo-D-gluconate reductase A [EC:1.1.1.274]
K06222	0.00136622	0.000964478	0.00204574	0.00133876	0.00277866	0.00250555	2,5-diketo-D-gluconate reductase B [EC:1.1.1.274]
K06204	0.0223149	0.0327923	0.0286404	0.0308944	0.0295548	0.0337205	DnaK suppressor protein
K00382	0.214496	0.236297	0.21003	0.256011	0.237268	0.235156	dihydrolipoamide dehydrogenase [EC:1.8.1.4]
K03777	0.00663591	0.00482239	0.00340957	0.00607589	0.0105372	0.011014	D-lactate dehydrogenase [EC:1.1.1.28]
K08092	0.000195174	0.000964478	0.00136383	0.00082385	0.000829988	0.00052199	3-dehydro-L-gulonate 2-dehydrogenase [EC:1.1.1.130]
K01061	0.0337	0.0366502	0.0388691	0.0317182	0.0270648	0.0300666	carboxymethylenebutenolidase [EC:3.1.1.45]
K03367	0.000520463	0.00289343	0.000681914	0.000617887	0.000938248	0.000574189	D-alanine--poly(phosphoribitol) ligase subunit 1 [EC:6.1.1.13]
K03739	0.00032529	0	0	0.000205962	0.000180432	5.2199e-05	membrane protein involved in D-alanine export
K14188	6.50579e-05	0	0.000681914	0	0	0	D-alanine--poly(phosphoribitol) ligase subunit 2 [EC:6.1.1.13]
K03740	0.000195174	0.000964478	0.00136383	0.000205962	0.000360865	0.000365393	D-alanine transfer protein
K14189	0.000975869	0.000964478	0	0.000514906	0.000180432	0.000208796	uncharacterized oxidoreductase [EC:1.-.-.-]
K06223	0.0142477	0.0115737	0.0122745	0.0121518	0.00963508	0.00704686	DNA adenine methylase [EC:2.1.1.72]
K07246	0.0229654	0.0173606	0.0150021	0.0187426	0.0213271	0.018113	tartrate dehydrogenase/decarboxylase / D-malate dehydrogenase [EC:1.1.1.93 4.1.1.73 1.1.1.83]
K07306	0.0012361	0.00192896	0.000681914	0.00144174	0.00173215	0.00203576	anaerobic dimethyl sulfoxide reductase subunit A [EC:1.8.99.-]
K07307	0.00032529	0	0	0.000411925	0.00184041	0.00260995	anaerobic dimethyl sulfoxide reductase subunit B (DMSO reductase iron- sulfur subunit)
K07308	0.00468417	0.0106093	0.00613723	0.00463415	0.00837206	0.00772545	anaerobic dimethyl sulfoxide reductase subunit C (DMSO reductase anchor subunit)
K01172	6.50579e-05	0	0	0.000308944	7.21729e-05	0.00052199	_
K02313	0.10136	0.0694424	0.0791021	0.0801194	0.0995986	0.0883206	chromosomal replication initiator protein
K03346	0.00032529	0.00289343	0.00204574	0.000411925	0.000541297	0.000260995	replication initiation and membrane attachment protein
K02314	0.105134	0.0829451	0.123426	0.0817671	0.0991295	0.103563	replicative DNA helicase [EC:3.6.4.12]
K02315	0.00117104	0.00192896	0	0.000720868	0.000757816	0.000835183	DNA replication protein DnaC
K02086	0.000390347	0	0	0.000102981	0.000216519	0.000156597	DNA replication protein
K14162	0.139029	0.150459	0.148657	0.186087	0.153656	0.14005	error-prone DNA polymerase [EC:2.7.7.7]
K02337	0.246439	0.217972	0.242761	0.24664	0.24528	0.281091	DNA polymerase III subunit alpha [EC:2.7.7.7]
K11144	0.000130116	0	0.000681914	0	0.00050521	0.000260995	primosomal protein DnaI
K03686	0.0904305	0.0945189	0.0702372	0.0761031	0.0853445	0.0812738	molecular chaperone DnaJ
K04043	0.302714	0.271018	0.293905	0.301014	0.31222	0.303015	molecular chaperone DnaK
K02317	6.50579e-05	0	0	0	3.60865e-05	0.000156597	DNA replication protein DnaT
K06875	0.000455405	0	0	0.000205962	0.000469124	0.000104398	programmed cell death protein 5
K12073	0.000975869	0	0.00136383	0.000205962	0.000216519	0.000156597	1,4-dihydroxy-2-naphthoyl-CoA hydrolase [EC:3.1.2.28]
K10747	0.0012361	0.00192896	0.00136383	0.000926831	0.00191258	0.00146157	DNA ligase 1 [EC:6.5.1.1]
K01971	0.0936834	0.0974123	0.0968318	0.098347	0.0906492	0.07976	DNA ligase (ATP) [EC:6.5.1.1]
K01972	0.113916	0.123453	0.111834	0.109366	0.105336	0.111601	DNA ligase (NAD+) [EC:6.5.1.2]
K01158	0	0	0	0	7.21729e-05	0	deoxyribonuclease II [EC:3.1.22.1]
K13571	0.0125562	0.0183251	0.00409149	0.00411925	0.00599035	0.0050633	proteasome accessory factor A [EC:6.3.2.-]
K13069	0.000455405	0	0.00204574	0.00102981	0.00050521	0.000104398	diguanylate cyclase [EC:2.7.7.65]
K13243	0.000130116	0	0	0	7.21729e-05	0	c-di-GMP-specific phosphodiesterase [EC:3.1.4.52]
K02322	0.00214691	0.000964478	0.00750106	0.00247155	0.00696469	0.00302754	DNA polymerase II large subunit [EC:2.7.7.7]
K02323	0.00130116	0.00289343	0.0047734	0.00082385	0.00234562	0.000939581	DNA polymerase II small subunit [EC:2.7.7.7]
K06410	0.00032529	0.000964478	0	0.000308944	0.000324778	0.000313194	dipicolinate synthase subunit A
K06411	0.00032529	0.00192896	0	0.000308944	3.60865e-05	0.000208796	dipicolinate synthase subunit B
K01751	0.00474923	0.00289343	0.0047734	0.00411925	0.00591818	0.00829963	diaminopropionate ammonia-lyase [EC:4.3.1.15]
K07561	0.0012361	0	0.00204574	0.000926831	0.0018765	0.000730785	diphthamide synthase subunit DPH2
K00586	0.000520463	0.00192896	0.000681914	0.000411925	0.00137129	0.000313194	diphthine synthase [EC:2.1.1.98]
K07702	6.50579e-05	0	0	0.000308944	3.60865e-05	0.000208796	two-component system, CitB family, response regulator CitB
K07700	0.000195174	0	0	0.000205962	0.000144346	5.2199e-05	two-component system, CitB family, cit operon sensor histidine kinase CitA [EC:2.7.13.3]
K00599	0.0287556	0.0347212	0.0259127	0.0244065	0.0211467	0.0201488	_
K02335	0.159912	0.181322	0.163659	0.175068	0.16607	0.17257	DNA polymerase I [EC:2.7.7.7]
K02336	0.0020168	0.000964478	0.00272766	0.00278049	0.00234562	0.00219236	DNA polymerase II [EC:2.7.7.7]
K02338	0.0575763	0.0530463	0.0743287	0.0674527	0.0645948	0.0689548	DNA polymerase III subunit beta [EC:2.7.7.7]
K02342	0.0324639	0.0549753	0.0381872	0.0373822	0.0428346	0.0456741	DNA polymerase III subunit epsilon [EC:2.7.7.7]
K02343	0.114242	0.100306	0.113198	0.118634	0.108728	0.108626	DNA polymerase III subunit gamma/tau [EC:2.7.7.7]
K03763	0.00188668	0.00578687	0.00409149	0.00133876	0.0015878	0.00255775	DNA polymerase III subunit alpha, Gram-positive type [EC:2.7.7.7]
K02346	0.0487284	0.0704069	0.0456883	0.0590082	0.0515675	0.0635783	DNA polymerase IV [EC:2.7.7.7]
K04479	0.00110598	0	0	0.000617887	0.00180432	0.000678586	DNA polymerase IV (archaeal DinB-like DNA polymerase) [EC:2.7.7.7]
K02319	0.00364324	0.00289343	0.00886489	0.00308944	0.00732555	0.00302754	DNA polymerase I [EC:2.7.7.7]
K12368	0.00474923	0.00964478	0.00681914	0.00597291	0.00667599	0.00777764	dipeptide transport system substrate-binding protein
K12369	0.00526969	0.00675135	0.00750106	0.00586993	0.00512428	0.00662927	dipeptide transport system permease protein
K12370	0.00292761	0.00675135	0.00750106	0.0038103	0.00386125	0.0049067	dipeptide transport system permease protein
K12371	0.00227703	0.00578687	0.00340957	0.00247155	0.002923	0.00360173	dipeptide transport system ATP-binding protein
K12372	0.00240714	0.00771583	0.0047734	0.00236857	0.00263431	0.00271435	dipeptide transport system ATP-binding protein
K04047	0.0337	0.0279699	0.0402329	0.0232738	0.019631	0.0236983	starvation-inducible DNA-binding protein
K01150	0.000910811	0	0	0.00102981	0.000469124	0.000208796	deoxyribonuclease I [EC:3.1.21.1]
K02352	6.50579e-05	0	0	0	7.21729e-05	0	drp35
K09687	0.143583	0.155281	0.143202	0.129344	0.134963	0.122407	antibiotic transport system ATP-binding protein
K09686	0.0823633	0.100306	0.0900127	0.0698213	0.0909379	0.0746967	antibiotic transport system permease protein
K03673	0.000845753	0.000964478	0.000681914	0.00144174	0.00173215	0.000887382	thiol:disulfide interchange protein DsbA
K03981	0.00214691	0.00675135	0.00272766	0.00175068	0.00230953	0.00203576	thiol:disulfide interchange protein DsbC [EC:5.3.4.1]
K04084	0.013467	0.0212185	0.0170479	0.0191545	0.0202806	0.0174345	thiol:disulfide interchange protein DsbD [EC:1.8.1.8]
K03805	0.000390347	0.000964478	0.000681914	0.000514906	0.000216519	0.000365393	thiol:disulfide interchange protein DsbG
K01829	0.000195174	0	0	0.000205962	0.000902161	0.000417592	protein disulfide-isomerase [EC:5.3.4.1]
K13636	0.000390347	0	0.000681914	0.000308944	0.000180432	0.000156597	LysR family transcriptional regulator, D-serine deaminase activator
K13629	0	0	0	0	3.60865e-05	5.2199e-05	D-serine transporter
K11180	0.00162645	0.00771583	0.00340957	0.0065908	0.0218684	0.0279264	sulfite reductase, dissimilatory-type alpha subunit [EC:1.8.99.3]
K11181	0.00182162	0.00675135	0.00340957	0.00906235	0.020858	0.0252121	sulfite reductase, dissimilatory-type beta subunit [EC:1.8.99.3]
K07235	0.000845753	0.00192896	0.000681914	0.000617887	0.00238171	0.00167037	tRNA 2-thiouridine synthesizing protein D [EC:2.8.1.-]
K07236	0.000520463	0.00192896	0	0.00082385	0.00151563	0.000782984	tRNA 2-thiouridine synthesizing protein C
K11179	0.00175656	0.00289343	0.00272766	0.00267751	0.0101042	0.0107008	tRNA 2-thiouridine synthesizing protein E [EC:2.8.1.-]
K09716	0.000910811	0	0.00136383	0.000617887	0.000757816	0.00052199	hypothetical protein
K07560	0.0115803	0.0250764	0.0136383	0.0141084	0.0168524	0.0173301	D-tyrosyl-tRNA(Tyr) deacylase [EC:3.1.-.-]
K03305	0.0277797	0.0250764	0.0306861	0.0402657	0.0359782	0.0393058	proton-dependent oligopeptide transporter, POT family
K03709	0.00689614	0.0115737	0.00681914	0.00782657	0.00934639	0.00777764	DtxR family transcriptional regulator, Mn-dependent transcriptional regulator
K05539	0.0461911	0.0395436	0.0361415	0.0409865	0.0341739	0.0330419	tRNA-dihydrouridine synthase A [EC:1.-.-.-]
K05540	0.0128815	0.0086803	0.0177298	0.0121518	0.0116559	0.0108052	tRNA-dihydrouridine synthase B [EC:1.-.-.-]
K05541	0.000910811	0.000964478	0.000681914	0.000514906	0.000974334	0.000939581	tRNA-dihydrouridine synthase C [EC:1.-.-.-]
K01520	0.0167199	0.0144672	0.0177298	0.0215231	0.0209301	0.022289	dUTP pyrophosphatase [EC:3.6.1.23]
K00099	0.0743612	0.0549753	0.0784201	0.0585963	0.0654608	0.061647	1-deoxy-D-xylulose-5-phosphate reductoisomerase [EC:1.1.1.267]
K01662	0.182292	0.150459	0.181389	0.178466	0.166286	0.172935	1-deoxy-D-xylulose-5-phosphate synthase [EC:2.2.1.7]
K15733	0.00474923	0.00482239	0.00409149	0.00267751	0.00234562	0.00177476	_
K00287	0.00754672	0.0086803	0.00750106	0.00566397	0.00548514	0.00527209	dihydrofolate reductase [EC:1.5.1.3]
K03472	0.00032529	0.00192896	0	0.000617887	0.000324778	0.00146157	D-erythrose 4-phosphate dehydrogenase [EC:1.2.1.72]
K00134	0.126408	0.107057	0.123426	0.148293	0.142072	0.172883	glyceraldehyde 3-phosphate dehydrogenase [EC:1.2.1.12]
K12790	6.50579e-05	0	0	0	3.60865e-05	5.2199e-05	intimin
K15268	0.00195174	0.000964478	0.00136383	0.00226559	0.00147954	0.00140937	_
K11249	0	0	0	0	0.000144346	0	cysteine/O-acetylserine efflux protein
K15855	0.00032529	0.000964478	0.000681914	0.000308944	0.00165998	0.00052199	_
K12112	0	0	0	0	0	0.000104398	evolved beta-galactosidase subunit beta
K12113	0	0	0	0	0	0	LacI family transcriptional regulator, ebg operon repressor
K11814	6.50579e-05	0	0	0	0	0	multidrug resistance protein EbrA
K03469	0.0206234	0.024112	0.0272766	0.0256423	0.025044	0.0258385	ribonuclease HI [EC:3.1.26.4]
K03976	0.000845753	0.000964478	0	0.000720868	0.000541297	0.000574189	putative transcription regulator
K03466	0.161148	0.163961	0.175252	0.199784	0.196671	0.194441	DNA segregation ATPase FtsK/SpoIIIE, S-DNA-T family
K01692	0.0569907	0.0675135	0.0572808	0.0687914	0.0478506	0.0378442	enoyl-CoA hydratase [EC:4.2.1.17]
K15866	0.0119056	0.0144672	0.0122745	0.0202873	0.0177545	0.0179042	_
K08276	0.000195174	0.000964478	0	0.000308944	0.000469124	0.00052199	ecotin
K08258	0	0	0	0	0	5.2199e-05	staphopain A [EC:3.4.22.48]
K15540	0	0	0	0	0	0.000156597	_
K03679	0.000195174	0.000964478	0	0.000102981	0.000252605	0.000208796	exosome complex component RRP4
K01992	0.0912763	0.086803	0.0961499	0.0565367	0.0617439	0.0540259	ABC-2 type transport system permease protein
K06718	0.000975869	0.00192896	0.00204574	0.000720868	0.00263431	0.00156597	L-2,4-diaminobutyric acid acetyltransferase [EC:2.3.1.178]
K06720	0.00683108	0.00578687	0.00409149	0.00525204	0.00530471	0.00579408	L-ectoine synthase [EC:4.2.1.108]
K10674	0.00605039	0.00675135	0.00545531	0.00432521	0.00526862	0.00318414	ectoine hydroxylase [EC:1.14.11.-]
K11600	0.000390347	0.000964478	0.00204574	0.000308944	0.000649556	0.00151377	exosome complex component RRP41
K12589	0.000130116	0	0.000681914	0.000308944	0.000360865	0.000626388	exosome complex component RRP42
K01690	0.0299266	0.0347212	0.0347776	0.0543741	0.0389734	0.048284	phosphogluconate dehydratase [EC:4.2.1.12]
K11749	0.0305122	0.0385791	0.0286404	0.0398537	0.0403447	0.0448911	regulator of sigma E protease [EC:3.4.24.-]
K03231	0.00195174	0.00675135	0.0122745	0.00278049	0.00819162	0.00736005	elongation factor EF-1 alpha subunit [EC:3.6.5.3]
K03232	0.000130116	0	0.000681914	0	0.000469124	0.000104398	elongation factor EF-1 beta subunit
K03234	0.00234208	0.00482239	0.00613723	0.0032954	0.00606252	0.00960461	elongation factor EF-2 [EC:3.6.5.3]
K07224	0.00136622	0.00289343	0.000681914	0.00082385	0.000938248	0.000417592	putative lipoprotein
K07243	0.0106695	0.00675135	0.00886489	0.00514906	0.00508819	0.00245335	high-affinity iron transporter
K06892	0.0106695	0.0106093	0.0109106	0.0167859	0.014182	0.0163383	_
K02355	0.363348	0.30574	0.340275	0.379692	0.357761	0.365288	elongation factor EF-G [EC:3.6.5.3]
K02356	0.0450201	0.0472594	0.0490978	0.043767	0.0432316	0.0494324	elongation factor EF-P
K02357	0.0439141	0.0453305	0.0422787	0.0536532	0.0470567	0.0497456	elongation factor EF-Ts
K02358	0.274284	0.239191	0.279585	0.363833	0.349606	0.348637	elongation factor EF-Tu [EC:3.6.5.3]
K07008	0.0102792	0.00675135	0.00818297	0.00350136	0.00393342	0.00281874	glutamine amidotransferase
K14092	0	0	0	0.000102981	0	0	energy-converting hydrogenase A subunit A
K03680	0.00117104	0.000964478	0.00409149	0.000926831	0.00184041	0.00099178	translation initiation factor eIF-2B delta subunit
K02348	0.00143127	0.00192896	0.00204574	0.00226559	0.00140737	0.00156597	ElaA protein
K05594	0	0	0	0	0	0	ElaB protein
K01399	0.000130116	0	0	0	3.60865e-05	0	pseudolysin [EC:3.4.24.26]
K07347	0.00891293	0.0163961	0.0129564	0.00700272	0.00653165	0.0048023	outer membrane usher protein
K01055	0.0037083	0.00192896	0.00272766	0.00319242	0.00389734	0.00537649	3-oxoadipate enol-lactonase [EC:3.1.1.24]
K01342	0.000130116	0	0	0	0	0	subtilisin [EC:3.4.21.62]
K11385	0.000780695	0	0.000681914	0.000308944	0.000216519	0.000208796	arabinosyltransferase A [EC:2.4.2.-]
K11386	0.000390347	0.000964478	0	0.000205962	0.000396951	0.000365393	arabinosyltransferase B [EC:2.4.2.-]
K11387	0.00110598	0.00675135	0.00204574	0.00154472	0.00122694	0.000730785	arabinosyltransferase C [EC:2.4.2.-]
K03543	0.00605039	0.0144672	0.00613723	0.00484012	0.00523254	0.00344513	multidrug resistance protein A
K03446	0.00500946	0.0086803	0.00545531	0.00442819	0.0040056	0.00224456	MFS transporter, DHA2 family, multidrug resistance protein B
K08154	0.000195174	0.000964478	0	0.000205962	0.000180432	0.000574189	MFS transporter, DHA1 family, 2-module integral membrane pump EmrD
K03297	0.00149633	0	0.00136383	0.00216261	0.00176824	0.00255775	small multidrug resistance protein, SMR family
K08308	0.000130116	0	0	0	7.21729e-05	0.000104398	membrane-bound lytic murein transglycosylase E [EC:3.2.1.-]
K10773	0.0633014	0.0607621	0.0811478	0.0664229	0.0638369	0.0629519	endonuclease III [EC:4.2.99.18]
K01151	0.00409865	0.00675135	0.0102287	0.00566397	0.0082638	0.00850843	deoxyribonuclease IV [EC:3.1.21.2]
K05522	0.00787201	0.00482239	0.00545531	0.00648782	0.00469124	0.00417592	endonuclease VIII [EC:3.2.2.- 4.2.99.18]
K07723	6.50579e-05	0	0	0	3.60865e-05	5.2199e-05	CopG family transcriptional regulator
K01170	0.000585521	0.000964478	0.000681914	0.000205962	0.000793902	0.000365393	tRNA-intron endonuclease [EC:3.1.27.9]
K03978	0.0158091	0.0154317	0.0225032	0.0196694	0.0177545	0.021245	GTP-binding protein
K06942	0.101816	0.106093	0.11047	0.114	0.102774	0.0932795	_
K01689	0.135711	0.149494	0.144566	0.157149	0.155785	0.151012	enolase [EC:4.2.1.11]
K11040	6.50579e-05	0	0	0.000102981	3.60865e-05	0	staphylococcal enterotoxin
K02362	0.000195174	0	0	0.000617887	0.000469124	0.000156597	enterobactin synthetase component D [EC:2.7.8.-]
K02364	0.0024722	0.000964478	0.00136383	0.00185366	0.00155172	0.00120058	enterobactin synthetase component F [EC:2.7.7.-]
K08225	0.000585521	0	0.00136383	0.000411925	0.000577383	0.000417592	MFS transporter, ENTS family, enterobactin (siderophore) exporter
K07638	0.0185415	0.020254	0.015684	0.0132846	0.0106816	0.0127365	two-component system, OmpR family, osmolarity sensor histidine kinase EnvZ [EC:2.7.13.3]
K00903	0.0329193	0.0106093	0.0593265	0.00504608	0.00414994	0.00292314	protein-tyrosine kinase [EC:2.7.10.-]
K01791	0.0364324	0.0482239	0.0525074	0.0412955	0.047598	0.0500588	UDP-N-acetylglucosamine 2-epimerase [EC:5.1.3.14]
K02472	0.00539981	0.0125382	0.00818297	0.00648782	0.0071812	0.00908262	UDP-N-acetyl-D-mannosaminuronic acid dehydrogenase [EC:1.1.1.-]
K03760	0.00136622	0.00385791	0.00272766	0.00144174	0.00209301	0.00193136	phosphoethanolamine transferase
K12975	0.000130116	0	0	0.000308944	0.000108259	0.000156597	phosphoethanolamine transferase
K03595	0.043784	0.0414726	0.0484159	0.0429432	0.0368082	0.0444213	GTP-binding protein Era
K00258	0.000650579	0.000964478	0.000681914	0.00267751	0.00191258	0.000835183	_
K00561	0.000195174	0	0	0.000205962	0.000108259	5.2199e-05	23S rRNA (adenine2085-N6)-dimethyltransferase [EC:2.1.1.184]
K15724	0.00299266	0.00192896	0.00136383	0.0049431	0.0069286	0.00464571	_
K12789	0	0	0	0	0	0	Tir-cytoskeleton coupling protein
K12684	0.000650579	0.000964478	0	0.000411925	0.000433037	0.00052199	serine protease autotransporter [EC:3.4.21.-]
K03929	0.015744	0.0289343	0.0129564	0.0170949	0.0138572	0.0129975	_
K01046	0.00305772	0.00192896	0.00681914	0.00308944	0.00339213	0.00203576	triacylglycerol lipase [EC:3.1.1.3]
K12686	0.000520463	0.00192896	0.000681914	0.000617887	0.000685643	0.000417592	outer membrane lipase/esterase
K04761	0.01685	0.0135027	0.0184117	0.0187426	0.0201362	0.0236461	LysR family transcriptional regulator, hydrogen peroxide-inducible genes activator
K03928	0.00234208	0.00578687	0.00136383	0.00082385	0.00194867	0.00177476	carboxylesterase [EC:3.1.1.1]
K10804	0.00286255	0.000964478	0.000681914	0.00298645	0.00418603	0.00401932	acyl-CoA thioesterase I [EC:3.1.2.- 3.1.1.5]
K03522	0.0534125	0.0713714	0.0525074	0.0749703	0.0766115	0.0825788	electron transfer flavoprotein alpha subunit
K03521	0.0457357	0.0549753	0.0586446	0.065908	0.067193	0.0790814	electron transfer flavoprotein beta subunit
K00311	0.0726697	0.088732	0.0763744	0.0892847	0.0780189	0.081848	electron-transferring-flavoprotein dehydrogenase [EC:1.5.5.1]
K10215	0.000585521	0.000964478	0.00136383	0.0016477	0.00061347	0.00114838	monooxygenase [EC:1.14.13.-]
K04019	0.000455405	0.00192896	0.000681914	0.000205962	0.000108259	0.000156597	ethanolamine utilization protein EutA
K03735	0.00351313	0.00482239	0.00340957	0.0087534	0.00454689	0.00589848	ethanolamine ammonia-lyase large subunit [EC:4.3.1.7]
K03736	0.00240714	0.00482239	0.00136383	0.00175068	0.00205693	0.00140937	ethanolamine ammonia-lyase small subunit [EC:4.3.1.7]
K04020	0.000130116	0	0	0	0.000180432	0.000156597	phosphotransacetylase
K04021	0.00234208	0.00578687	0.00204574	0.00731167	0.00487167	0.00558529	aldehyde dehydrogenase
K04022	0	0	0	0	3.60865e-05	0.000104398	alcohol dehydrogenase
K04023	0.000130116	0.000964478	0	0.000308944	0.000216519	0.000156597	ethanolamine transporter
K04024	0.000195174	0.000964478	0	0.000411925	0.000541297	0.00052199	ethanolamine utilization protein EutJ
K04026	0	0.000964478	0	0	0.000108259	0.000365393	ethanolamine utilization protein EutL
K04027	0.00032529	0	0	0.000720868	0.000685643	0.000574189	ethanolamine utilization protein EutM
K04028	0.000195174	0	0	0.000411925	0.000396951	0.000104398	ethanolamine utilization protein EutN
K04029	0.000195174	0	0	0	7.21729e-05	0.000104398	ethanolamine utilization protein EutP
K04030	0	0.000964478	0	0	3.60865e-05	0	ethanolamine utilization protein EutQ
K04033	0.00104093	0.00192896	0	0.000205962	0.000757816	0.000782984	AraC family transcriptional regulator, ethanolamine operon transcriptional activator
K04031	6.50579e-05	0	0	0.000102981	3.60865e-05	0	ethanolamine utilization protein EutS
K04032	0.000195174	0	0	0.000102981	0.000108259	5.2199e-05	ethanolamine utilization cobalamin adenosyltransferase [EC:2.5.1.17]
K01141	0.00195174	0.00289343	0.00409149	0.00350136	0.00461907	0.00349733	exodeoxyribonuclease I [EC:3.1.11.1]
K01142	0.0519162	0.0559397	0.0565989	0.0585963	0.0591457	0.0712516	exodeoxyribonuclease III [EC:3.1.11.2]
K03581	0.0552342	0.0559397	0.0218213	0.0311003	0.0434842	0.0467181	exodeoxyribonuclease V alpha subunit [EC:3.1.11.5]
K03582	0.0167849	0.024112	0.0184117	0.0174038	0.0183319	0.012319	exodeoxyribonuclease V beta subunit [EC:3.1.11.5]
K03583	0.012361	0.022183	0.0095468	0.00978321	0.00981552	0.00845623	exodeoxyribonuclease V gamma subunit [EC:3.1.11.5]
K03601	0.0582919	0.068478	0.0525074	0.0567426	0.0506654	0.049067	exodeoxyribonuclease VII large subunit [EC:3.1.11.6]
K03602	0.00331795	0.00385791	0.00204574	0.00339838	0.00252605	0.00302754	exodeoxyribonuclease VII small subunit [EC:3.1.11.6]
K03561	0.0654483	0.0588332	0.063418	0.0798104	0.0768281	0.0781418	biopolymer transport protein ExbB
K03559	0.0357168	0.0405081	0.0409149	0.0413984	0.0331995	0.0382096	biopolymer transport protein ExbD
K01043	0.00227703	0.00482239	0.00409149	0.00432521	0.00299518	0.0051155	_
K03328	0.0069612	0.0135027	0.00681914	0.00514906	0.00454689	0.00349733	polysaccharide transporter, PST family
K10857	0.000195174	0	0.00136383	0.000205962	0.000252605	0.000104398	exodeoxyribonuclease X [EC:3.1.11.-]
K07782	0.00136622	0.00192896	0	0.00102981	0.000866075	0.00240115	LuxR family transcriptional regulator
K14645	0.0245268	0.0144672	0.0272766	0.011225	0.00790293	0.00897822	serine protease [EC:3.4.21.-]
K01238	0.00832741	0.0154317	0.0115925	0.0144174	0.0149037	0.0140415	_
K08191	0.00221197	0.00192896	0.00272766	0.00185366	0.00241779	0.00167037	MFS transporter, ACS family, hexuronate transporter
K06286	0.000390347	0.000964478	0.000681914	0.000205962	0.000396951	0.000260995	septation ring formation regulator
K03841	0.0464514	0.0298988	0.0415968	0.0302765	0.0334161	0.0333029	fructose-1,6-bisphosphatase I [EC:3.1.3.11]
K04041	0.000845753	0.00289343	0.0047734	0.000926831	0.00176824	0.00349733	fructose-1,6-bisphosphatase III [EC:3.1.3.11]
K12424	0.000130116	0.000964478	0	0.000102981	0	0.000104398	fatty acid CoA ligase FadD22
K12426	0.000195174	0.000964478	0	0.000308944	3.60865e-05	0.000156597	long chain fatty acid CoA FadD26
K12427	6.50579e-05	0	0	0	7.21729e-05	0	fatty acid CoA ligase FadD28
K12428	0.000780695	0	0	0.000617887	0.000433037	0.000260995	fatty acid CoA ligase FadD32
K11609	0.000455405	0.00192896	0	0.00102981	0.000396951	0.000782984	beta-ketoacyl ACP synthase [EC:2.3.1.-]
K01716	0.0154838	0.0183251	0.0211393	0.0179187	0.0169245	0.0190526	3-hydroxydecanoyl-[acyl-carrier-protein] dehydratase [EC:4.2.1.60]
K00647	0.0420925	0.0511173	0.0497797	0.0473714	0.0444946	0.0400888	3-oxoacyl-[acyl-carrier-protein] synthase I [EC:2.3.1.41]
K00645	0.0533475	0.0501529	0.0497797	0.0497399	0.053011	0.050111	[acyl-carrier-protein] S-malonyltransferase [EC:2.3.1.39]
K09458	0.131092	0.12056	0.147293	0.13542	0.124534	0.118961	3-oxoacyl-[acyl-carrier-protein] synthase II [EC:2.3.1.179]
K00059	0.133499	0.142743	0.145248	0.13748	0.1337	0.122302	3-oxoacyl-[acyl-carrier protein] reductase [EC:1.1.1.100]
K11610	0.00032529	0	0	0.000102981	0.000108259	5.2199e-05	beta-ketoacyl ACP reductase [EC:1.1.1.100]
K00648	0.102401	0.0974123	0.123426	0.11987	0.110208	0.121206	3-oxoacyl-[acyl-carrier-protein] synthase III [EC:2.3.1.180]
K11608	6.50579e-05	0.000964478	0	0.000102981	0.000144346	0	beta-ketoacyl ACP synthase [EC:2.3.1.-]
K00208	0.11255	0.117666	0.115925	0.118119	0.116234	0.104711	enoyl-[acyl-carrier protein] reductase I [EC:1.3.1.9]
K10780	0.000195174	0	0	0.000411925	0.000396951	0.000782984	enoyl-[acyl carrier protein] reductase III [EC:1.3.1.-]
K02372	0.0226402	0.024112	0.0197755	0.0186396	0.0197393	0.0200966	3R-hydroxymyristoyl ACP dehydrase [EC:4.2.1.-]
K01897	0.130051	0.145636	0.1282	0.123063	0.14449	0.167141	long-chain acyl-CoA synthetase [EC:6.2.1.3]
K00666	0.129335	0.18518	0.161614	0.160548	0.142505	0.148036	fatty-acyl-CoA synthase [EC:6.2.1.-]
K12425	0	0	0	0	3.60865e-05	0	fatty acid CoA ligase FadD23
K01913	0.00774189	0.00675135	0.00886489	0.00813552	0.00617078	0.00401932	_
K12423	0.000260232	0	0.000681914	0.000308944	0.000252605	0.000156597	fatty acid CoA ligase FadD21
K01782	0.0417672	0.0559397	0.0497797	0.0696153	0.055501	0.071095	3-hydroxyacyl-CoA dehydrogenase / enoyl-CoA hydratase / 3-hydroxybutyryl-CoA epimerase [EC:1.1.1.35 4.2.1.17 5.1.2.3]
K00632	0.0609593	0.0453305	0.0627361	0.0557128	0.0573053	0.0525122	acetyl-CoA acyltransferase [EC:2.3.1.16]
K00074	0.0653832	0.0588332	0.071601	0.0857833	0.0774776	0.0793424	3-hydroxybutyryl-CoA dehydrogenase [EC:1.1.1.157]
K01825	0.00136622	0.00192896	0.00204574	0.00216261	0.00202084	0.0048023	3-hydroxyacyl-CoA dehydrogenase / enoyl-CoA hydratase / 3-hydroxybutyryl-CoA epimerase / enoyl-CoA isomerase [EC:1.1.1.35 4.2.1.17 5.1.2.3 5.3.3.8]
K13767	0.000130116	0	0	0.000205962	0.000144346	0.000156597	enoyl-CoA hydratase [EC:4.2.1.17]
K06445	0.0406612	0.0270054	0.0450063	0.0193605	0.0288331	0.0183218	acyl-CoA dehydrogenase [EC:1.3.99.-]
K00219	0.0140525	0.0231475	0.0293223	0.0351166	0.0384682	0.0595068	2,4-dienoyl-CoA reductase (NADPH2) [EC:1.3.1.34]
K00148	0.00104093	0.00289343	0.00409149	0.00370732	0.00270648	0.00114838	glutathione-independent formaldehyde dehydrogenase [EC:1.2.1.46]
K12507	0.000455405	0.000964478	0.00204574	0	0.00050521	0.000365393	acyl-CoA synthetase [EC:6.2.1.-]
K06076	0.00800212	0.00964478	0.00545531	0.0038103	0.00490776	0.00360173	long-chain fatty acid transport protein
K12500	0	0	0	0.000102981	0.000252605	0.000730785	thioesterase III [EC:3.1.2.-]
K07516	0.0508102	0.0520818	0.0565989	0.0688944	0.0585683	0.0737571	3-hydroxyacyl-CoA dehydrogenase [EC:1.1.1.35]
K13770	0.00032529	0.00192896	0.00136383	0.000617887	0.000866075	0.00187916	TetR/AcrR family transcriptional regulator, fatty acid metabolism regulator protein
K03603	0.000130116	0	0.000681914	0.000205962	7.21729e-05	0.000208796	GntR family transcriptional regulator, negative regulator for fad regulon and positive regulator of fabA
K13812	0.000130116	0.000964478	0	0.000205962	0.000144346	0.000208796	bifunctional enzyme Fae/Hps [EC:4.3.-.- 4.1.2.43]
K10713	0.000650579	0.00385791	0.00136383	0.00195664	0.00238171	0.00203576	formaldehyde-activating enzyme [EC:4.3.-.-]
K11779	0.013532	0.0192896	0.0095468	0.0121518	0.0101764	0.00950021	FO synthase [EC:2.5.1.-]
K02012	0.0403359	0.0453305	0.0313681	0.0346017	0.0379629	0.0344513	iron(III) transport system substrate-binding protein
K02011	0.0781996	0.0694424	0.0756925	0.0513876	0.0604087	0.0464049	iron(III) transport system permease protein
K02052	0.0461911	0.0414726	0.047734	0.0488131	0.0554649	0.058254	putative spermidine/putrescine transport system ATP-binding protein
K11532	0.0290809	0.0125382	0.0225032	0.00453117	0.0050521	0.0049589	fructose-1,6-bisphosphatase II / sedoheptulose-1,7-bisphosphatase [EC:3.1.3.11 3.1.3.37]
K02377	0.0569257	0.042437	0.0518255	0.0526234	0.0537327	0.0528253	GDP-L-fucose synthase [EC:1.1.1.271]
K07749	0.023616	0.0385791	0.0265947	0.0349106	0.025477	0.0218192	formyl-CoA transferase [EC:2.8.3.16]
K00125	0.00032529	0	0	0.000308944	0.000866075	0.00140937	formate dehydrogenase, beta subunit [EC:1.2.1.2]
K00124	0.0323988	0.0308633	0.0231851	0.0289377	0.0343543	0.027822	formate dehydrogenase, beta subunit [EC:1.2.1.2]
K02379	0.024722	0.0289343	0.0265947	0.0249215	0.0251883	0.0248989	FdhD protein
K02380	0.0020168	0.00385791	0.00204574	0.00133876	0.00111868	0.000678586	FdhE protein
K00123	0.163946	0.182286	0.176616	0.153442	0.217457	0.202636	formate dehydrogenase, alpha subunit [EC:1.2.1.2]
K08348	0.000130116	0	0	0.000102981	7.21729e-05	0.000208796	formate dehydrogenase-N, alpha subunit [EC:1.2.1.2]
K08349	0.000195174	0	0	0	0	0	formate dehydrogenase-N, beta subunit [EC:1.2.1.2]
K08350	0.000130116	0	0	0.000102981	3.60865e-05	5.2199e-05	formate dehydrogenase-N, gamma subunit [EC:1.2.1.2]
K00127	0.00605039	0.00385791	0.00750106	0.00586993	0.00898553	0.00856063	formate dehydrogenase, gamma subunit [EC:1.2.1.2]
K02381	0.000780695	0.000964478	0.000681914	0.000926831	0.00108259	0.00125278	FdrA protein
K00146	0.00195174	0.00192896	0.000681914	0.00257453	0.0021291	0.00109618	phenylacetaldehyde dehydrogenase [EC:1.2.1.39]
K14063	6.50579e-05	0	0	0.000205962	0	0	AraC family transcriptional regulator, positive regulator of tynA and feaB
K07165	0.00605039	0.0086803	0.00409149	0.0032954	0.00404168	0.00313194	transmembrane sensor
K11694	0.000130116	0	0	0	7.21729e-05	0	peptidoglycan pentaglycine glycine transferase (the second and third glycine) [EC:2.3.2.-]
K11693	0.000130116	0	0	0	3.60865e-05	5.2199e-05	peptidoglycan pentaglycine glycine transferase (the first glycine) [EC:2.3.2.-]
K00384	0.181902	0.18518	0.167751	0.18238	0.153331	0.147044	thioredoxin reductase (NADPH) [EC:1.8.1.9]
K02641	0.019062	0.00289343	0.0231851	0.00566397	0.00472733	0.00412372	ferredoxin--NADP+ reductase [EC:1.18.1.2]
K00528	0.0242666	0.0385791	0.0347776	0.0418104	0.0397673	0.0496934	ferredoxin--NADP+ reductase [EC:1.18.1.2]
K04799	0.00032529	0.000964478	0.00409149	0.00082385	0.00194867	0.00109618	flap endonuclease-1 [EC:3.-.-.-]
K04758	0.0037083	0.00289343	0	0.00288347	0.00274257	0.00422812	ferrous iron transport protein A
K04759	0.0743612	0.0704069	0.0497797	0.076927	0.0895666	0.103563	ferrous iron transport protein B
K07490	6.50579e-05	0	0	0.000102981	0	0	ferrous iron transport protein C
K02639	0.0255678	0.0192896	0.0218213	0.00689974	0.00595426	0.00615948	ferredoxin
K05524	0.0272593	0.020254	0.0272766	0.0321301	0.0268844	0.0245857	ferredoxin
K04755	0.0121008	0.0192896	0.0150021	0.0193605	0.0154089	0.0173823	ferredoxin, 2Fe-2S
K05337	0.010149	0.00385791	0.00818297	0.00504608	0.00360865	0.00417592	ferredoxin
K00176	6.50579e-05	0.000964478	0	0.00082385	0.00227345	0.00318414	2-oxoglutarate ferredoxin oxidoreductase subunit delta [EC:1.2.7.3]
K00196	0	0	0	0	3.60865e-05	5.2199e-05	carbon-monoxide dehydrogenase iron sulfur subunit
K07214	0.00403359	0.0106093	0.00204574	0.00278049	0.00364473	0.00349733	enterochelin esterase and related enzymes
K00036	0.0663591	0.0617266	0.0722829	0.0633334	0.0609861	0.0667625	glucose-6-phosphate 1-dehydrogenase [EC:1.1.1.49]
K15510	0.00110598	0.00192896	0	0.000102981	0.000324778	0.000313194	_
K15125	0.0149633	0.024112	0.0122745	0.0122548	0.0147954	0.00976121	_
K07326	0.00032529	0	0	0.000205962	0.000252605	0.000156597	hemolysin activation/secretion protein
K15836	6.50579e-05	0.00192896	0.00136383	0.000411925	0.000360865	0.000417592	_
K13255	0.000715637	0	0.000681914	0.000617887	0.000721729	0.000469791	ferric iron reductase protein FhuF
K04095	0.00130116	0.00385791	0.00136383	0.00123577	0.00184041	0.00203576	cell filamentation protein
K13283	0.00208185	0.00385791	0.000681914	0.000720868	0.00108259	0.00052199	ferrous-iron efflux pump FieF
K07345	0.000910811	0.000964478	0	0.00082385	0.00115477	0.000887382	major type 1 subunit fimbrin (pilin)
K07357	0.0275195	0	0.000681914	0.000720868	0.000902161	0.00125278	type 1 fimbriae regulatory protein FimB
K07346	0.0012361	0.00192896	0.000681914	0.00113279	0.00126303	0.000574189	fimbrial chaperone protein
K07358	0.022445	0	0.000681914	0.000411925	0.000360865	0.00052199	type 1 fimbriae regulatory protein FimE
K07348	0	0	0	0	3.60865e-05	0	minor fimbrial subunit
K07349	0.000195174	0	0	0.000102981	0.000108259	0.000104398	minor fimbrial subunit
K07350	6.50579e-05	0	0.000681914	0.000205962	7.21729e-05	0.000104398	minor fimbrial subunit
K07351	6.50579e-05	0	0.000681914	0	3.60865e-05	5.2199e-05	fimbrial protein
K08088	0.000130116	0	0	0.000102981	3.60865e-05	0.000104398	fimbrial protein FimY
K07688	0	0	0	0.000102981	3.60865e-05	0.000104398	two-component system, NarL family, response regulator, fimbrial Z protein, FimZ
K03557	0.000715637	0.000964478	0	0.000205962	0.00050521	0.000417592	Fis family transcriptional regulator, factor for inversion stimulation protein
K07062	0.0262834	0.0125382	0.023867	0.0071057	0.0138933	0.0126321	_
K00313	0.00533475	0.00771583	0.00340957	0.00360434	0.00476341	0.00328853	electron transfer flavoprotein-quinone oxidoreductase [EC:1.5.5.-]
K07265	0.00435888	0.0086803	0.00818297	0.00617887	0.00710903	0.012319	capsular polysaccharide export protein
K14987	0.00117104	0.000964478	0.00136383	0.00257453	0.000974334	0.000835183	_
K15861	0.000715637	0.000964478	0.000681914	0.000308944	0.000288692	0.000156597	_
K14986	0.00169151	0.00192896	0.00136383	0.00154472	0.00144346	0.00104398	_
K00404	0.116714	0.0925899	0.0927403	0.142938	0.120493	0.107686	cb-type cytochrome c oxidase subunit I [EC:1.9.3.1]
K02593	0.000585521	0.000964478	0.000681914	0.000308944	0.000938248	0.00109618	nitrogen fixation protein NifT
K03855	0.000975869	0	0.00136383	0.000514906	0.00101042	0.000678586	ferredoxin like protein
K03772	0.00318784	0.00289343	0.00409149	0.00267751	0.00317561	0.00386272	FKBP-type peptidyl-prolyl cis-trans isomerase FkpA [EC:5.2.1.8]
K03773	0.0024722	0.000964478	0.00136383	0.00391329	0.00411386	0.00328853	FKBP-type peptidyl-prolyl cis-trans isomerase FklB [EC:5.2.1.8]
K03775	0.00286255	0.00289343	0.00136383	0.00319242	0.00566557	0.00240115	FKBP-type peptidyl-prolyl cis-trans isomerase SlyD [EC:5.2.1.8]
K01802	0.049379	0.0376147	0.0565989	0.0366613	0.0313591	0.0375311	peptidylprolyl isomerase [EC:5.2.1.8]
K03774	0.00169151	0	0.000681914	0.000617887	0.00122694	0.000417592	FKBP-type peptidyl-prolyl cis-trans isomerase SlpA [EC:5.2.1.8]
K02406	0.0256328	0.0453305	0.0245489	0.0519025	0.0448915	0.0437427	flagellin
K07325	0.000780695	0	0	0.000308944	0.000721729	0.00104398	archaeal flagellin FlaB
K07324	0	0	0	0	0	0	archaeal flagellin FlaA
K07822	0	0	0	0.000102981	3.60865e-05	0	archaeal flagellar protein FlaC
K02386	0.00416371	0.00964478	0.00545531	0.00422223	0.00335604	0.00260995	flagella basal body P-ring formation protein FlgA
K07327	6.50579e-05	0	0	0	0.000216519	0.000104398	archaeal flagellar protein FlaD
K07328	0.000195174	0	0	0.000308944	0.000108259	0.000104398	archaeal flagellar protein FlaE
K06602	0.000195174	0.000964478	0	0.000205962	0.000396951	5.2199e-05	flagellar protein FlaF
K07329	0.000130116	0	0	0	0.000180432	0.000104398	archaeal flagellar protein FlaF
K07330	0.000195174	0	0	0.000102981	7.21729e-05	5.2199e-05	archaeal flagellar protein FlaG
K06603	0.000715637	0	0.000681914	0.000617887	0.000974334	0.000626388	flagellar protein FlaG
K07331	6.50579e-05	0	0	0.000205962	0.000685643	0.00052199	archaeal flagellar protein FlaH
K07333	0.000650579	0.000964478	0.000681914	0.000617887	0.00104651	0.000104398	archaeal flagellar protein FlaJ
K03839	0.0103442	0.00482239	0.00545531	0.00113279	0.00288692	0.00214016	flavodoxin I
K03840	0.000195174	0	0	0	3.60865e-05	5.2199e-05	flavodoxin II
K02411	0.00351313	0.00385791	0.00409149	0.00360434	0.00418603	0.00323634	flagellar assembly protein FliH
K06601	0.00299266	0.00385791	0.00136383	0.00504608	0.00281474	0.00699466	flagellar protein FlbT
K02387	0.0024722	0.00289343	0.00204574	0.00308944	0.00245388	0.00229675	flagellar basal-body rod protein FlgB
K02388	0.00520463	0.00771583	0.0047734	0.00731167	0.00757816	0.00751665	flagellar basal-body rod protein FlgC
K02389	0.00533475	0.00289343	0.00204574	0.00442819	0.00436646	0.00459351	flagellar basal-body rod modification protein FlgD
K02390	0.0150284	0.0173606	0.0122745	0.0213171	0.0203167	0.0229153	flagellar hook protein FlgE
K02391	0.00208185	0	0.00409149	0.00226559	0.00227345	0.00354953	flagellar basal-body rod protein FlgF
K02392	0.0151585	0.0154317	0.015684	0.0259513	0.0260905	0.0243769	flagellar basal-body rod protein FlgG
K02393	0.0109297	0.0135027	0.0102287	0.00926831	0.0101764	0.011275	flagellar L-ring protein precursor FlgH
K02394	0.0277797	0.0279699	0.0306861	0.0434581	0.0362308	0.0410284	flagellar P-ring protein precursor FlgI
K02395	0.0020168	0.00385791	0	0.0016477	0.00202084	0.00125278	flagellar protein FlgJ
K02396	0.00826236	0.0231475	0.00681914	0.00947427	0.00866075	0.00647267	flagellar hook-associated protein 1 FlgK
K02397	0.00422876	0.0086803	0.0047734	0.00278049	0.00274257	0.00250555	flagellar hook-associated protein 3 FlgL
K02398	0.000910811	0.00289343	0	0.00144174	0.000866075	0.000365393	negative regulator of flagellin synthesis FlgM
K02399	0.000650579	0.00192896	0.00204574	0.000720868	0.000541297	0.000313194	flagella synthesis protein FlgN
K02400	0.0706529	0.0800517	0.0702372	0.101025	0.0848753	0.0863371	flagellar biosynthesis protein FlhA
K02401	0.0119707	0.0115737	0.0095468	0.0116369	0.0111146	0.0103354	flagellar biosynthetic protein FlhB
K02402	0.000260232	0.00192896	0	0	0.000829988	0.000260995	flagellar transcriptional activator FlhC
K02403	0.000260232	0	0.000681914	0	0.000396951	0.000208796	flagellar transcriptional activator FlhD
K03516	0.000195174	0	0	0.000308944	0.000180432	0.000104398	flagellar protein FlhE
K02404	0.00657085	0.00675135	0.0047734	0.00597291	0.00689251	0.00438471	flagellar biosynthesis protein FlhF
K02405	0.0104093	0.0192896	0.0095468	0.0124607	0.0164193	0.0127887	RNA polymerase sigma factor for flagellar operon FliA
K02407	0.00474923	0.00675135	0.00409149	0.00401627	0.00436646	0.00318414	flagellar hook-associated protein 2
K02408	0.00195174	0.00192896	0.00204574	0.00298645	0.00306735	0.00443691	flagellar hook-basal body complex protein FliE
K02409	0.0113851	0.0154317	0.0163659	0.0143144	0.0185845	0.0144591	flagellar M-ring protein FliF
K02410	0.0252425	0.0231475	0.0204574	0.0240976	0.025874	0.0165471	flagellar motor switch protein FliG
K02412	0.0423527	0.0491884	0.039551	0.0571546	0.0490776	0.0467703	flagellum-specific ATP synthase [EC:3.6.3.14]
K02413	0.00110598	0.00192896	0	0.00082385	0.000721729	0.000626388	flagellar FliJ protein
K02414	0.00715637	0.0144672	0.0095468	0.00566397	0.00552123	0.00412372	flagellar hook-length control protein FliK
K02415	0.00526969	0.0086803	0.00204574	0.00782657	0.0077225	0.00438471	flagellar FliL protein
K02416	0.030317	0.0163961	0.0184117	0.0254364	0.0247192	0.0147723	flagellar motor switch protein FliM
K02417	0.0153537	0.0144672	0.0129564	0.0120488	0.014615	0.0098656	flagellar motor switch protein FliN/FliY
K02418	0.00214691	0.00482239	0.00409149	0.00113279	0.00169606	0.000939581	flagellar protein FliO/FliZ
K02419	0.0290158	0.0289343	0.0422787	0.0416044	0.0395508	0.0375833	flagellar biosynthetic protein FliP
K02420	0.00500946	0.00675135	0.00750106	0.01071	0.00840814	0.00840403	flagellar biosynthetic protein FliQ
K02421	0.00422876	0.0135027	0.00886489	0.00648782	0.0069286	0.00814304	flagellar biosynthetic protein FliR
K02422	0.00149633	0.00192896	0.00204574	0.000617887	0.00151563	0.00130497	flagellar protein FliS
K02423	0.000195174	0	0	0.000308944	0.000396951	0.000208796	flagellar protein FliT
K13626	0.00104093	0.000964478	0.00136383	0.00082385	0.000685643	0.00104398	flagellar assembly factor FliW
K02424	6.50579e-05	0.000964478	0	0.000308944	7.21729e-05	0.000104398	cystine transport system substrate-binding protein
K02425	0.000195174	0	0.000681914	0	0	5.2199e-05	FliZ protein
K04795	0.000585521	0	0.000681914	0.000514906	0.000757816	0.000260995	fibrillarin-like pre-rRNA processing protein
K00202	0.000455405	0.000964478	0.000681914	0.00082385	0.00050521	0.000417592	formylmethanofuran dehydrogenase subunit C [EC:1.2.99.5]
K00202,	6.50579e-05	0	0	0.000102981	3.60865e-05	0	_
K02650	0.00533475	0.00675135	0.00750106	0.00741465	0.00501602	0.0052199	type IV pilus assembly protein PilA
K00604	0.0461261	0.0520818	0.03205	0.0444879	0.0398394	0.0387316	methionyl-tRNA formyltransferase [EC:2.1.2.9]
K13732	0.000130116	0	0	0	0	5.2199e-05	fibronectin-binding protein A
K06988	0.00507452	0.00578687	0.00340957	0.00504608	0.00429429	0.00250555	_
K06212	0.000845753	0.00289343	0.000681914	0.000514906	0.00061347	0.000313194	formate transporter
K01633	0.0094334	0.00771583	0.00681914	0.00473714	0.00624296	0.0102832	dihydroneopterin aldolase [EC:4.1.2.25]
K11754	0.0474923	0.0376147	0.0511436	0.0400597	0.0395147	0.0426465	dihydrofolate synthase / folylpolyglutamate synthase [EC:6.3.2.12 6.3.2.17]
K01491	0.0596581	0.0569042	0.0640999	0.0682765	0.0689251	0.0764193	methylenetetrahydrofolate dehydrogenase (NADP+) / methenyltetrahydrofolate cyclohydrolase [EC:1.5.1.5 3.5.4.9]
K00950,	0	0	0	0	7.21729e-05	5.2199e-05	_
K13941	0	0	0	0	0.000108259	0.000104398	2-amino-4-hydroxy-6-hydroxymethyldihydropteridine diphosphokinase / dihydropteroate synthase [EC:2.7.6.3 2.5.1.15]
K13938	0.000195174	0	0.000681914	0.000411925	0.000288692	0.000678586	dihydromonapterin reductase / dihydrofolate reductase [EC:1.5.1.- 1.5.1.3]
K07589	0.000195174	0.00192896	0	0	0.000360865	0.000260995	D-erythro-7,8-dihydroneopterin triphosphate epimerase [EC:5.-.-.-]
K11210	0	0	0	0.000205962	3.60865e-05	0	metallothiol transferase [EC:2.5.1.-]
K00799	0.11834	0.0954833	0.123426	0.0809432	0.0679869	0.0658229	glutathione S-transferase [EC:2.5.1.18]
K10563	0.0334398	0.0318278	0.039551	0.0309973	0.0259101	0.0294924	formamidopyrimidine-DNA glycosylase [EC:3.2.2.23 4.2.99.18]
K00337	0.0737757	0.0742648	0.0838755	0.0888728	0.0918039	0.0729219	NADH dehydrogenase I subunit H [EC:1.6.5.3]
K00244	0.0335699	0.0414726	0.0300042	0.0325421	0.0301683	0.0273523	fumarate reductase flavoprotein subunit [EC:1.3.99.1]
K00245	0.00793707	0.00964478	0.0095468	0.00556098	0.00743381	0.00715126	fumarate reductase iron-sulfur protein [EC:1.3.99.1]
K00246	0.000715637	0	0.000681914	0.000926831	0.000902161	0.000835183	fumarate reductase subunit C
K00247	0.000780695	0.00192896	0	0.000617887	0.000469124	0.000313194	fumarate reductase subunit D
K05368	0.000455405	0	0.000681914	0.000411925	0.000180432	0.000208796	aquacobalamin reductase / NAD(P)H-flavin reductase [EC:1.16.1.3 1.5.1.29]
K00440	0.000650579	0.000964478	0	0.000617887	0.000108259	0.000104398	coenzyme F420 hydrogenase alpha subunit [EC:1.12.98.1]
K00441	0.0597882	0.0347212	0.0456883	0.0291437	0.0293383	0.0236983	coenzyme F420 hydrogenase beta subunit [EC:1.12.98.1]
K00442	0.000195174	0	0	0.000102981	0.000396951	0.000887382	coenzyme F420 hydrogenase delta subunit
K00443	0.00032529	0	0.00136383	0.000205962	0.000252605	0.000208796	coenzyme F420 hydrogenase gamma subunit [EC:1.12.98.1]
K10708	6.50579e-05	0	0	0	0	0	fructoselysine 6-phosphate deglycase [EC:3.5.-.-]
K10709	0	0	0	0.000205962	3.60865e-05	0	protein FrlC
K10710	0	0.000964478	0	0.000102981	0.000108259	0	fructoselysine 6-kinase [EC:2.7.1.-]
K10711	0	0	0	0	7.21729e-05	5.2199e-05	GntR family transcriptional regulator, frlABCD operon transcriptional regulator
K11750	6.50579e-05	0.00289343	0.000681914	0.000205962	0.000396951	5.2199e-05	esterase FrsA [EC:3.1.-.-]
K03332	6.50579e-05	0	0	0	0.000144346	0	fructan beta-fructosidase [EC:3.2.1.80]
K00882	0.0049444	0.00771583	0.00340957	0.00226559	0.00331995	0.00287094	1-phosphofructokinase [EC:2.7.1.56]
K03436	0.000845753	0	0.000681914	0.00102981	0.00104651	0.000574189	DeoR family transcriptional regulator, fructose operon transcriptional repressor
K03435	0.00169151	0.000964478	0	0.00113279	0.00147954	0.00052199	LacI family transcriptional regulator, fructose operon transcriptional repressor
K08313	0	0	0	0	0.000108259	0.000104398	fructose-6-phosphate aldolase 1 [EC:4.1.2.-]
K08314	0	0	0	0	7.21729e-05	5.2199e-05	fructose-6-phosphate aldolase 2 [EC:4.1.2.-]
K01636	0.00644073	0.0115737	0.00272766	0.00617887	0.00483558	0.00417592	_
K08223	0.00474923	0.00578687	0.00545531	0.00453117	0.00433037	0.0052199	MFS transporter, FSR family, fosmidomycin resistance protein
K01938	0.066229	0.086803	0.0784201	0.0939189	0.103604	0.12914	formate--tetrahydrofolate ligase [EC:6.3.4.3]
K02217	0.00208185	0.00385791	0.000681914	0.00401627	0.00519645	0.00803864	ferritin [EC:1.16.3.1]
K00672	0.00117104	0.00385791	0.00136383	0.00082385	0.00238171	0.00146157	formylmethanofuran--tetrahydromethanopterin N-formyltransferase [EC:2.3.1.101]
K03590	0.0431334	0.0472594	0.0600085	0.0695123	0.0769363	0.0834661	cell division protein FtsA
K05589	0.000650579	0.000964478	0.000681914	0.00123577	0.00147954	0.000313194	cell division protein FtsB
K09812	0.0242666	0.0279699	0.0306861	0.0230678	0.0227706	0.0244291	cell division transport system ATP-binding protein
K03798	0.341619	0.265232	0.357323	0.268369	0.295368	0.266945	cell division protease FtsH [EC:3.4.24.-]
K03587	0.0331145	0.0559397	0.0293223	0.0297616	0.0344265	0.0423334	cell division protein FtsI (penicillin-binding protein 3) [EC:2.4.1.129]
K03586	0.000390347	0.00192896	0	0.000720868	0.00061347	0.000260995	cell division protein FtsL
K03591	0.000715637	0	0.00136383	0.00226559	0.00147954	0.00114838	cell division protein FtsN
K04753	0.000650579	0.000964478	0.00136383	0.000308944	0.000216519	0.000469791	suppressor of ftsI
K03588	0.0408564	0.0530463	0.0531893	0.0434581	0.0490776	0.0538693	cell division protein FtsW
K09811	0.0145079	0.0125382	0.0231851	0.0100922	0.0118364	0.0141459	cell division transport system permease protein
K03110	0.0679855	0.0588332	0.0675095	0.0689974	0.0694303	0.0740181	fused signal recognition particle receptor
K03531	0.101555	0.128276	0.0988776	0.110911	0.116776	0.115099	cell division protein FtsZ
K01628	0.0114502	0.00964478	0.0122745	0.0106071	0.00884118	0.00835183	L-fuculose-phosphate aldolase [EC:4.1.2.17]
K01818	0.00481429	0.00385791	0.00613723	0.0114309	0.0176824	0.0194702	L-fucose isomerase [EC:5.3.1.25]
K00879	0	0	0	0.000102981	0.000252605	0.000104398	L-fuculokinase [EC:2.7.1.51]
K02431	0.00156139	0.00289343	0.00272766	0.00226559	0.00339213	0.00334073	L-fucose mutarotase [EC:5.1.3.-]
K00048	6.50579e-05	0.000964478	0.00136383	0.000102981	0.000108259	0.000156597	lactaldehyde reductase [EC:1.1.1.77]
K02429	0.00552992	0.00578687	0.00272766	0.0100922	0.00891335	0.0131019	MFS transporter, FHS family, L-fucose permease
K02430	0.000130116	0	0	0	0	0.000104398	DeoR family transcriptional regulator, L-fucose operon activator
K01676	0.0242666	0.0434015	0.0272766	0.0411925	0.0461907	0.0483362	fumarate hydratase, class I [EC:4.2.1.2]
K01677	0.00104093	0.00192896	0.00204574	0.00195664	0.00165998	0.00339293	fumarate hydratase subunit alpha [EC:4.2.1.2]
K01678	0.000975869	0.00192896	0	0.000926831	0.00108259	0.00208796	fumarate hydratase subunit beta [EC:4.2.1.2]
K01679	0.115413	0.138885	0.139792	0.15303	0.141278	0.130497	fumarate hydratase, class II [EC:4.2.1.2]
K03711	0.049444	0.0298988	0.0525074	0.032954	0.0356534	0.0358607	Fur family transcriptional regulator, ferric uptake regulator
K02076	0.000260232	0	0.000681914	0.000102981	7.21729e-05	0.000104398	Fur family transcriptional regulator, zinc uptake regulator
K00200	0.00143127	0.000964478	0.00204574	0.00195664	0.00274257	0.00219236	formylmethanofuran dehydrogenase subunit A [EC:1.2.99.5]
K00201	0.00182162	0.00289343	0.00136383	0.00133876	0.00140737	0.00130497	formylmethanofuran dehydrogenase subunit B [EC:1.2.99.5]
K00203	0	0	0.000681914	0	3.60865e-05	0	formylmethanofuran dehydrogenase subunit D [EC:1.2.99.5]
K00204	0	0	0	0.000102981	0	0	formylmethanofuran dehydrogenase subunit H [EC:1.2.99.5]
K00205	0.00032529	0	0.000681914	0.000102981	0.000216519	0.000260995	formylmethanofuran dehydrogenase subunit F [EC:1.2.99.5]
K11260	0.000130116	0	0	0	0	5.2199e-05	formylmethanofuran dehydrogenase subunit G [EC:1.2.99.5]
K07113	0.00598533	0.0115737	0.00545531	0.00411925	0.00588209	0.00631607	UPF0716 protein FxsA
K15721	0.000455405	0.000964478	0	0.000308944	0.000288692	0.000104398	_
K05795	0.000585521	0.000964478	0.000681914	0.00216261	0.00194867	0.00203576	tellurium resistance protein TerD
K00096	0.00149633	0.00192896	0.0047734	0.00514906	0.00335604	0.00198356	glycerol-1-phosphate dehydrogenase [NAD(P)] [EC:1.1.1.261]
K02102	0	0	0	0.000102981	3.60865e-05	0	arabinose operon protein AraM
K00005,	0	0	0	0	0.000144346	0	_
K00150	0.0256979	0.0115737	0.0245489	0.00638483	0.00801119	0.00600288	glyceraldehyde-3-phosphate dehydrogenase (NAD(P)) [EC:1.2.1.59]
K01810	0.0884137	0.115737	0.100923	0.115339	0.110749	0.117082	glucose-6-phosphate isomerase [EC:5.3.1.9]
K06859	0.000845753	0.00289343	0.00204574	0.00082385	0.00184041	0.000782984	glucose-6-phosphate isomerase, archaeal [EC:5.3.1.9]
K00135	0.120552	0.109951	0.119335	0.101745	0.105986	0.0971423	succinate-semialdehyde dehydrogenase (NADP+) [EC:1.2.1.16]
K11735	0	0	0	0	3.60865e-05	0	GABA permease
K07250	0.00962857	0.0183251	0.00818297	0.00998918	0.0100681	0.00835183	4-aminobutyrate aminotransferase / (S)-3-amino-2-methylpropionate transaminase [EC:2.6.1.19 2.6.1.22]
K15533	0.000195174	0	0	0.000205962	0.000180432	0.000260995	_
K00849	0.00845753	0.0173606	0.0115925	0.0142114	0.0111868	0.0130497	galactokinase [EC:2.7.1.6]
K00965	0.0100189	0.0144672	0.0115925	0.0119458	0.0127024	0.0130497	UDPglucose--hexose-1-phosphate uridylyltransferase [EC:2.7.7.12]
K01785	0.0106044	0.0183251	0.00750106	0.0131816	0.013352	0.0113794	aldose 1-epimerase [EC:5.1.3.3]
K08137	0.000130116	0.000964478	0	0.000102981	0.000108259	0.000260995	MFS transporter, SP family, galactose:H+ symporter
K02564	0.0150284	0.0163961	0.0259127	0.02729	0.0304209	0.0276654	glucosamine-6-phosphate deaminase [EC:3.5.99.6]
K01224	0.00162645	0.00482239	0.00272766	0.00175068	0.00270648	0.00234895	arabinogalactan endo-1,4-beta-galactosidase [EC:3.2.1.89]
K15771	0.000520463	0	0	0.000411925	0.000288692	0.000104398	_
K15772	0	0	0	0.000102981	0.000108259	0	_
K00131	0.00279749	0.00771583	0.00545531	0.005458	0.00537688	0.0106486	glyceraldehyde-3-phosphate dehydrogenase (NADP) [EC:1.2.1.9]
K01708	0.00416371	0.00578687	0.00681914	0.00566397	0.00440255	0.00370613	galactarate dehydratase [EC:4.2.1.42]
K01630	0.00117104	0.00289343	0.000681914	0.00082385	0.000649556	0.000417592	2-dehydro-3-deoxyglucarate aldolase [EC:4.1.2.20]
K12299	0	0	0	0	0	0.000104398	MFS transporter, ACS family, probable galactarate transporter
K00042	0.0136622	0.0154317	0.0204574	0.00947427	0.0136407	0.00950021	2-hydroxy-3-oxopropionate reductase [EC:1.1.1.60]
K02433	0.180991	0.170713	0.152067	0.154987	0.156146	0.14005	aspartyl-tRNA(Asn)/glutamyl-tRNA (Gln) amidotransferase subunit A [EC:6.3.5.6 6.3.5.7]
K02434	0.110989	0.0993413	0.126836	0.114824	0.113925	0.105807	aspartyl-tRNA(Asn)/glutamyl-tRNA (Gln) amidotransferase subunit B [EC:6.3.5.6 6.3.5.7]
K02435	0.004489	0.00578687	0.00272766	0.00617887	0.00544905	0.00829963	aspartyl-tRNA(Asn)/glutamyl-tRNA (Gln) amidotransferase subunit C [EC:6.3.5.6 6.3.5.7]
K09482	0.00130116	0.000964478	0.00545531	0.00144174	0.00313952	0.00266215	glutamyl-tRNA(Gln) amidotransferase subunit D [EC:6.3.5.7]
K00094	0.000130116	0	0	0.000205962	3.60865e-05	0.000208796	galactitol-1-phosphate 5-dehydrogenase [EC:1.1.1.251]
K03330	0.00104093	0.00578687	0.00272766	0.00185366	0.0040056	0.00224456	glutamyl-tRNA(Gln) amidotransferase subunit E [EC:6.3.5.7]
K08302	0.000845753	0.00289343	0.00204574	0.000308944	0.000577383	0.000730785	tagatose 1,6-diphosphate aldolase [EC:4.1.2.40]
K00917	0.00156139	0.00192896	0.000681914	0.00236857	0.00321169	0.00167037	tagatose 6-phosphate kinase [EC:2.7.1.144]
K03933	0.00266737	0.00289343	0.00340957	0.00236857	0.00209301	0.00156597	chitin-binding protein
K11440	6.50579e-05	0	0	0	0	0	choline dehydrogenase [EC:1.1.1.1]
K01615	0.00032529	0	0	0.000411925	0.000252605	0.000417592	glutaconyl-CoA decarboxylase [EC:4.1.1.70]
K01495	0.0822332	0.0675135	0.0606904	0.0590082	0.055104	0.0552787	GTP cyclohydrolase I [EC:3.5.4.16]
K08096	0.000520463	0.000964478	0.00136383	0.000617887	0.00126303	0.000208796	GTP cyclohydrolase IIa [EC:3.5.4.29]
K09007	0.0107346	0.0154317	0.0184117	0.0258483	0.0326222	0.0376876	hypothetical protein
K11529	0.00175656	0.000964478	0.00204574	0.000514906	0.000757816	0.000365393	glycerate kinase [EC:2.7.1.-]
K01608	0.00136622	0.00192896	0.00272766	0.00267751	0.00360865	0.00287094	tartronate-semialdehyde synthase [EC:4.1.1.47]
K01409	0.0674	0.0520818	0.0620542	0.0638483	0.0688169	0.0649355	O-sialoglycoprotein endopeptidase [EC:3.4.24.57]
K02437	0.0176307	0.020254	0.0163659	0.0134905	0.0191258	0.0182174	glycine cleavage system H protein
K00281	0.175071	0.119595	0.156158	0.173008	0.168668	0.164114	glycine dehydrogenase [EC:1.4.4.2]
K00282	0.0340903	0.0636556	0.0497797	0.0487101	0.042149	0.0371657	glycine dehydrogenase subunit 1 [EC:1.4.4.2]
K00283	0.0513958	0.0655845	0.0613723	0.0694093	0.065533	0.0575233	glycine dehydrogenase subunit 2 [EC:1.4.4.2]
K00605	0.0793707	0.0819807	0.0852393	0.0760001	0.0839371	0.0827354	aminomethyltransferase [EC:2.1.2.10]
K01039	0.00546486	0.00192896	0.00409149	0.00597291	0.00433037	0.0050111	glutaconate CoA-transferase, subunit A [EC:2.8.3.12]
K01040	0.00357819	0.00192896	0.00750106	0.00288347	0.0042582	0.00375833	glutaconate CoA-transferase, subunit B [EC:2.8.3.12]
K03566	0.01119	0.0183251	0.0136383	0.0134905	0.00920205	0.00960461	LysR family transcriptional regulator, glycine cleavage system transcriptional activator
K03567	0.000845753	0.00289343	0	0.00144174	0.00288692	0.00135717	glycine cleavage system transcriptional repressor
[truncated: 68,437 more rows]
